# Supplementary material for: Crystal structure and Hirshfeld surface analysis of ((S,S)-2,2′-{[(1,2-di­phenyl­ethane-1,2-di­yl)bis­[(aza­n­ium­ylyl­idene)methanylyl­idene]}bis­(6-meth­oxy­phenolato))trinitratosamarium(III)
Source: Acta Crystallogr E Crystallogr Commun. 2021 Apr 30;77(Pt 5):579–82. doi: 10.1107/S2056989021004424 (PMC8100257; doi:10.1107/S2056989021004424)
Supplement: Supplementary file 1 [file e-77-00579-sup1.cif]

##############################################################################
#                                                                            #
# This CIF contains the data in a paper accepted for publication in          #
# Acta Crystallographica Section E. It conforms to the requirements of       #
# Notes for Authors for Acta Crystallographica Section E, and has been       #
# peer reviewed under the auspices of the IUCr Commission on Journals.       #
#                                                                            #
# Full details of the Crystallographic Information File format               #
# are given in the paper "The Crystallographic Information File (CIF):       #
# a New Standard Archive File for Crystallography" by S. R. Hall, F. H.      #
# Allen and I. D. Brown [Acta Cryst. (1991), A47, 655-685].                  #
#                                                                            #
# The current version of the core CIF dictionary is obtainable from          #
# ftp://ftp.iucr.org/pub/cif_core.dic.                                       #
#                                                                            #
# Software is freely available for graphical display of the structure(s)     #
# in this CIF. For information consult the CIF software page                 #
# http://www.iucr.org/resources/cif/software.                                #
#                                                                            #
# This file may be used for bona fide research purposes within the           #
# scientific community so long as proper attribution is given to the journal # 
# article from which it was obtained.                                        #
#                                                                            #
##############################################################################
data_1R
_audit_creation_method     'APEX3 v2017.3-0'
_journal_date_recd_electronic     2021-04-12
_journal_date_accepted     2021-04-26
_journal_name_full     'Acta Crystallographica, Section E'
_journal_year     2021
_journal_volume     77
_journal_issue      5
_journal_page_first     579
_journal_page_last     582
_journal_paper_category     GM
_journal_paper_doi     10.1107/S2056989021004424
_journal_coeditor_code     TX2039
_publ_contact_author_name     'Takashiro Akitsu'
_publ_contact_author_address
;
Department of
 Chemistry Faculty of
 Science Tokyo University
 of Science 1-3
 Kagurazaka Shinjuku-ku Tokyo
 162-8601 Japan
;
_publ_contact_author_email     'akitsu2@rs.tus.ac.jp'
_publ_contact_author_fax     '(81) 3 5261 4631'
_publ_contact_author_phone     '(81) 3 5228 8271'
_publ_section_title
;\
Crystal structure and Hirshfeld surface analysis of
((<i>S</i>,<i>S</i>)-2,2'-{(1,2-diphenylethane-1,2-diyl)\
bis[(azaniumylylidene)methanylylidene]}bis(6-methoxyphenolato))\
trinitratosamarium(III)
;
loop_
    _publ_author_name
    _publ_author_footnote
    _publ_author_address
    'Okumura, Yuta' .
;
Department of Chemistry
Faculty of Science
Tokyo University of Science
1-3 Kagurazaka
Shinjuku-ku
Tokyo 162-8601
Japan
;
    'Takiguchi, Yuji' .
;
Department of Chemistry
Faculty of Science
Tokyo University of Science
1-3 Kagurazaka
Shinjuku-ku
Tokyo 162-8601
Japan
;
    'Nakane, Daisuke' .
;
Department of Chemistry
Faculty of Science
Tokyo University of Science
1-3 Kagurazaka
Shinjuku-ku
Tokyo 162-8601
Japan
;
    'Akitsu, Takashiro' .
;
Department of Chemistry
Faculty of Science
Tokyo University of Science
1-3 Kagurazaka
Shinjuku-ku
Tokyo 162-8601
Japan
;
_publ_section_synopsis
;
The asymmetric unit of the title mononuclear ten-coordinated samarium chiral
Schiff base complex prepared from <i>o-</i>vanillin,
(1<i>S</i>,2<i>S</i>)-(-)-1,2-diphenylethylenediamine and samarium nitrate
hexahydrate contains two crystallographically independent molecules.
;
data_I
_audit_creation_method     'SHELXL-2016/6'
_chemical_name_systematic
;\
((<i>S</i>,<i>S</i>)-2,2'-{(1,2-diphenylethane-1,2-diyl)bis[(azaniumylylidene)\
methanylylidene]}bis(6-methoxyphenolato))trinitratosamarium(III)
;
_chemical_name_common     ?
_chemical_formula_moiety     'C30 H28 N5 O13 Sm'
_chemical_formula_sum     'C30 H28 N5 O13 Sm'
_chemical_formula_iupac     '[Sm (N O3)3 (C30 H28 N2 O4)]'
_chemical_formula_weight     816.92
_chemical_melting_point     ?
_chemical_absolute_configuration     syn
_space_group_crystal_system     monoclinic
_space_group_name_H-M_alt     'C 2'
_space_group_name_Hall     'C 2y'
loop_
    _space_group_symop_operation_xyz
    'x, y, z'
    '-x, y, -z'
    'x+1/2, y+1/2, z'
    '-x+1/2, y+1/2, -z'
_cell_length_a     18.9105(6)
_cell_length_b     15.7993(5)
_cell_length_c     21.5738(7)
_cell_angle_alpha     90
_cell_angle_beta     98.7270(10)
_cell_angle_gamma     90
_cell_volume     6371.0(4)
_cell_formula_units_Z     8
_cell_measurement_reflns_used     859
_cell_measurement_theta_min     1.7046
_cell_measurement_theta_max     28.6272
_cell_measurement_temperature     173(2)
_exptl_crystal_description     prism
_exptl_crystal_colour     yellow
_exptl_crystal_size_max     0.590
_exptl_crystal_size_mid     0.297
_exptl_crystal_size_min     0.102
_exptl_crystal_density_diffrn     1.703
_exptl_crystal_density_meas     ?
_exptl_crystal_density_method     'not measured'
_exptl_crystal_F_000     3272
_exptl_absorpt_coefficient_mu     1.919
_exptl_absorpt_correction_type     multi-scan
_exptl_absorpt_process_details     ?
_exptl_absorpt_correction_T_min     0.40
_exptl_absorpt_correction_T_max     0.83
_diffrn_ambient_temperature     173(2)
_diffrn_source     'fine-focus sealed tube'
_diffrn_radiation_type     MoK\a
_diffrn_radiation_wavelength     0.71073
_diffrn_measurement_device_type     'Bruker APEXIII CCD'
_diffrn_measurement_method     '\f and \w scans'
_diffrn_detector_area_resol_mean     7.3910
_diffrn_reflns_number     40695
_diffrn_reflns_av_R_equivalents     0.0415
_diffrn_reflns_av_unetI/netI     0.0574
_diffrn_reflns_theta_min     1.910
_diffrn_reflns_theta_max     31.338
_diffrn_reflns_theta_full     25.242
_diffrn_measured_fraction_theta_max     0.812
_diffrn_measured_fraction_theta_full     0.999
_diffrn_reflns_limit_h_min     -27
_diffrn_reflns_limit_h_max     27
_diffrn_reflns_limit_k_min     -20
_diffrn_reflns_limit_k_max     21
_diffrn_reflns_limit_l_min     -28
_diffrn_reflns_limit_l_max     30
_refine_special_details     ?
_reflns_number_total     15028
_reflns_number_gt     12523
_reflns_threshold_expression     'I > 2\s(I)'
_refine_ls_structure_factor_coef     Fsqd
_refine_ls_matrix_type     full
_refine_ls_R_factor_all     0.0429
_refine_ls_R_factor_gt     0.0334
_refine_ls_wR_factor_gt     0.0989
_refine_ls_wR_factor_ref     0.1163
_refine_ls_goodness_of_fit_ref     0.834
_refine_ls_restrained_S_all     0.847
_refine_ls_number_reflns     15028
_refine_ls_number_parameters     881
_refine_ls_number_restraints     49
_refine_ls_hydrogen_treatment     mixed
_refine_ls_weighting_scheme     calc
_refine_ls_weighting_details
              'w=1/[\s^2^(Fo^2^)+(0.1000P)^2^+0.6514P] where P=(Fo^2^+2Fc^2^)/3'
_atom_sites_solution_hydrogens     mixed
_atom_sites_solution_primary     ?
_atom_sites_solution_secondary     ?
_refine_ls_shift/su_max     0.001
_refine_ls_shift/su_mean     0.000
_refine_diff_density_max     0.840
_refine_diff_density_min     -1.577
_refine_ls_extinction_method     none
_refine_ls_extinction_coef     .
_refine_ls_abs_structure_details
;
Flack <i>x</i> determined using 4865 quotients
[(<i>I</i>^+^)-(<i>I</i>^-^)]/[(<i>I</i>^+^)+(<i>I</i>^-^)]
(Parsons <i>et al.</i>,  2013)
;
_refine_ls_abs_structure_Flack     0.009(9)
loop_
    _atom_type_symbol
    _atom_type_description
    _atom_type_scat_dispersion_real
    _atom_type_scat_dispersion_imag
    _atom_type_scat_source
    'C' 'C' 0.0033 0.0016
                         'International Tables Vol C Tables 4.2.6.8 and 6.1.1.4'
    'H' 'H' 0.0000 0.0000
                         'International Tables Vol C Tables 4.2.6.8 and 6.1.1.4'
    'N' 'N' 0.0061 0.0033
                         'International Tables Vol C Tables 4.2.6.8 and 6.1.1.4'
    'O' 'O' 0.0106 0.0060
                         'International Tables Vol C Tables 4.2.6.8 and 6.1.1.4'
    'Sm' 'Sm' -0.1638 3.4418
                         'International Tables Vol C Tables 4.2.6.8 and 6.1.1.4'
_computing_data_collection
;
APEX3 (Bruker, 2017)
;
_computing_cell_refinement
;
APEX3 (Bruker, 2017)
;
_computing_data_reduction
;
SAINT (Bruker, 2017)
;
_computing_structure_solution
;
<i>SHELXT2014/5</i> (Sheldrick, 2015a)
;
_computing_structure_refinement
;
<i>SHELXL2016/6</i> (Sheldrick, 2015b)
;
_computing_molecular_graphics
;
<i>shelXle</i> (H\"ubschle <i>et al.</i>,  2011)
;
_computing_publication_material
;
SHELXTL (Sheldrick, 2008)
;
loop_
    _atom_site_type_symbol
    _atom_site_label
    _atom_site_fract_x
    _atom_site_fract_y
    _atom_site_fract_z
    _atom_site_U_iso_or_equiv
    _atom_site_adp_type
    _atom_site_calc_flag
    _atom_site_occupancy
    _atom_site_disorder_assembly
    _atom_site_disorder_group
    Sm Sm1 0.34946(2) 0.59358(2) 0.63113(2) 0.03104(10) Uani d 1 . .
    Sm Sm2 0.34751(2) 0.39584(2) 0.13107(2) 0.03191(11) Uani d 1 . .
    O O3 0.4131(3) 0.4594(4) 0.5968(2) 0.0440(13) Uani d 1 . .
    O O4 0.3665(2) 0.5842(4) 0.52494(19) 0.0336(10) Uani d 1 . .
    O O5 0.3218(3) 0.7237(3) 0.5804(2) 0.0342(11) Uani d 1 . .
    O O6 0.3492(3) 0.7271(4) 0.7027(2) 0.0398(12) Uani d 1 . .
    H H32 0.312210 0.749766 0.502781 0.05(2) Uiso d 1 . .
    O O7 0.4735(3) 0.6447(5) 0.6256(3) 0.065(2) Uani d 1 . .
    O O9 0.4581(3) 0.5828(6) 0.7107(2) 0.0519(16) Uani d 1 . .
    O O8 0.5637(3) 0.6337(7) 0.7015(3) 0.081(3) Uani d 1 . .
    O O10 0.3289(3) 0.5319(4) 0.7402(2) 0.0497(14) Uani d 1 . .
    O O11 0.2958(3) 0.4561(4) 0.6585(2) 0.0401(12) Uani d 1 . .
    O O12 0.2771(3) 0.4098(5) 0.7490(2) 0.0501(16) Uani d 1 . .
    O O13 0.2293(3) 0.5689(4) 0.5608(2) 0.0416(13) Uani d 1 . .
    O O14 0.2255(3) 0.6244(4) 0.6515(2) 0.0509(15) Uani d 1 . .
    O O15 0.1278(3) 0.6161(6) 0.5828(4) 0.081(3) Uani d 1 . .
    O O16 0.4178(3) 0.5280(4) 0.0995(2) 0.0423(13) Uani d 1 . .
    O O17 0.3733(2) 0.4025(4) 0.02689(18) 0.0361(11) Uani d 1 . .
    O O18 0.3128(3) 0.2709(3) 0.0773(2) 0.0392(11) Uani d 1 . .
    O O19 0.3455(3) 0.2594(4) 0.1986(2) 0.0449(13) Uani d 1 . .
    O O20 0.2196(3) 0.3731(4) 0.1473(2) 0.0473(13) Uani d 1 . .
    O O21 0.2315(3) 0.4286(4) 0.0572(2) 0.0438(14) Uani d 1 . .
    O O22 0.1272(3) 0.3899(7) 0.0772(3) 0.082(2) Uani d 1 . .
    O O23 0.3243(3) 0.4607(3) 0.2386(2) 0.0399(12) Uani d 1 . .
    H H37 0.336816 0.342349 -0.046833 0.06(2) Uiso d 1 . .
    O O24 0.2953(3) 0.5368(4) 0.1565(2) 0.0407(13) Uani d 1 . .
    O O25 0.2780(2) 0.5849(4) 0.24702(19) 0.0387(11) Uani d 1 . .
    O O26 0.4537(3) 0.4042(5) 0.2154(2) 0.0456(13) Uani d 1 . .
    O O27 0.5601(3) 0.3585(5) 0.2082(2) 0.0656(19) Uani d 1 . .
    O O28 0.4709(3) 0.3425(6) 0.1312(3) 0.074(2) Uani d 1 . .
    N N29 0.1918(3) 0.6040(6) 0.5969(3) 0.0446(17) Uani d 1 . .
    N N30 0.3004(3) 0.4638(5) 0.7169(3) 0.0369(15) Uani d 1 . .
    N N31 0.5005(3) 0.6206(7) 0.6799(3) 0.059(3) Uani d 1 . .
    N N32 0.3003(2) 0.8029(3) 0.4747(2) 0.0295(10) Uani d 1 . .
    N N33 0.3249(3) 0.6451(4) 0.4163(2) 0.0274(10) Uani d 1 . .
    H H33 0.330349 0.652121 0.456298 0.033 Uiso d 1 . .
    N N34 0.1893(3) 0.3978(6) 0.0936(3) 0.0458(15) Uani d 1 . .
    N N35 0.2982(3) 0.5279(4) 0.2156(2) 0.0334(14) Uani d 1 . .
    N N36 0.4974(3) 0.3681(5) 0.1853(3) 0.0427(18) Uani d 1 . .
    N N37 0.3445(3) 0.3371(4) -0.0837(2) 0.0290(11) Uani d 1 . .
    N N38 0.2753(2) 0.2045(3) -0.0304(2) 0.0283(10) Uani d 1 . .
    H H38 0.281783 0.249361 -0.007628 0.034 Uiso d 1 . .
    C C39 0.4367(4) 0.3910(7) 0.6385(3) 0.051(2) Uani d 1 . .
    H H39A 0.445994 0.412274 0.681699 0.077 Uiso calc 1 . .
    H H39B 0.480660 0.366718 0.627254 0.077 Uiso calc 1 . .
    H H39C 0.399464 0.347401 0.635258 0.077 Uiso calc 1 . .
    C C40 0.4033(4) 0.4420(5) 0.5336(3) 0.0346(17) Uani d 1 . .
    C C41 0.4114(3) 0.3647(4) 0.5056(3) 0.0370(17) Uani d 1 . .
    H H41 0.425050 0.316532 0.530957 0.044 Uiso calc 1 . .
    C C42 0.3999(4) 0.3567(5) 0.4409(3) 0.0450(18) Uani d 1 . .
    H H42 0.404084 0.303086 0.421899 0.054 Uiso calc 1 . .
    C C43 0.3821(4) 0.4278(5) 0.4040(3) 0.0390(17) Uani d 1 . .
    H H43 0.377368 0.423280 0.359672 0.047 Uiso calc 1 . .
    C C44 0.3710(3) 0.5060(5) 0.4313(3) 0.0306(14) Uani d 1 . .
    C C45 0.3808(3) 0.5142(5) 0.4972(3) 0.0261(13) Uani d 1 . .
    C C46 0.3426(3) 0.5731(5) 0.3933(3) 0.0287(15) Uani d 1 . .
    H H46 0.336029 0.566135 0.349023 0.034 Uiso calc 1 . .
    C C47 0.2838(3) 0.7123(4) 0.3798(2) 0.0294(11) Uani d 1 . .
    H H47 0.296223 0.710575 0.336410 0.035 Uiso calc 1 . .
    C C48 0.2038(3) 0.6939(4) 0.3748(3) 0.0314(13) Uani d 1 . .
    C C49 0.1730(3) 0.6685(5) 0.4268(3) 0.0353(14) Uani d 1 . .
    H H49 0.201824 0.663385 0.466731 0.042 Uiso calc 1 . .
    C C50 0.1002(4) 0.6509(5) 0.4202(4) 0.0455(18) Uani d 1 . .
    H H50 0.079376 0.633347 0.455476 0.055 Uiso calc 1 . .
    C C51 0.0585(4) 0.6587(5) 0.3627(4) 0.051(2) Uani d 1 . .
    H H51 0.008972 0.645444 0.358318 0.062 Uiso calc 1 . .
    C C53 0.1603(4) 0.7029(5) 0.3165(3) 0.0361(15) Uani d 1 . .
    H H53 0.180623 0.720595 0.280987 0.043 Uiso calc 1 . .
    C C52 0.0877(4) 0.6858(6) 0.3107(4) 0.0477(18) Uani d 1 . .
    H H52 0.058045 0.692689 0.271375 0.057 Uiso calc 1 . .
    C C54 0.3039(3) 0.8011(4) 0.4069(2) 0.0307(11) Uani d 1 . .
    H H54 0.266389 0.840983 0.386531 0.037 Uiso calc 1 . .
    C C55 0.37537(19) 0.8350(3) 0.3938(3) 0.0392(13) Uani d 1 . .
    C C56 0.3759(2) 0.9062(4) 0.3560(3) 0.069(2) Uani d 1 . .
    H H56 0.332134 0.931450 0.337664 0.083 Uiso calc 1 . .
    C C57 0.4406(3) 0.9405(4) 0.3451(3) 0.079(3) Uani d 1 . .
    H H57 0.441010 0.989164 0.319282 0.095 Uiso calc 1 . .
    C C58 0.5047(2) 0.9036(5) 0.3720(4) 0.073(2) Uani d 1 . .
    H H58 0.548925 0.927044 0.364509 0.087 Uiso calc 1 . .
    C C59 0.50415(19) 0.8324(5) 0.4098(4) 0.118(4) Uani d 1 . .
    H H59 0.547964 0.807212 0.428118 0.141 Uiso calc 1 . .
    C C60 0.4395(2) 0.7981(4) 0.4207(3) 0.106(3) Uani d 1 . .
    H H60 0.439088 0.749498 0.446501 0.128 Uiso calc 1 . .
    C C61 0.2952(3) 0.8720(4) 0.5059(3) 0.0283(12) Uani d 1 . .
    H H61 0.285957 0.923758 0.483751 0.034 Uiso calc 1 . .
    C C62 0.3030(3) 0.8722(5) 0.5719(3) 0.0312(15) Uani d 1 . .
    C C63 0.3003(4) 0.9513(5) 0.6042(4) 0.0373(16) Uani d 1 . .
    H H63 0.290380 1.002088 0.580941 0.045 Uiso calc 1 . .
    C C64 0.3119(4) 0.9538(6) 0.6681(4) 0.0469(19) Uani d 1 . .
    H H64 0.309507 1.006212 0.689194 0.056 Uiso calc 1 . .
    C C65 0.3274(4) 0.8795(5) 0.7026(3) 0.0397(17) Uani d 1 . .
    H H65 0.334973 0.882498 0.747141 0.048 Uiso calc 1 . .
    C C66 0.3318(4) 0.8029(5) 0.6744(3) 0.0354(15) Uani d 1 . .
    C C67 0.3177(3) 0.7977(5) 0.6067(3) 0.0281(14) Uani d 1 . .
    C C68 0.3680(4) 0.7271(6) 0.7700(3) 0.0499(19) Uani d 1 . .
    H H68A 0.384219 0.670427 0.784231 0.075 Uiso calc 1 . .
    H H68B 0.326080 0.742748 0.789153 0.075 Uiso calc 1 . .
    H H68C 0.406501 0.768006 0.782367 0.075 Uiso calc 1 . .
    C C69 0.3627(5) 0.2536(6) 0.2657(3) 0.057(2) Uani d 1 . .
    H H69A 0.322245 0.228728 0.282772 0.085 Uiso calc 1 . .
    H H69B 0.372451 0.310348 0.283318 0.085 Uiso calc 1 . .
    H H69C 0.405073 0.217886 0.276765 0.085 Uiso calc 1 . .
    C C70 0.3310(4) 0.1831(5) 0.1664(3) 0.0342(15) Uani d 1 . .
    C C71 0.3305(4) 0.1039(6) 0.1932(3) 0.0419(17) Uani d 1 . .
    H H71 0.338944 0.097875 0.237482 0.050 Uiso calc 1 . .
    C C72 0.3176(4) 0.0323(5) 0.1545(4) 0.0423(17) Uani d 1 . .
    H H72 0.318484 -0.022487 0.172839 0.051 Uiso calc 1 . .
    C C73 0.3036(4) 0.0408(5) 0.0901(3) 0.0387(16) Uani d 1 . .
    H H73 0.296486 -0.008063 0.064178 0.046 Uiso calc 1 . .
    C C74 0.3000(3) 0.1208(5) 0.0631(3) 0.0323(16) Uani d 1 . .
    C C75 0.3144(4) 0.1955(5) 0.1012(3) 0.0326(15) Uani d 1 . .
    C C76 0.2819(3) 0.1313(4) -0.0040(3) 0.0307(13) Uani d 1 . .
    H H76 0.274596 0.082215 -0.029571 0.037 Uiso calc 1 . .
    C C77 0.2589(3) 0.2203(3) -0.0980(2) 0.0289(10) Uani d 1 . .
    H H77 0.251341 0.164019 -0.119107 0.035 Uiso calc 1 . .
    C C78 0.1892(3) 0.2715(4) -0.1156(3) 0.0320(13) Uani d 1 . .
    C C79 0.1580(5) 0.2715(5) -0.1764(4) 0.0464(19) Uani d 1 . .
    H H79 0.181222 0.243622 -0.206714 0.056 Uiso calc 1 . .
    C C80 0.0928(5) 0.3114(6) -0.1954(4) 0.062(2) Uani d 1 . .
    H H80 0.072411 0.311722 -0.238458 0.074 Uiso calc 1 . .
    C C81 0.0583(4) 0.3498(6) -0.1523(5) 0.064(3) Uani d 1 . .
    H H81 0.012808 0.375385 -0.164474 0.077 Uiso calc 1 . .
    C C82 0.0911(4) 0.3511(6) -0.0897(5) 0.057(2) Uani d 1 . .
    H H82 0.059(4) 0.370(6) -0.064(4) 0.06(2) Uiso d 1 . .
    C C83 0.1553(4) 0.3129(5) -0.0719(4) 0.0423(16) Uani d 1 . .
    H H83 0.176979 0.314561 -0.029180 0.051 Uiso calc 1 . .
    C C84 0.3251(3) 0.2616(4) -0.1208(2) 0.0329(11) Uani d 1 . .
    H H84 0.311382 0.278765 -0.165589 0.039 Uiso calc 1 . .
    C C86 0.3769(3) 0.1272(4) -0.1558(3) 0.0393(14) Uani d 1 . .
    H H86 0.333439 0.119803 -0.183756 0.047 Uiso calc 1 . .
    C C85 0.3858(3) 0.1973(4) -0.1169(3) 0.0322(11) Uani d 1 . .
    C C87 0.4309(4) 0.0681(6) -0.1540(4) 0.0556(19) Uani d 1 . .
    H H87 0.422910 0.019203 -0.179743 0.067 Uiso calc 1 . .
    C C89 0.5036(4) 0.1445(7) -0.0774(5) 0.088(4) Uani d 1 . .
    H H89 0.546499 0.149087 -0.048387 0.106 Uiso calc 1 . .
    C C88 0.4945(4) 0.0776(6) -0.1170(5) 0.063(2) Uani d 1 . .
    H H88 0.532161 0.038266 -0.118688 0.076 Uiso calc 1 . .
    C C90 0.4500(4) 0.2080(5) -0.0785(4) 0.0558(18) Uani d 1 . .
    H H90 0.458592 0.257054 -0.052928 0.067 Uiso calc 1 . .
    C C91 0.3504(3) 0.4121(5) -0.1058(3) 0.0297(14) Uani d 1 . .
    H H91 0.341392 0.419984 -0.149996 0.036 Uiso calc 1 . .
    C C92 0.3701(3) 0.4843(5) -0.0666(3) 0.0269(13) Uani d 1 . .
    C C93 0.3750(4) 0.5661(5) -0.0934(4) 0.0389(17) Uani d 1 . .
    H H93 0.364489 0.573123 -0.137529 0.047 Uiso calc 1 . .
    C C94 0.3946(4) 0.6338(5) -0.0564(4) 0.0402(16) Uani d 1 . .
    H H94 0.397898 0.687958 -0.074857 0.048 Uiso calc 1 . .
    C C95 0.4104(4) 0.6247(5) 0.0098(3) 0.0403(19) Uani d 1 . .
    H H95 0.424791 0.672383 0.035450 0.048 Uiso calc 1 . .
    C C96 0.4046(3) 0.5466(5) 0.0363(3) 0.0302(15) Uani d 1 . .
    C C97 0.3825(3) 0.4752(5) -0.0004(3) 0.0324(15) Uani d 1 . .
    C C98 0.4469(4) 0.5942(7) 0.1414(3) 0.0467(18) Uani d 1 . .
    H H98A 0.456507 0.572119 0.184323 0.070 Uiso calc 1 . .
    H H98B 0.412560 0.640895 0.139544 0.070 Uiso calc 1 . .
    H H98C 0.491636 0.614798 0.129001 0.070 Uiso calc 1 . .
loop_
    _atom_site_aniso_label
    _atom_site_aniso_U_11
    _atom_site_aniso_U_22
    _atom_site_aniso_U_33
    _atom_site_aniso_U_12
    _atom_site_aniso_U_13
    _atom_site_aniso_U_23
    Sm1 0.0435(2) 0.0290(2) 0.02008(18) 0.00589(17) 0.00313(14) -0.00049(14)
    Sm2 0.0474(2) 0.0301(2) 0.01812(17) -0.00325(17) 0.00465(15) -0.00037(14)
    O3 0.064(3) 0.034(3) 0.036(3) 0.019(3) 0.013(2) 0.010(2)
    O4 0.050(2) 0.028(3) 0.0227(19) 0.010(2) 0.0059(17) 0.001(2)
    O5 0.054(3) 0.024(2) 0.024(2) 0.005(2) 0.0048(18) -0.0034(19)
    O6 0.059(3) 0.033(3) 0.028(2) 0.002(3) 0.005(2) -0.004(2)
    O7 0.054(3) 0.107(6) 0.033(3) -0.017(4) 0.004(2) 0.002(3)
    O9 0.048(3) 0.071(5) 0.034(2) 0.010(3) -0.001(2) 0.004(3)
    O8 0.042(3) 0.157(8) 0.044(3) 0.005(4) 0.000(2) -0.007(4)
    O10 0.072(3) 0.044(3) 0.031(3) -0.018(3) 0.001(2) -0.011(3)
    O11 0.048(3) 0.036(3) 0.036(3) -0.004(2) 0.005(2) -0.007(2)
    O12 0.052(3) 0.052(4) 0.043(3) -0.018(3) -0.004(2) 0.011(3)
    O13 0.050(3) 0.042(3) 0.032(2) 0.004(2) 0.003(2) 0.004(2)
    O14 0.061(3) 0.056(4) 0.038(3) 0.012(3) 0.016(2) -0.005(3)
    O15 0.052(3) 0.096(6) 0.093(5) 0.019(4) 0.009(3) 0.024(5)
    O16 0.057(3) 0.050(4) 0.021(2) -0.014(3) 0.007(2) -0.009(2)
    O17 0.060(3) 0.029(3) 0.0190(19) -0.009(3) 0.0066(18) -0.001(2)
    O18 0.064(3) 0.029(3) 0.026(2) -0.005(2) 0.007(2) 0.004(2)
    O19 0.076(3) 0.038(3) 0.020(2) -0.007(3) 0.004(2) 0.007(2)
    O20 0.053(3) 0.049(3) 0.042(3) -0.008(3) 0.012(2) 0.001(2)
    O21 0.054(3) 0.049(3) 0.026(2) 0.003(3) -0.001(2) 0.004(2)
    O22 0.043(3) 0.126(7) 0.074(4) -0.004(4) 0.001(3) -0.025(5)
    O23 0.061(3) 0.033(3) 0.024(2) 0.005(3) 0.001(2) -0.001(2)
    O24 0.068(3) 0.036(3) 0.019(2) -0.001(3) 0.011(2) 0.004(2)
    O25 0.049(2) 0.040(3) 0.027(2) -0.001(3) 0.0064(18) -0.009(2)
    O26 0.053(3) 0.057(4) 0.028(2) -0.002(3) 0.010(2) -0.006(3)
    O27 0.053(3) 0.101(6) 0.044(3) 0.007(3) 0.009(2) -0.003(3)
    O28 0.063(4) 0.119(7) 0.038(3) 0.014(4) 0.000(3) -0.035(4)
    N29 0.041(3) 0.046(4) 0.047(4) 0.008(3) 0.006(3) 0.010(3)
    N30 0.046(3) 0.037(4) 0.028(3) 0.000(3) 0.005(2) 0.006(3)
    N31 0.039(3) 0.099(8) 0.037(3) 0.007(4) 0.002(3) -0.011(4)
    N32 0.030(2) 0.025(3) 0.032(2) 0.002(2) 0.0013(18) 0.0037(18)
    N33 0.032(2) 0.027(3) 0.024(2) 0.003(2) 0.0046(18) 0.0007(19)
    N34 0.048(3) 0.042(4) 0.047(4) -0.001(3) 0.007(3) -0.016(3)
    N35 0.034(3) 0.034(4) 0.029(3) -0.004(3) -0.002(2) 0.001(3)
    N36 0.046(3) 0.055(5) 0.028(3) 0.000(3) 0.005(2) -0.004(3)
    N37 0.034(2) 0.034(3) 0.018(2) 0.001(2) 0.0028(18) -0.0017(19)
    N38 0.033(2) 0.028(2) 0.024(2) 0.001(2) 0.0035(17) -0.0024(18)
    C39 0.071(5) 0.048(5) 0.037(4) 0.022(5) 0.015(3) 0.012(4)
    C40 0.045(4) 0.031(4) 0.029(3) 0.003(3) 0.010(3) 0.004(3)
    C41 0.042(3) 0.019(4) 0.052(4) 0.009(3) 0.014(3) 0.006(3)
    C42 0.059(4) 0.037(4) 0.039(4) 0.005(4) 0.008(3) -0.017(3)
    C43 0.050(4) 0.036(4) 0.029(3) 0.007(3) 0.001(3) -0.007(3)
    C44 0.029(3) 0.035(4) 0.027(3) 0.002(3) 0.002(2) -0.006(3)
    C45 0.026(3) 0.031(4) 0.021(3) 0.003(3) 0.000(2) -0.001(3)
    C46 0.027(3) 0.037(4) 0.022(3) -0.001(3) 0.001(2) -0.005(3)
    C47 0.038(3) 0.030(3) 0.021(2) 0.002(2) 0.005(2) 0.004(2)
    C48 0.031(3) 0.024(3) 0.036(3) 0.004(2) -0.004(2) 0.003(2)
    C49 0.034(3) 0.032(3) 0.038(3) -0.006(3) -0.002(2) 0.003(3)
    C50 0.039(3) 0.036(4) 0.062(4) -0.004(3) 0.010(3) 0.011(3)
    C51 0.029(3) 0.037(4) 0.083(6) -0.008(3) -0.008(3) -0.005(4)
    C53 0.042(3) 0.033(4) 0.030(3) 0.007(3) -0.004(2) -0.001(3)
    C52 0.040(3) 0.041(4) 0.054(4) -0.005(3) -0.018(3) 0.000(4)
    C54 0.033(2) 0.030(3) 0.029(2) -0.002(2) 0.005(2) 0.003(2)
    C55 0.027(2) 0.036(3) 0.055(3) -0.002(3) 0.009(2) 0.002(3)
    C56 0.048(4) 0.084(6) 0.070(5) -0.020(4) -0.005(3) 0.038(4)
    C57 0.050(4) 0.092(6) 0.093(6) -0.036(4) 0.003(4) 0.032(5)
    C58 0.040(3) 0.076(6) 0.106(6) -0.009(4) 0.024(4) 0.010(5)
    C59 0.044(4) 0.087(7) 0.223(9) -0.007(5) 0.020(6) 0.060(7)
    C60 0.039(4) 0.076(6) 0.202(8) -0.005(4) 0.012(5) 0.065(6)
    C61 0.026(2) 0.021(3) 0.038(3) 0.006(2) 0.003(2) 0.002(2)
    C62 0.023(3) 0.031(4) 0.039(3) 0.006(3) 0.004(2) -0.001(3)
    C63 0.037(3) 0.022(3) 0.055(4) 0.004(3) 0.014(3) -0.009(3)
    C64 0.047(4) 0.035(4) 0.061(5) 0.001(3) 0.016(3) -0.020(3)
    C65 0.042(3) 0.041(4) 0.040(3) -0.005(3) 0.017(3) -0.014(3)
    C66 0.042(3) 0.041(4) 0.025(3) -0.001(3) 0.010(3) -0.009(3)
    C67 0.028(3) 0.023(3) 0.034(3) 0.004(3) 0.005(2) -0.009(3)
    C68 0.076(5) 0.046(4) 0.026(3) -0.004(4) 0.001(3) -0.008(3)
    C69 0.093(6) 0.050(5) 0.025(3) -0.001(5) 0.001(4) 0.011(3)
    C70 0.039(3) 0.028(4) 0.035(3) -0.006(3) 0.006(3) 0.006(3)
    C71 0.043(3) 0.039(4) 0.043(4) -0.004(3) 0.002(3) 0.017(3)
    C72 0.039(3) 0.032(4) 0.054(4) -0.001(3) 0.001(3) 0.016(3)
    C73 0.039(3) 0.033(4) 0.043(4) -0.007(3) 0.006(3) 0.006(3)
    C74 0.030(3) 0.027(4) 0.040(3) -0.004(3) 0.009(3) 0.001(3)
    C75 0.038(3) 0.033(4) 0.029(3) 0.001(3) 0.011(2) 0.008(3)
    C76 0.029(2) 0.025(3) 0.040(3) -0.003(2) 0.009(2) -0.001(2)
    C77 0.034(3) 0.026(3) 0.025(2) 0.001(2) -0.0019(19) -0.0051(19)
    C78 0.035(3) 0.021(3) 0.038(3) 0.000(3) -0.003(2) -0.006(2)
    C79 0.053(4) 0.034(4) 0.048(4) 0.005(3) -0.005(3) -0.002(3)
    C80 0.066(5) 0.038(5) 0.069(5) 0.002(4) -0.029(4) -0.002(4)
    C81 0.046(4) 0.031(4) 0.104(7) 0.010(3) -0.023(4) -0.011(4)
    C82 0.048(4) 0.033(4) 0.089(6) 0.001(3) 0.011(4) -0.014(4)
    C83 0.045(3) 0.029(3) 0.053(4) -0.004(3) 0.009(3) -0.011(3)
    C84 0.045(3) 0.033(3) 0.021(2) 0.000(3) 0.006(2) -0.003(2)
    C86 0.040(3) 0.033(3) 0.043(3) 0.006(3) -0.001(2) -0.013(3)
    C85 0.036(3) 0.032(3) 0.031(3) -0.001(2) 0.013(2) 0.000(2)
    C87 0.061(4) 0.043(4) 0.064(5) 0.011(4) 0.013(4) -0.014(4)
    C89 0.022(3) 0.095(8) 0.143(9) 0.004(4) -0.004(4) -0.027(7)
    C88 0.048(4) 0.040(4) 0.105(7) 0.012(4) 0.023(4) -0.005(5)
    C90 0.041(3) 0.047(4) 0.080(5) -0.006(3) 0.010(3) -0.011(4)
    C91 0.033(3) 0.031(4) 0.025(3) 0.000(3) 0.005(2) 0.000(3)
    C92 0.026(3) 0.029(3) 0.026(3) -0.003(3) 0.004(2) 0.000(3)
    C93 0.042(4) 0.031(4) 0.043(4) -0.001(3) 0.003(3) 0.006(3)
    C94 0.044(4) 0.023(3) 0.054(4) -0.005(3) 0.008(3) -0.003(3)
    C95 0.042(4) 0.037(5) 0.043(4) -0.010(3) 0.012(3) -0.009(3)
    C96 0.028(3) 0.030(4) 0.033(3) -0.005(3) 0.006(3) -0.004(3)
    C97 0.038(3) 0.024(4) 0.038(4) -0.006(3) 0.015(3) -0.006(3)
    C98 0.050(3) 0.045(4) 0.046(4) -0.013(4) 0.009(3) -0.024(4)
_geom_special_details
;
 All esds (except the esd in the dihedral angle between two l.s. planes)
 are estimated using the full covariance matrix.  The cell esds are taken
 into account individually in the estimation of esds in distances, angles
 and torsion angles; correlations between esds in cell parameters are only
 used when they are defined by crystal symmetry.  An approximate (isotropic)
 treatment of cell esds is used for estimating esds involving l.s. planes.
;
loop_
    _geom_bond_atom_site_label_1
    _geom_bond_atom_site_label_2
    _geom_bond_site_symmetry_2
    _geom_bond_distance
    _geom_bond_publ_flag
    Sm1 O5 . 2.350(5) ?
    Sm1 O4 . 2.366(4) ?
    Sm1 O9 . 2.476(5) ?
    Sm1 O14 . 2.498(5) ?
    Sm1 O7 . 2.500(6) ?
    Sm1 O11 . 2.505(6) ?
    Sm1 O13 . 2.563(5) ?
    Sm1 O3 . 2.601(5) ?
    Sm1 O6 . 2.614(5) ?
    Sm1 O10 . 2.630(5) ?
    Sm1 N31 . 2.922(6) ?
    Sm1 N29 . 2.965(6) ?
    Sm2 O18 . 2.333(5) ?
    Sm2 O17 . 2.373(4) ?
    Sm2 O28 . 2.481(6) ?
    Sm2 O26 . 2.500(5) ?
    Sm2 O20 . 2.522(5) ?
    Sm2 O24 . 2.530(6) ?
    Sm2 O21 . 2.561(5) ?
    Sm2 O19 . 2.606(5) ?
    Sm2 O16 . 2.621(6) ?
    Sm2 O23 . 2.634(4) ?
    Sm2 N36 . 2.930(6) ?
    Sm2 N34 . 2.978(6) ?
    O3 C40 . 1.375(8) ?
    O3 C39 . 1.433(10) ?
    O4 C45 . 1.304(8) ?
    O5 C67 . 1.306(8) ?
    O6 C66 . 1.362(10) ?
    O6 C68 . 1.442(7) ?
    O7 N31 . 1.263(9) ?
    O9 N31 . 1.267(10) ?
    O8 N31 . 1.232(8) ?
    O10 N30 . 1.272(9) ?
    O11 N30 . 1.255(7) ?
    O12 N30 . 1.223(8) ?
    O13 N29 . 1.259(8) ?
    O14 N29 . 1.291(9) ?
    O15 N29 . 1.219(9) ?
    O16 C96 . 1.380(8) ?
    O16 C98 . 1.437(10) ?
    O17 C97 . 1.315(9) ?
    O18 C75 . 1.295(9) ?
    O19 C70 . 1.397(9) ?
    O19 C69 . 1.438(7) ?
    O20 N34 . 1.273(9) ?
    O21 N34 . 1.296(9) ?
    O22 N34 . 1.181(8) ?
    O23 N35 . 1.241(8) ?
    O24 N35 . 1.278(7) ?
    O25 N35 . 1.222(8) ?
    O26 N36 . 1.260(8) ?
    O27 N36 . 1.223(8) ?
    O28 N36 . 1.265(8) ?
    N32 C61 . 1.292(8) ?
    N32 C54 . 1.475(6) ?
    N32 H32 . 1.0395 ?
    N33 C46 . 1.305(9) ?
    N33 C47 . 1.473(7) ?
    N33 H33 . 0.8600 ?
    N37 C91 . 1.290(9) ?
    N37 C84 . 1.451(8) ?
    N37 H37 . 0.8345 ?
    N38 C76 . 1.287(8) ?
    N38 C77 . 1.466(6) ?
    N38 H38 . 0.8600 ?
    C39 H39A . 0.9800 ?
    C39 H39B . 0.9800 ?
    C39 H39C . 0.9800 ?
    C40 C41 . 1.381(10) ?
    C40 C45 . 1.414(10) ?
    C41 C42 . 1.386(9) ?
    C41 H41 . 0.9500 ?
    C42 C43 . 1.387(12) ?
    C42 H42 . 0.9500 ?
    C43 C44 . 1.397(11) ?
    C43 H43 . 0.9500 ?
    C44 C46 . 1.397(11) ?
    C44 C45 . 1.413(8) ?
    C46 H46 . 0.9500 ?
    C47 C48 . 1.527(8) ?
    C47 C54 . 1.545(8) ?
    C47 H47 . 1.0000 ?
    C48 C49 . 1.399(9) ?
    C48 C53 . 1.402(9) ?
    C49 C50 . 1.391(9) ?
    C49 H49 . 0.9500 ?
    C50 C51 . 1.370(12) ?
    C50 H50 . 0.9500 ?
    C51 C52 . 1.392(11) ?
    C51 H51 . 0.9500 ?
    C53 C52 . 1.386(10) ?
    C53 H53 . 0.9500 ?
    C52 H52 . 0.9500 ?
    C54 C55 . 1.520(6) ?
    C54 H54 . 1.0000 ?
    C55 C56 . 1.3900 ?
    C55 C60 . 1.3900 ?
    C56 C57 . 1.3900 ?
    C56 H56 . 0.9500 ?
    C57 C58 . 1.3900 ?
    C57 H57 . 0.9500 ?
    C58 C59 . 1.3900 ?
    C58 H58 . 0.9500 ?
    C59 C60 . 1.3900 ?
    C59 H59 . 0.9500 ?
    C60 H60 . 0.9500 ?
    C61 C62 . 1.409(9) ?
    C61 H61 . 0.9500 ?
    C62 C67 . 1.402(10) ?
    C62 C63 . 1.435(10) ?
    C63 C64 . 1.363(11) ?
    C63 H63 . 0.9500 ?
    C64 C65 . 1.397(12) ?
    C64 H64 . 0.9500 ?
    C65 C66 . 1.363(11) ?
    C65 H65 . 0.9500 ?
    C66 C67 . 1.447(9) ?
    C68 H68A . 0.9800 ?
    C68 H68B . 0.9800 ?
    C68 H68C . 0.9800 ?
    C69 H69A . 0.9800 ?
    C69 H69B . 0.9800 ?
    C69 H69C . 0.9800 ?
    C70 C71 . 1.378(11) ?
    C70 C75 . 1.408(10) ?
    C71 C72 . 1.406(12) ?
    C71 H71 . 0.9500 ?
    C72 C73 . 1.382(11) ?
    C72 H72 . 0.9500 ?
    C73 C74 . 1.389(11) ?
    C73 H73 . 0.9500 ?
    C74 C75 . 1.439(11) ?
    C74 C76 . 1.445(9) ?
    C76 H76 . 0.9500 ?
    C77 C78 . 1.544(8) ?
    C77 C84 . 1.555(7) ?
    C77 H77 . 1.0000 ?
    C78 C79 . 1.353(10) ?
    C78 C83 . 1.383(9) ?
    C79 C80 . 1.391(12) ?
    C79 H79 . 0.9500 ?
    C80 C81 . 1.357(12) ?
    C80 H80 . 0.9500 ?
    C81 C82 . 1.399(14) ?
    C81 H81 . 0.9500 ?
    C82 C83 . 1.358(11) ?
    C82 H82 . 0.92(8) ?
    C83 H83 . 0.9500 ?
    C84 C85 . 1.526(8) ?
    C84 H84 . 1.0000 ?
    C86 C87 . 1.380(10) ?
    C86 C85 . 1.383(8) ?
    C86 H86 . 0.9500 ?
    C85 C90 . 1.374(9) ?
    C87 C88 . 1.349(12) ?
    C87 H87 . 0.9500 ?
    C89 C88 . 1.352(13) ?
    C89 C90 . 1.424(12) ?
    C89 H89 . 0.9500 ?
    C88 H88 . 0.9500 ?
    C90 H90 . 0.9500 ?
    C91 C92 . 1.436(10) ?
    C91 H91 . 0.9500 ?
    C92 C97 . 1.420(9) ?
    C92 C93 . 1.424(11) ?
    C93 C94 . 1.352(11) ?
    C93 H93 . 0.9500 ?
    C94 C95 . 1.421(10) ?
    C94 H94 . 0.9500 ?
    C95 C96 . 1.371(11) ?
    C95 H95 . 0.9500 ?
    C96 C97 . 1.404(9) ?
    C98 H98A . 0.9800 ?
    C98 H98B . 0.9800 ?
    C98 H98C . 0.9800 ?
loop_
    _geom_angle_atom_site_label_1
    _geom_angle_atom_site_label_2
    _geom_angle_atom_site_label_3
    _geom_angle_site_symmetry_1
    _geom_angle_site_symmetry_3
    _geom_angle
    _geom_angle_publ_flag
    O5 Sm1 O4 . . 69.96(17) ?
    O5 Sm1 O9 . . 119.1(2) ?
    O4 Sm1 O9 . . 116.53(16) ?
    O5 Sm1 O14 . . 76.29(18) ?
    O4 Sm1 O14 . . 116.86(16) ?
    O9 Sm1 O14 . . 126.43(17) ?
    O5 Sm1 O7 . . 80.7(2) ?
    O4 Sm1 O7 . . 72.98(17) ?
    O9 Sm1 O7 . . 50.9(2) ?
    O14 Sm1 O7 . . 149.1(3) ?
    O5 Sm1 O11 . . 143.01(17) ?
    O4 Sm1 O11 . . 107.06(18) ?
    O9 Sm1 O11 . . 95.7(2) ?
    O14 Sm1 O11 . . 72.73(19) ?
    O7 Sm1 O11 . . 135.0(2) ?
    O5 Sm1 O13 . . 75.13(18) ?
    O4 Sm1 O13 . . 69.89(14) ?
    O9 Sm1 O13 . . 165.4(2) ?
    O14 Sm1 O13 . . 50.38(17) ?
    O7 Sm1 O13 . . 140.77(17) ?
    O11 Sm1 O13 . . 69.70(17) ?
    O5 Sm1 O3 . . 131.33(15) ?
    O4 Sm1 O3 . . 62.37(17) ?
    O9 Sm1 O3 . . 76.7(2) ?
    O14 Sm1 O3 . . 134.1(2) ?
    O7 Sm1 O3 . . 76.8(2) ?
    O11 Sm1 O3 . . 65.28(18) ?
    O13 Sm1 O3 . . 96.56(19) ?
    O5 Sm1 O6 . . 63.17(16) ?
    O4 Sm1 O6 . . 129.40(18) ?
    O9 Sm1 O6 . . 73.8(2) ?
    O14 Sm1 O6 . . 69.72(18) ?
    O7 Sm1 O6 . . 81.6(2) ?
    O11 Sm1 O6 . . 121.57(16) ?
    O13 Sm1 O6 . . 113.06(17) ?
    O3 Sm1 O6 . . 150.26(17) ?
    O5 Sm1 O10 . . 133.49(17) ?
    O4 Sm1 O10 . . 154.62(18) ?
    O9 Sm1 O10 . . 64.75(18) ?
    O14 Sm1 O10 . . 69.20(18) ?
    O7 Sm1 O10 . . 115.43(18) ?
    O11 Sm1 O10 . . 49.29(17) ?
    O13 Sm1 O10 . . 103.59(16) ?
    O3 Sm1 O10 . . 95.18(18) ?
    O6 Sm1 O10 . . 75.95(17) ?
    O5 Sm1 N31 . . 100.1(2) ?
    O4 Sm1 N31 . . 95.06(16) ?
    O9 Sm1 N31 . . 25.5(2) ?
    O14 Sm1 N31 . . 143.2(2) ?
    O7 Sm1 N31 . . 25.4(2) ?
    O11 Sm1 N31 . . 116.8(2) ?
    O13 Sm1 N31 . . 164.95(16) ?
    O3 Sm1 N31 . . 75.6(2) ?
    O6 Sm1 N31 . . 76.0(2) ?
    O10 Sm1 N31 . . 90.08(19) ?
    O5 Sm1 N29 . . 72.0(2) ?
    O4 Sm1 N29 . . 92.41(17) ?
    O9 Sm1 N29 . . 150.90(17) ?
    O14 Sm1 N29 . . 25.56(18) ?
    O7 Sm1 N29 . . 152.3(2) ?
    O11 Sm1 N29 . . 71.3(2) ?
    O13 Sm1 N29 . . 24.99(18) ?
    O3 Sm1 N29 . . 117.7(2) ?
    O6 Sm1 N29 . . 90.6(2) ?
    O10 Sm1 N29 . . 87.92(18) ?
    N31 Sm1 N29 . . 166.6(3) ?
    O18 Sm2 O17 . . 69.48(17) ?
    O18 Sm2 O28 . . 84.7(2) ?
    O17 Sm2 O28 . . 71.80(19) ?
    O18 Sm2 O26 . . 122.7(2) ?
    O17 Sm2 O26 . . 115.40(15) ?
    O28 Sm2 O26 . . 50.61(17) ?
    O18 Sm2 O20 . . 75.22(19) ?
    O17 Sm2 O20 . . 118.48(16) ?
    O28 Sm2 O20 . . 150.9(3) ?
    O26 Sm2 O20 . . 126.03(15) ?
    O18 Sm2 O24 . . 139.72(18) ?
    O17 Sm2 O24 . . 108.00(18) ?
    O28 Sm2 O24 . . 134.2(2) ?
    O26 Sm2 O24 . . 95.3(2) ?
    O20 Sm2 O24 . . 71.40(19) ?
    O18 Sm2 O21 . . 73.25(19) ?
    O17 Sm2 O21 . . 71.42(15) ?
    O28 Sm2 O21 . . 141.83(17) ?
    O26 Sm2 O21 . . 163.7(2) ?
    O20 Sm2 O21 . . 50.65(17) ?
    O24 Sm2 O21 . . 68.35(18) ?
    O18 Sm2 O19 . . 63.28(17) ?
    O17 Sm2 O19 . . 126.05(19) ?
    O28 Sm2 O19 . . 79.2(2) ?
    O26 Sm2 O19 . . 73.5(2) ?
    O20 Sm2 O19 . . 73.06(19) ?
    O24 Sm2 O19 . . 124.63(16) ?
    O21 Sm2 O19 . . 115.52(19) ?
    O18 Sm2 O16 . . 131.36(15) ?
    O17 Sm2 O16 . . 62.19(17) ?
    O28 Sm2 O16 . . 75.9(2) ?
    O26 Sm2 O16 . . 76.33(19) ?
    O20 Sm2 O16 . . 133.2(2) ?
    O24 Sm2 O16 . . 65.47(17) ?
    O21 Sm2 O16 . . 95.62(18) ?
    O19 Sm2 O16 . . 148.86(17) ?
    O18 Sm2 O23 . . 134.04(16) ?
    O17 Sm2 O23 . . 154.52(18) ?
    O28 Sm2 O23 . . 114.47(17) ?
    O26 Sm2 O23 . . 64.02(15) ?
    O20 Sm2 O23 . . 68.97(16) ?
    O24 Sm2 O23 . . 48.99(15) ?
    O21 Sm2 O23 . . 103.15(15) ?
    O19 Sm2 O23 . . 79.12(16) ?
    O16 Sm2 O23 . . 94.47(15) ?
    O18 Sm2 N36 . . 104.7(2) ?
    O17 Sm2 N36 . . 93.42(16) ?
    O28 Sm2 N36 . . 25.34(18) ?
    O26 Sm2 N36 . . 25.28(15) ?
    O20 Sm2 N36 . . 144.42(17) ?
    O24 Sm2 N36 . . 115.51(18) ?
    O21 Sm2 N36 . . 164.57(15) ?
    O19 Sm2 N36 . . 75.45(19) ?
    O16 Sm2 N36 . . 74.01(19) ?
    O23 Sm2 N36 . . 89.26(15) ?
    O18 Sm2 N34 . . 71.2(2) ?
    O17 Sm2 N34 . . 94.85(16) ?
    O28 Sm2 N34 . . 155.5(2) ?
    O26 Sm2 N34 . . 149.31(16) ?
    O20 Sm2 N34 . . 25.05(18) ?
    O24 Sm2 N34 . . 68.9(2) ?
    O21 Sm2 N34 . . 25.66(18) ?
    O19 Sm2 N34 . . 93.5(2) ?
    O16 Sm2 N34 . . 116.7(2) ?
    O23 Sm2 N34 . . 86.55(16) ?
    N36 Sm2 N34 . . 168.7(2) ?
    C40 O3 C39 . . 117.1(6) ?
    C40 O3 Sm1 . . 116.5(4) ?
    C39 O3 Sm1 . . 123.2(4) ?
    C45 O4 Sm1 . . 124.4(4) ?
    C67 O5 Sm1 . . 127.2(4) ?
    C66 O6 C68 . . 117.2(6) ?
    C66 O6 Sm1 . . 117.9(4) ?
    C68 O6 Sm1 . . 124.9(5) ?
    N31 O7 Sm1 . . 96.3(5) ?
    N31 O9 Sm1 . . 97.3(4) ?
    N30 O10 Sm1 . . 94.0(4) ?
    N30 O11 Sm1 . . 100.6(5) ?
    N29 O13 Sm1 . . 95.7(4) ?
    N29 O14 Sm1 . . 97.9(4) ?
    C96 O16 C98 . . 117.5(7) ?
    C96 O16 Sm2 . . 113.8(4) ?
    C98 O16 Sm2 . . 125.3(4) ?
    C97 O17 Sm2 . . 121.5(4) ?
    C75 O18 Sm2 . . 126.3(4) ?
    C70 O19 C69 . . 116.4(6) ?
    C70 O19 Sm2 . . 117.0(4) ?
    C69 O19 Sm2 . . 126.5(5) ?
    N34 O20 Sm2 . . 98.0(4) ?
    N34 O21 Sm2 . . 95.5(4) ?
    N35 O23 Sm2 . . 95.2(4) ?
    N35 O24 Sm2 . . 99.2(4) ?
    N36 O26 Sm2 . . 96.8(4) ?
    N36 O28 Sm2 . . 97.6(4) ?
    O15 N29 O13 . . 123.1(8) ?
    O15 N29 O14 . . 121.5(8) ?
    O13 N29 O14 . . 115.3(6) ?
    O15 N29 Sm1 . . 174.1(8) ?
    O13 N29 Sm1 . . 59.3(3) ?
    O14 N29 Sm1 . . 56.6(3) ?
    O12 N30 O11 . . 121.7(7) ?
    O12 N30 O10 . . 122.2(6) ?
    O11 N30 O10 . . 116.1(6) ?
    O8 N31 O7 . . 122.2(8) ?
    O8 N31 O9 . . 122.3(7) ?
    O7 N31 O9 . . 115.5(6) ?
    O8 N31 Sm1 . . 178.3(7) ?
    O7 N31 Sm1 . . 58.3(4) ?
    O9 N31 Sm1 . . 57.2(3) ?
    C61 N32 C54 . . 123.4(5) ?
    C61 N32 H32 . . 114.0 ?
    C54 N32 H32 . . 121.5 ?
    C46 N33 C47 . . 124.8(5) ?
    C46 N33 H33 . . 119.8 ?
    C47 N33 H33 . . 114.6 ?
    O22 N34 O20 . . 122.0(8) ?
    O22 N34 O21 . . 122.3(8) ?
    O20 N34 O21 . . 115.7(6) ?
    O22 N34 Sm2 . . 173.1(8) ?
    O20 N34 Sm2 . . 57.0(3) ?
    O21 N34 Sm2 . . 58.9(3) ?
    O25 N35 O23 . . 123.2(5) ?
    O25 N35 O24 . . 120.2(6) ?
    O23 N35 O24 . . 116.6(6) ?
    O27 N36 O26 . . 121.3(6) ?
    O27 N36 O28 . . 123.8(7) ?
    O26 N36 O28 . . 114.9(6) ?
    O27 N36 Sm2 . . 178.5(7) ?
    O26 N36 Sm2 . . 57.9(3) ?
    O28 N36 Sm2 . . 57.0(4) ?
    C91 N37 C84 . . 125.5(5) ?
    C91 N37 H37 . . 107.3 ?
    C84 N37 H37 . . 122.8 ?
    C76 N38 C77 . . 125.8(5) ?
    C76 N38 H38 . . 119.5 ?
    C77 N38 H38 . . 114.7 ?
    O3 C39 H39A . . 109.5 ?
    O3 C39 H39B . . 109.5 ?
    H39A C39 H39B . . 109.5 ?
    O3 C39 H39C . . 109.5 ?
    H39A C39 H39C . . 109.5 ?
    H39B C39 H39C . . 109.5 ?
    O3 C40 C41 . . 127.1(7) ?
    O3 C40 C45 . . 111.9(6) ?
    C41 C40 C45 . . 121.0(6) ?
    C40 C41 C42 . . 120.7(7) ?
    C40 C41 H41 . . 119.7 ?
    C42 C41 H41 . . 119.7 ?
    C41 C42 C43 . . 119.4(7) ?
    C41 C42 H42 . . 120.3 ?
    C43 C42 H42 . . 120.3 ?
    C42 C43 C44 . . 120.9(6) ?
    C42 C43 H43 . . 119.6 ?
    C44 C43 H43 . . 119.6 ?
    C46 C44 C43 . . 119.5(6) ?
    C46 C44 C45 . . 120.1(6) ?
    C43 C44 C45 . . 120.0(7) ?
    O4 C45 C44 . . 122.4(6) ?
    O4 C45 C40 . . 119.7(5) ?
    C44 C45 C40 . . 117.8(6) ?
    N33 C46 C44 . . 122.4(6) ?
    N33 C46 H46 . . 118.8 ?
    C44 C46 H46 . . 118.8 ?
    N33 C47 C48 . . 109.7(5) ?
    N33 C47 C54 . . 111.9(4) ?
    C48 C47 C54 . . 112.6(5) ?
    N33 C47 H47 . . 107.5 ?
    C48 C47 H47 . . 107.5 ?
    C54 C47 H47 . . 107.5 ?
    C49 C48 C53 . . 119.3(6) ?
    C49 C48 C47 . . 121.8(5) ?
    C53 C48 C47 . . 118.9(6) ?
    C50 C49 C48 . . 120.1(7) ?
    C50 C49 H49 . . 120.0 ?
    C48 C49 H49 . . 120.0 ?
    C51 C50 C49 . . 120.0(7) ?
    C51 C50 H50 . . 120.0 ?
    C49 C50 H50 . . 120.0 ?
    C50 C51 C52 . . 120.8(7) ?
    C50 C51 H51 . . 119.6 ?
    C52 C51 H51 . . 119.6 ?
    C52 C53 C48 . . 120.0(7) ?
    C52 C53 H53 . . 120.0 ?
    C48 C53 H53 . . 120.0 ?
    C53 C52 C51 . . 119.8(7) ?
    C53 C52 H52 . . 120.1 ?
    C51 C52 H52 . . 120.1 ?
    N32 C54 C55 . . 110.7(4) ?
    N32 C54 C47 . . 110.3(4) ?
    C55 C54 C47 . . 115.2(4) ?
    N32 C54 H54 . . 106.7 ?
    C55 C54 H54 . . 106.7 ?
    C47 C54 H54 . . 106.7 ?
    C56 C55 C60 . . 120.0 ?
    C56 C55 C54 . . 118.8(4) ?
    C60 C55 C54 . . 121.2(4) ?
    C55 C56 C57 . . 120.0 ?
    C55 C56 H56 . . 120.0 ?
    C57 C56 H56 . . 120.0 ?
    C58 C57 C56 . . 120.0 ?
    C58 C57 H57 . . 120.0 ?
    C56 C57 H57 . . 120.0 ?
    C59 C58 C57 . . 120.0 ?
    C59 C58 H58 . . 120.0 ?
    C57 C58 H58 . . 120.0 ?
    C60 C59 C58 . . 120.0 ?
    C60 C59 H59 . . 120.0 ?
    C58 C59 H59 . . 120.0 ?
    C59 C60 C55 . . 120.0 ?
    C59 C60 H60 . . 120.0 ?
    C55 C60 H60 . . 120.0 ?
    N32 C61 C62 . . 121.5(6) ?
    N32 C61 H61 . . 119.2 ?
    C62 C61 H61 . . 119.2 ?
    C67 C62 C61 . . 121.4(6) ?
    C67 C62 C63 . . 119.3(6) ?
    C61 C62 C63 . . 119.2(7) ?
    C64 C63 C62 . . 120.3(8) ?
    C64 C63 H63 . . 119.9 ?
    C62 C63 H63 . . 119.9 ?
    C63 C64 C65 . . 120.3(7) ?
    C63 C64 H64 . . 119.9 ?
    C65 C64 H64 . . 119.9 ?
    C66 C65 C64 . . 122.0(7) ?
    C66 C65 H65 . . 119.0 ?
    C64 C65 H65 . . 119.0 ?
    O6 C66 C65 . . 127.5(6) ?
    O6 C66 C67 . . 113.4(6) ?
    C65 C66 C67 . . 119.2(7) ?
    O5 C67 C62 . . 122.6(6) ?
    O5 C67 C66 . . 118.4(7) ?
    C62 C67 C66 . . 119.0(7) ?
    O6 C68 H68A . . 109.5 ?
    O6 C68 H68B . . 109.5 ?
    H68A C68 H68B . . 109.5 ?
    O6 C68 H68C . . 109.5 ?
    H68A C68 H68C . . 109.5 ?
    H68B C68 H68C . . 109.5 ?
    O19 C69 H69A . . 109.5 ?
    O19 C69 H69B . . 109.5 ?
    H69A C69 H69B . . 109.5 ?
    O19 C69 H69C . . 109.5 ?
    H69A C69 H69C . . 109.5 ?
    H69B C69 H69C . . 109.5 ?
    C71 C70 O19 . . 125.9(7) ?
    C71 C70 C75 . . 122.1(8) ?
    O19 C70 C75 . . 112.0(6) ?
    C70 C71 C72 . . 119.6(7) ?
    C70 C71 H71 . . 120.2 ?
    C72 C71 H71 . . 120.2 ?
    C73 C72 C71 . . 120.5(7) ?
    C73 C72 H72 . . 119.7 ?
    C71 C72 H72 . . 119.7 ?
    C72 C73 C74 . . 120.0(8) ?
    C72 C73 H73 . . 120.0 ?
    C74 C73 H73 . . 120.0 ?
    C73 C74 C75 . . 121.0(6) ?
    C73 C74 C76 . . 120.8(6) ?
    C75 C74 C76 . . 118.2(6) ?
    O18 C75 C70 . . 120.9(7) ?
    O18 C75 C74 . . 122.4(6) ?
    C70 C75 C74 . . 116.7(7) ?
    N38 C76 C74 . . 122.6(6) ?
    N38 C76 H76 . . 118.7 ?
    C74 C76 H76 . . 118.7 ?
    N38 C77 C78 . . 112.2(4) ?
    N38 C77 C84 . . 109.1(4) ?
    C78 C77 C84 . . 113.6(5) ?
    N38 C77 H77 . . 107.2 ?
    C78 C77 H77 . . 107.2 ?
    C84 C77 H77 . . 107.2 ?
    C79 C78 C83 . . 118.8(7) ?
    C79 C78 C77 . . 118.0(6) ?
    C83 C78 C77 . . 123.1(6) ?
    C78 C79 C80 . . 121.5(8) ?
    C78 C79 H79 . . 119.2 ?
    C80 C79 H79 . . 119.2 ?
    C81 C80 C79 . . 119.8(8) ?
    C81 C80 H80 . . 120.1 ?
    C79 C80 H80 . . 120.1 ?
    C80 C81 C82 . . 118.6(8) ?
    C80 C81 H81 . . 120.7 ?
    C82 C81 H81 . . 120.7 ?
    C83 C82 C81 . . 121.0(9) ?
    C83 C82 H82 . . 128(5) ?
    C81 C82 H82 . . 110(5) ?
    C82 C83 C78 . . 120.2(8) ?
    C82 C83 H83 . . 119.9 ?
    C78 C83 H83 . . 119.9 ?
    N37 C84 C85 . . 113.1(5) ?
    N37 C84 C77 . . 108.5(4) ?
    C85 C84 C77 . . 109.8(5) ?
    N37 C84 H84 . . 108.4 ?
    C85 C84 H84 . . 108.4 ?
    C77 C84 H84 . . 108.4 ?
    C87 C86 C85 . . 120.2(6) ?
    C87 C86 H86 . . 119.9 ?
    C85 C86 H86 . . 119.9 ?
    C90 C85 C86 . . 118.7(6) ?
    C90 C85 C84 . . 122.6(6) ?
    C86 C85 C84 . . 118.6(5) ?
    C88 C87 C86 . . 122.1(8) ?
    C88 C87 H87 . . 119.0 ?
    C86 C87 H87 . . 119.0 ?
    C88 C89 C90 . . 121.3(8) ?
    C88 C89 H89 . . 119.4 ?
    C90 C89 H89 . . 119.4 ?
    C87 C88 C89 . . 118.5(7) ?
    C87 C88 H88 . . 120.8 ?
    C89 C88 H88 . . 120.8 ?
    C85 C90 C89 . . 118.9(8) ?
    C85 C90 H90 . . 120.5 ?
    C89 C90 H90 . . 120.5 ?
    N37 C91 C92 . . 122.8(6) ?
    N37 C91 H91 . . 118.6 ?
    C92 C91 H91 . . 118.6 ?
    C97 C92 C93 . . 119.3(7) ?
    C97 C92 C91 . . 120.1(6) ?
    C93 C92 C91 . . 120.6(6) ?
    C94 C93 C92 . . 120.5(7) ?
    C94 C93 H93 . . 119.7 ?
    C92 C93 H93 . . 119.7 ?
    C93 C94 C95 . . 120.7(7) ?
    C93 C94 H94 . . 119.7 ?
    C95 C94 H94 . . 119.7 ?
    C96 C95 C94 . . 119.5(7) ?
    C96 C95 H95 . . 120.3 ?
    C94 C95 H95 . . 120.3 ?
    C95 C96 O16 . . 126.2(7) ?
    C95 C96 C97 . . 121.6(6) ?
    O16 C96 C97 . . 112.3(6) ?
    O17 C97 C96 . . 119.9(6) ?
    O17 C97 C92 . . 121.7(6) ?
    C96 C97 C92 . . 118.4(6) ?
    O16 C98 H98A . . 109.5 ?
    O16 C98 H98B . . 109.5 ?
    H98A C98 H98B . . 109.5 ?
    O16 C98 H98C . . 109.5 ?
    H98A C98 H98C . . 109.5 ?
    H98B C98 H98C . . 109.5 ?
loop_
    _geom_hbond_atom_site_label_D
    _geom_hbond_atom_site_label_H
    _geom_hbond_atom_site_label_A
    _geom_hbond_site_symmetry_A
    _geom_hbond_distance_DH
    _geom_hbond_distance_HA
    _geom_hbond_distance_DA
    _geom_hbond_angle_DHA
    C98 H98A O9 2_656 0.98 2.58 3.419(9) 143.8
    C91 H91 O27 2_655 0.95 2.59 3.097(8) 113.9
    C91 H91 O12 1_554 0.95 2.33 3.227(8) 156.3
    C77 H77 O24 4_545 1.00 2.29 3.264(8) 164.1
    C76 H76 O21 4_545 0.95 2.50 3.399(9) 158.4
    C69 H69A O14 4_546 0.98 2.44 3.323(10) 150.4
    C68 H68A O10 . 0.98 2.55 3.214(11) 125.2
    C68 H68A O9 . 0.98 2.66 3.224(11) 117.2
    C65 H65 O20 4_556 0.95 2.64 3.485(8) 148.1
    C61 H61 O13 4_556 0.95 2.49 3.429(8) 172.0
    C54 H54 O11 4_556 1.00 2.30 3.277(8) 165.4
    C46 H46 O25 . 0.95 2.32 3.211(8) 155.2
    C46 H46 O8 2_656 0.95 2.56 3.054(8) 112.7
    C39 H39A O27 2_656 0.98 2.54 3.338(9) 138.3
    N38 H38 O18 . 0.86 1.87 2.550(6) 134.9
    N33 H33 O4 . 0.86 1.87 2.545(7) 133.9
    N37 H37 O17 . 0.83 1.89 2.582(7) 139.4
    N32 H32 O5 . 1.04 1.71 2.578(6) 138.3
_shelx_space_group_comment
;
The symmetry
 employed for this
refinement is
 uniquely defined by
 the following loop,
 which should always
 be used as
 a source of
 symmetry information in
 preference to the
 above space-group names.
 They are only
 intended as comments.
;
_shelx_estimated_absorpt_T_min     0.397
_shelx_estimated_absorpt_T_max     0.828
_shelx_hkl_file
;
  -2   0   0 3895.71  301.37
   2   0   0 3899.81  300.07
   4   0   0 6125.09  470.25
  -4   0   0 5446.65  459.65
   6   0   0 4640.64  308.47
  -8   0   0  237.08   15.80
   8   0   0  231.98   16.00
   8   0   0  224.78   16.50
  -8   0   0  222.38   16.00
   8   0   0  236.18   15.90
  10   0   0  406.86   28.70
 -10   0   0  404.16   27.80
  10   0   0  420.56   28.00
 -10   0   0  405.06   28.00
  12   0   0   57.99    4.70
  12   0   0   55.19    5.50
  12   0   0   51.59    4.80
 -12   0   0   59.89    4.60
 -12   0   0   55.99    4.90
  14   0   0  480.35   33.10
  14   0   0  500.25   34.30
 -14   0   0  473.05   33.30
  14   0   0  475.15   33.20
 -16   0   0  118.89    9.50
  16   0   0  111.29    9.30
  16   0   0  109.19    9.00
  16   0   0  119.69   10.50
 -16   0   0  127.79    9.00
 -18   0   0    5.90    1.90
  18   0   0    4.20    2.00
  18   0   0   10.00    3.30
 -18   0   0    9.50    2.70
 -20   0   0  200.18   14.70
  20   0   0  194.28   14.80
  20   0   0  207.58   16.90
  22   0   0    8.80    3.00
 -22   0   0    4.00    2.70
  22   0   0    7.30    4.00
 -24   0   0    7.60    3.90
   3  -1   0 1914.61  125.29
  -3  -1   0 1874.31  125.19
   3   1   0 1857.41  125.29
   5  -1   0  827.22   52.79
   5  -1   0  814.02   52.99
  -5  -1   0  786.42   53.29
   5  -1   0  769.82   53.29
  -5  -1   0  809.82   52.99
  -5  -1   0  755.02   52.79
  -5   1   0  771.22   52.99
   5   1   0  805.92   52.79
   5   1   0  773.32   52.99
  -5   1   0  805.92   52.79
   5   1   0  781.82   53.19
  -7  -1   0 1915.41  128.39
  -7  -1   0 1900.91  128.89
   7  -1   0 1963.80  128.29
  -7  -1   0 1849.21  128.29
   7  -1   0 1944.31  128.49
  -7   1   0 1896.61  128.49
   7   1   0 1954.70  128.29
   7   1   0 1940.81  128.89
   7   1   0 1920.61  128.49
  -7   1   0 1971.80  128.19
  -9  -1   0  588.14   38.60
   9  -1   0  562.94   39.30
   9  -1   0  577.54   38.70
  -9  -1   0  553.04   38.60
  -9  -1   0  530.45   39.20
   9  -1   0  559.04   38.50
   9   1   0  579.44   39.10
   9   1   0  594.54   39.30
  -9   1   0  595.54   38.40
  -9   1   0  579.54   38.80
   9   1   0  562.74   38.50
  11  -1   0  344.27   23.50
  11  -1   0  359.16   23.60
 -11  -1   0  341.57   23.40
 -11  -1   0  357.46   23.40
 -11   1   0  340.47   23.20
  11   1   0  332.97   23.60
  11   1   0  322.27   24.10
 -11   1   0  330.87   23.60
  11   1   0  332.07   23.30
  13  -1   0  499.85   33.30
  13  -1   0  509.55   33.50
 -13  -1   0  545.25   33.70
  13  -1   0  486.05   34.40
 -13  -1   0  485.25   33.40
  13   1   0  470.55   33.50
  13   1   0  465.95   34.30
 -13   1   0  451.95   33.50
  13   1   0  456.75   33.10
 -13   1   0  504.55   33.10
  15  -1   0   43.70    4.60
 -15  -1   0   40.00    4.60
  15  -1   0   54.79    4.80
 -15  -1   0   47.50    4.50
  15   1   0   48.80    4.90
  15   1   0   46.00    5.80
 -15   1   0   46.90    5.20
  15   1   0   47.10    4.30
 -15   1   0   47.30    4.50
  17  -1   0  292.67   21.20
 -17  -1   0  311.87   21.10
  17  -1   0  297.57   22.60
 -17  -1   0  289.87   21.30
  17  -1   0  298.67   21.20
  17   1   0  291.97   20.90
  17   1   0  295.57   21.50
 -17   1   0  296.97   21.60
  17   1   0  295.07   22.60
 -17   1   0  312.87   20.80
  19  -1   0   83.69    7.50
 -19  -1   0   92.59    7.30
  19  -1   0   88.79    9.00
  19   1   0   81.49    8.90
  19   1   0   73.29    7.00
 -19   1   0   90.09    7.00
  21  -1   0    8.50    3.00
  21  -1   0    6.50    3.90
 -21   1   0    7.20    2.40
  21   1   0    7.00    2.50
  23   1   0   31.00    4.30
   0  -2   0  385.36   25.30
   0  -2   0  354.56   24.80
   0  -2   0  385.76   24.80
   0   2   0  342.17   24.70
   0   2   0  375.36   24.80
   0   2   0  377.36   25.30
  -2  -2   0   14.00    1.50
   2  -2   0   15.90    1.60
  -2  -2   0   18.10    1.70
   2   2   0   25.00    1.70
  -2   2   0   22.90    1.70
   4  -2   0  183.28   11.50
   4  -2   0  180.08   11.90
  -4  -2   0  175.68   11.50
  -4  -2   0  172.58   11.80
  -4  -2   0  191.48   12.10
  -4   2   0  161.78   11.40
   4   2   0  160.08   11.50
   4   2   0  162.98   12.00
  -4   2   0  153.88   11.90
  -6  -2   0   16.30    1.80
   6  -2   0   17.90    1.90
   6   2   0    7.20    1.00
  -6   2   0    9.40    1.00
  -6   2   0    7.80    1.40
   6   2   0    8.20    1.50
   6   2   0    7.40    1.50
   8  -2   0  125.09    8.50
   8  -2   0  124.49    8.90
   8  -2   0  119.79    9.30
  -8  -2   0  118.89    9.30
  -8  -2   0  120.59    8.80
  -8  -2   0  119.99    8.60
   8   2   0  123.99    9.30
  -8   2   0  120.09    9.00
   8   2   0  117.29    8.50
  -8   2   0  121.59    8.40
   8   2   0  120.29    8.90
  10  -2   0    7.50    1.40
 -10  -2   0    5.10    1.30
 -10  -2   0    8.70    1.60
  10  -2   0    6.40    1.90
  10  -2   0    6.00    1.60
  10   2   0   10.80    2.30
 -10   2   0   15.30    2.20
 -10   2   0    8.00    1.20
  10   2   0   12.80    2.10
  10   2   0    9.10    1.40
  12  -2   0   35.40    3.50
 -12  -2   0   30.10    3.20
  12  -2   0   33.90    3.90
 -12  -2   0   31.40    4.00
  12  -2   0   30.60    3.10
 -12  -2   0   28.90    3.10
  12   2   0   32.80    3.80
 -12   2   0   30.10    2.70
 -12   2   0   35.80    3.90
  12   2   0   24.60    3.60
  12   2   0   27.40    2.70
 -14  -2   0   83.99    6.40
  14  -2   0   75.49    6.20
  14  -2   0   70.59    7.30
  14  -2   0   75.59    6.50
 -14  -2   0   78.99    6.30
 -14   2   0   80.59    5.80
  14   2   0   72.69    5.90
  14   2   0   74.09    6.70
  14   2   0   74.59    7.20
 -14   2   0   76.79    6.80
  16  -2   0    9.80    2.20
  16  -2   0   10.10    3.10
 -16  -2   0    9.20    2.20
 -16  -2   0    9.20    2.30
  16  -2   0    5.50    2.20
  16   2   0   19.40    3.20
  16   2   0   11.80    3.30
 -16   2   0   17.40    3.20
  16   2   0   12.30    2.00
 -16   2   0   14.50    1.90
  18  -2   0    6.70    3.00
 -18  -2   0   12.10    2.70
  18  -2   0    6.10    2.40
  18   2   0    7.20    2.70
 -18   2   0    7.70    1.90
  18   2   0    4.50    1.80
  18   2   0    6.80    3.00
 -18   2   0    5.00    2.70
  20  -2   0   12.80    3.40
 -20  -2   0   16.10    3.20
  20  -2   0   15.40    4.30
 -20   2   0   13.20    2.40
  20   2   0    7.90    2.30
  20   2   0   11.20    3.90
  22  -2   0    6.70    4.10
 -22   2   0    4.80    2.20
  22   2   0    7.60    4.20
  22   2   0    3.90    2.40
  24   2   0   -0.60    2.80
 -24   2   0    0.80    2.60
  -1  -3   0  312.27   23.60
  -1  -3   0  344.27   23.10
  -1  -3   0  374.46   23.00
   1  -3   0  365.86   23.10
  -1   3   0  358.06   23.10
   1   3   0  300.87   23.60
   3  -3   0  943.31   67.89
  -3  -3   0 1096.09   68.19
  -3   3   0  982.40   67.89
   3   3   0 1037.10   68.39
   5  -3   0   33.10    3.10
  -5  -3   0   35.00    3.20
  -5  -3   0   33.90    3.00
   5   3   0   34.40    3.10
   5   3   0   36.10    2.40
  -5   3   0   35.30    3.10
   5   3   0   37.00    3.40
  -7  -3   0  509.55   34.40
   7  -3   0  505.05   33.90
  -7  -3   0  496.45   33.90
  -7  -3   0  530.65   34.80
   7  -3   0  495.25   34.50
   7   3   0  491.75   34.50
  -7   3   0  508.15   33.80
  -7   3   0  518.75   34.50
   7   3   0  502.35   33.80
  -9  -3   0  318.47   22.10
   9  -3   0  326.57   22.60
  -9  -3   0  330.27   22.50
  -9  -3   0  332.97   23.00
   9  -3   0  326.57   22.00
   9  -3   0  315.07   23.00
  -9   3   0  315.97   22.60
  -9   3   0  336.77   21.80
   9   3   0  305.17   21.90
   9   3   0  321.67   22.60
   9   3   0  344.07   23.10
 -11  -3   0   70.99    5.50
  11  -3   0   75.99    6.10
  11  -3   0   71.39    5.40
  11  -3   0   68.59    6.50
 -11  -3   0   72.89    5.80
 -11  -3   0   71.69    6.50
 -11   3   0   79.69    5.20
  11   3   0   69.99    6.50
 -11   3   0   62.39    6.00
  11   3   0   74.19    6.10
  11   3   0   65.49    5.20
 -13  -3   0  135.09   11.50
  13  -3   0  136.79   10.20
  13  -3   0  137.69   11.50
 -13  -3   0  140.19   10.60
  13  -3   0  134.09   10.70
  13   3   0  155.58   11.00
 -13   3   0  138.89   10.90
 -13   3   0  147.79    9.90
  13   3   0  149.09   11.60
  13   3   0  137.89   10.00
  15  -3   0   28.30    3.70
 -15  -3   0   23.40    3.40
  15  -3   0   29.10    4.70
  15  -3   0   30.30    3.30
 -15  -3   0   28.90    3.20
  15   3   0   24.50    3.70
  15   3   0   23.80    2.70
 -15   3   0   23.70    2.50
 -15   3   0   16.90    3.30
  15   3   0   26.80    5.30
 -17  -3   0   38.50    4.60
  17  -3   0   40.60    5.80
  17  -3   0   33.40    4.70
  17   3   0   41.10    5.60
 -17   3   0   48.60    3.70
  17   3   0   41.40    4.00
  17   3   0   39.40    5.60
 -17   3   0   44.70    5.40
 -19  -3   0    4.20    2.60
  19  -3   0    2.90    2.80
  19  -3   0    1.40    2.50
  19   3   0    3.30    1.60
 -19   3   0    4.50    1.50
  19   3   0    4.10    3.30
 -19   3   0    1.00    2.70
  21  -3   0    9.70    4.20
 -21   3   0   11.10    2.10
  21   3   0   12.00    2.20
  21   3   0    9.40    5.30
  23   3   0   12.80    2.70
 -23   3   0   15.60    2.60
  -2  -4   0  352.06   23.20
   2  -4   0  329.77   22.60
   2  -4   0  341.07   22.30
  -2   4   0  363.26   22.70
   2   4   0  277.67   23.20
   4  -4   0  332.17   21.50
  -4  -4   0  295.07   21.30
  -4  -4   0  357.76   21.80
   4   4   0  267.47   21.30
   4   4   0  305.47   22.00
  -6  -4   0  502.15   35.00
   6  -4   0  511.55   35.10
  -6  -4   0  552.54   35.40
   6   4   0  496.75   35.60
  -8  -4   0  342.67   24.20
   8  -4   0  354.86   24.30
  -8  -4   0  354.96   24.60
  -8  -4   0  335.97   23.50
   8   4   0  336.87   24.30
  -8   4   0  352.56   24.40
   8   4   0  369.06   24.90
   8   4   0  353.86   23.40
 -10  -4   0  629.74   43.20
  10  -4   0  642.04   43.90
  10  -4   0  604.64   44.30
 -10  -4   0  663.73   44.50
  10  -4   0  649.83   43.10
 -10  -4   0  658.43   43.80
 -10   4   0  635.44   44.00
  10   4   0  657.23   44.50
  10   4   0  649.14   44.00
 -10   4   0  660.73   42.90
  10   4   0  629.44   43.00
  12  -4   0   56.49    5.30
 -12  -4   0   68.69    5.30
  12  -4   0   60.49    4.50
 -12  -4   0   69.59    6.10
  12  -4   0   60.29    5.90
 -12  -4   0   54.59    4.60
  12   4   0   56.79    5.90
 -12   4   0   55.99    5.40
  12   4   0   52.89    4.20
 -12   4   0   54.59    4.10
  12   4   0   47.90    5.30
 -14  -4   0  365.86   27.40
  14  -4   0  398.76   26.70
 -14  -4   0  392.16   26.50
  14  -4   0  365.96   27.40
 -14   4   0  401.66   25.50
  14   4   0  389.66   27.60
  14   4   0  357.66   25.60
 -14   4   0  353.16   26.70
  14   4   0  378.26   26.80
 -16  -4   0  176.18   13.40
  16  -4   0  172.88   13.60
  16  -4   0  182.08   14.60
  16   4   0  171.08   12.40
  16   4   0  192.88   14.90
  16   4   0  158.58   14.30
 -16   4   0  173.48   13.80
 -16   4   0  188.78   12.40
 -18  -4   0   14.60    3.10
  18  -4   0   16.40    3.30
  18  -4   0   15.40    4.00
  18   4   0   14.70    4.00
 -18   4   0   13.70    3.50
 -18   4   0   16.80    1.90
  18   4   0   14.20    3.50
  18   4   0   15.90    2.20
  20  -4   0  110.59   11.60
  20   4   0  113.79    8.50
  20   4   0  123.99   11.90
  22  -4   0    2.10    3.80
  22   4   0    2.30    1.80
 -22   4   0    2.80    1.60
  22   4   0    4.70    4.30
  -1  -5   0 1804.52  137.49
   1  -5   0 2218.38  138.29
  -1  -5   0 2131.89  136.39
   1  -5   0 2144.89  136.59
   1  -5   0 2071.99  136.49
   1   5   0 1993.30  136.59
   1   5   0 1914.91  137.69
  -1   5   0 2116.99  136.69
   3  -5   0 1462.05   93.69
  -3  -5   0 1370.86   93.59
   3  -5   0 1457.85   93.19
   3   5   0 1294.67   93.59
  -3   5   0 1411.26   93.69
   5  -5   0    9.00    1.50
  -5  -5   0    6.30    1.30
  -5  -5   0    9.10    1.70
   5   5   0    6.20    1.90
  -5   5   0    5.60    1.40
   5   5   0    5.30    1.30
  -7  -5   0 1281.87   81.89
   7  -5   0 1195.88   81.59
  -7  -5   0 1198.98   81.49
   7   5   0 1228.38   82.29
  -7   5   0 1159.08   81.59
  -9  -5   0 1214.58   79.59
   9  -5   0 1179.78   79.19
  -9  -5   0 1161.58   79.09
  -9   5   0 1131.29   79.19
   9   5   0 1212.08   79.89
   9   5   0 1144.09   79.19
 -11  -5   0  285.97   19.20
 -11  -5   0  293.47   19.90
  11  -5   0  273.97   19.30
  11   5   0  256.37   18.10
  11   5   0  261.77   20.00
 -11   5   0  279.77   19.50
  11   5   0  244.78   19.30
  13  -5   0  710.13   51.69
  13  -5   0  787.42   51.09
 -13  -5   0  780.72   51.89
 -13  -5   0  769.32   50.89
 -13   5   0  711.83   51.19
  13   5   0  744.93   51.19
  13   5   0  751.82   51.99
  13   5   0  721.03   49.80
  15  -5   0   51.69    5.40
  15  -5   0   47.10    5.70
 -15  -5   0   43.10    5.10
 -15  -5   0   45.00    5.70
  15   5   0   50.19    6.80
  15   5   0   42.90    3.50
 -15   5   0   47.00    5.50
 -15   5   0   47.30    3.40
  17  -5   0  212.18   16.80
 -17  -5   0  226.78   15.70
  17  -5   0  226.48   16.00
  17   5   0  190.58   14.30
  17   5   0  198.18   16.00
  17   5   0  211.98   17.20
 -17   5   0  213.88   16.10
 -17   5   0  204.98   14.20
  19  -5   0  148.39   13.30
 -19   5   0  156.18   10.30
 -19   5   0  139.69   12.50
  19   5   0  139.29   10.40
  19   5   0  150.08   13.70
  21  -5   0   53.59    7.80
  21   5   0   53.09    8.60
 -21   5   0   51.19    4.00
  21   5   0   46.70    4.20
  23   5   0   48.60    4.50
   0  -6   0 3075.09  203.78
   0  -6   0 2867.21  205.38
   0  -6   0 2987.30  203.78
   0   6   0 3293.27  205.58
   0   6   0 2993.30  203.88
   0   6   0 3156.38  203.88
   2  -6   0  744.53   50.49
   2  -6   0  859.91   52.89
  -2  -6   0  795.02   50.39
  -2  -6   0  702.03   50.69
   2  -6   0  758.02   50.79
  -2  -6   0  717.83   51.79
   2   6   0  738.33   50.79
  -2   6   0  837.42   50.89
   2   6   0  639.94   51.79
  -4  -6   0  764.12   46.40
   4  -6   0  666.93   45.10
   4  -6   0  649.14   45.70
  -4  -6   0  623.44   45.70
  -4   6   0  672.53   45.80
  -6  -6   0 1124.99   80.79
   6  -6   0 1192.18   80.89
  -6  -6   0 1329.97   81.39
  -6   6   0 1214.88   80.99
   6   6   0 1169.28   80.99
   6   6   0 1183.38   81.99
   8  -6   0  141.99   10.60
  -8  -6   0  143.89   10.50
  -8  -6   0  148.59   10.90
  -8   6   0  127.29   10.50
   8   6   0  128.09   10.50
   8   6   0  144.59   11.50
 -10  -6   0 1238.18   83.29
  10  -6   0 1254.07   83.39
 -10  -6   0 1284.67   83.79
 -10   6   0 1175.98   83.49
  10   6   0 1272.37   84.39
  10   6   0 1180.38   83.39
 -12  -6   0   30.10    3.80
  12  -6   0   34.70    4.10
 -12  -6   0   29.80    4.20
 -12   6   0   26.20    4.00
  12   6   0   30.50    4.50
  12   6   0   31.80    4.30
  14  -6   0  224.18   17.70
 -14  -6   0  253.07   17.00
  14  -6   0  238.78   17.20
 -14  -6   0  242.08   17.90
 -14   6   0  220.48   17.30
  14   6   0  229.38   18.20
  14   6   0  216.18   15.50
  16  -6   0  196.48   14.90
  16  -6   0  192.58   15.60
 -16  -6   0  200.98   15.80
 -16  -6   0  215.98   14.70
 -16   6   0  177.78   14.80
  16   6   0  193.08   16.00
  16   6   0  174.48   14.80
  16   6   0  181.58   13.00
  18  -6   0    3.50    2.80
 -18   6   0    4.00    3.00
  18   6   0    2.90    3.10
  18   6   0    5.40    1.00
  18   6   0    5.70    3.30
  20  -6   0   76.89    9.30
  20   6   0   82.29    5.90
  20   6   0   84.99   10.20
  22   6   0    3.40    4.70
  22   6   0   -0.10    1.20
   1  -7   0   18.00    2.10
   1  -7   0   18.90    2.10
   1  -7   0   17.10    3.90
  -1  -7   0   17.10    2.20
  -1  -7   0   18.90    3.70
  -1  -7   0   19.40    2.00
   1   7   0   15.50    3.40
  -1   7   0   22.90    2.40
   1   7   0   16.90    2.30
   3  -7   0  713.23   45.60
   3  -7   0  628.54   42.60
  -3  -7   0  577.74   43.00
  -3  -7   0  642.14   42.50
   3  -7   0  624.34   43.00
  -3  -7   0  676.03   44.20
   3   7   0  599.74   43.10
  -3   7   0  624.54   43.10
  -5  -7   0   -1.00    0.90
  -5  -7   0    0.80    1.10
   5  -7   0   -0.30    1.00
   5   7   0    0.30    1.10
   5   7   0    0.50    1.60
  -5   7   0    0.10    0.90
   7  -7   0  206.28   15.30
  -7  -7   0  240.28   15.80
  -7  -7   0  213.68   15.30
  -7   7   0  207.68   15.40
   7   7   0  188.68   16.40
   7   7   0  212.08   15.40
   9  -7   0   45.50    4.40
  -9  -7   0   41.90    4.50
  -9  -7   0   44.40    4.30
   9   7   0   40.10    4.80
   9   7   0   35.60    5.30
  -9   7   0   44.10    4.90
  11  -7   0  117.89    9.20
 -11  -7   0  117.79    9.60
 -11  -7   0  117.29    9.10
  11   7   0  108.89    9.30
  11   7   0  112.09   10.30
 -11   7   0  103.59    9.20
 -13  -7   0   56.89    5.60
 -13  -7   0   63.89    6.50
  13  -7   0   40.80    5.40
 -13   7   0   52.49    5.80
  13   7   0   53.29    6.90
  13   7   0   67.89    9.80
 -15  -7   0    0.70    2.50
 -15  -7   0    1.20    2.20
  15  -7   0    0.40    2.10
  15  -7   0    0.70    2.40
  15   7   0    1.70    2.40
 -15   7   0    2.90    2.40
  15   7   0    5.20    3.20
  17  -7   0   52.59    7.00
 -17  -7   0   53.29    7.20
  17   7   0   56.19    7.70
  17   7   0   53.59    6.70
 -17   7   0   45.60    6.20
  19  -7   0   28.70    5.50
  19   7   0   32.10    6.50
  21  -7   0    0.60    3.60
  21   7   0    5.20    4.70
   0  -8   0  158.28   11.50
   0  -8   0  172.18   11.50
   0  -8   0  154.08   13.70
  -2  -8   0    4.50    0.90
   2  -8   0    4.30    2.70
   2  -8   0    6.70    1.50
  -2  -8   0    2.30    1.30
   2  -8   0    4.50    1.10
  -2  -8   0    5.10    2.40
  -2   8   0    6.00    1.50
   2   8   0    5.10    2.40
   2   8   0    4.70    1.50
  -4  -8   0  108.59    8.90
  -4  -8   0  136.39   10.10
   4  -8   0  119.29    9.00
  -4  -8   0  119.49    8.30
   4  -8   0  108.99    8.30
   4   8   0  103.89   10.30
   4   8   0  119.19    9.10
  -4   8   0  139.79    9.20
   6  -8   0  106.19    8.60
  -6  -8   0  101.79    8.50
  -6  -8   0  126.49    9.30
   6   8   0  119.59    8.90
   6   8   0   96.79   10.00
  -6   8   0  116.19    8.90
  -8  -8   0  114.79    8.50
   8  -8   0  111.09    8.60
  -8   8   0  108.39    8.70
   8   8   0  100.69    8.60
   8   8   0   93.69    9.80
  10  -8   0   58.49    5.70
 -10  -8   0   73.79    6.30
 -10  -8   0   65.19    5.70
 -10   8   0   47.70    5.70
  10   8   0   56.89    7.10
  10   8   0   49.00    6.10
  12  -8   0    6.40    2.30
 -12  -8   0    3.30    2.50
 -12  -8   0    1.90    1.90
  12   8   0    1.30    2.30
  12   8   0    6.80    3.40
 -12   8   0    9.30    2.70
 -14  -8   0   89.19    8.50
  14  -8   0   72.99    7.60
  14  -8   0   74.49    8.00
 -14  -8   0   85.99    7.60
  14   8   0   69.89    7.80
 -14   8   0   80.79    7.80
  16  -8   0    8.20    3.20
 -16  -8   0   11.40    3.80
  16   8   0    4.90    3.10
 -16   8   0    8.20    3.10
  16   8   0    2.50    3.60
  18  -8   0    3.50    3.30
 -18   8   0    9.70    3.60
  18   8   0    2.40    3.90
  20  -8   0    5.90    3.70
   1  -9   0  503.65   34.00
  -1  -9   0  497.25   34.10
  -1  -9   0  512.65   34.00
  -1  -9   0  465.75   36.20
   1  -9   0  525.05   34.20
   1  -9   0  490.85   36.80
   1   9   0  505.85   36.40
   3  -9   0  485.15   32.60
  -3  -9   0  509.85   32.60
   3  -9   0  520.15   36.10
  -3  -9   0  499.35   34.60
   3  -9   0  517.15   33.10
   3   9   0  406.16   34.60
   3   9   0  447.46   33.10
  -3   9   0  471.25   33.20
   5  -9   0   17.70    1.80
   5  -9   0   18.80    2.60
  -5  -9   0   12.70    2.40
  -5  -9   0   16.90    3.30
  -5  -9   0   15.70    1.60
  -5   9   0   17.00    2.70
   5   9   0   17.30    2.80
   5   9   0   13.70    3.90
  -7  -9   0  752.72   49.50
   7  -9   0  725.63   49.50
  -7  -9   0  774.92   50.89
  -7   9   0  691.93   49.60
   7   9   0  671.33   49.50
  -9  -9   0  251.17   17.90
  -9  -9   0  280.77   18.50
   9  -9   0  244.88   17.90
   9   9   0  199.18   19.30
   9   9   0  242.38   18.10
  -9   9   0  245.78   18.10
 -11  -9   0  137.69   11.60
  11  -9   0  152.78   11.80
 -11  -9   0  163.68   12.30
  11   9   0  133.79   13.50
 -11   9   0  156.98   12.10
  11   9   0  146.39   12.00
 -13  -9   0  339.17   24.60
 -13  -9   0  357.86   25.30
  13  -9   0  349.47   24.70
  13   9   0  313.17   24.80
 -13   9   0  357.86   25.10
  13   9   0  327.97   26.60
  15  -9   0    5.10    2.70
 -15  -9   0    4.60    3.40
  15   9   0    5.90    3.20
 -15   9   0    4.20    2.70
  15   9   0    6.50    4.10
  17  -9   0   54.29    6.90
 -17   9   0   42.50    6.20
  17   9   0   48.60    8.60
  19  -9   0   26.00    5.50
  19   9   0   26.30    7.00
  21   9   0   18.40    7.30
   0 -10   0 1191.28   79.39
   0 -10   0 1213.58   79.39
   0 -10   0 1137.19   82.09
   2 -10   0  233.78   16.10
   2 -10   0  226.98   15.70
   2 -10   0  229.28   19.20
  -2 -10   0  221.98   15.70
  -2 -10   0  212.78   18.00
  -2 -10   0  221.98   16.10
   2  10   0  231.08   18.40
  -4 -10   0  671.03   45.40
   4 -10   0  724.63   52.69
   4 -10   0  699.53   45.50
  -4 -10   0  764.92   47.70
   4 -10   0  678.63   46.10
  -4 -10   0  687.13   46.10
   4  10   0  635.64   46.20
  -4  10   0  669.43   46.30
   4  10   0  561.34   47.80
  -6 -10   0  892.81   60.39
   6 -10   0  921.11   60.49
   6 -10   0  896.21   59.39
   6  10   0  846.42   60.59
  -6  10   0  885.91   60.59
  -8 -10   0   94.49    8.20
   8 -10   0   88.79    8.20
  -8 -10   0  111.49    8.80
  -8  10   0  107.39    8.50
   8  10   0   80.19   10.00
   8  10   0  102.69    8.60
 -10 -10   0  871.41   57.99
  10 -10   0  844.72   57.59
 -10 -10   0  820.32   57.39
  10  10   0  794.52   57.69
 -10  10   0  866.91   57.89
 -12 -10   0   31.30    4.40
 -12 -10   0   34.10    5.00
  12 -10   0   25.40    4.20
 -12  10   0   21.80    4.30
  12  10   0   17.90    4.10
 -14 -10   0  194.48   16.60
 -14  10   0  202.38   15.30
  14  10   0  171.68   17.00
  14  10   0  188.88   15.30
 -16 -10   0  104.79   10.30
  16 -10   0   94.59    9.70
 -16  10   0   79.39    9.00
  16  10   0   95.39   11.80
  18 -10   0   -0.20    3.00
  18  10   0    1.30    4.80
  20  10   0   42.80    9.50
   1 -11   0   71.99    9.40
   1 -11   0   76.39    6.60
  -1 -11   0   82.89    6.20
   1 -11   0   81.49    6.00
  -1 -11   0   61.79    8.60
  -1 -11   0   67.79    5.90
   3 -11   0  450.15   30.70
   3 -11   0  455.95   30.20
  -3 -11   0  447.26   30.10
  -3 -11   0  452.25   32.60
   3 -11   0  449.06   34.30
  -3 -11   0  442.26   30.70
   3  11   0  401.96   32.90
   5 -11   0   -2.60    1.50
  -5 -11   0   -1.50    1.40
  -5 -11   0   -0.20    0.80
   5 -11   0    1.00    3.50
   5 -11   0    0.30    0.80
  -5 -11   0    0.00    2.00
   5  11   0    1.10    2.60
  -5  11   0    0.80    1.60
   7 -11   0  451.65   30.80
  -7 -11   0  442.56   30.80
  -7  11   0  450.45   31.00
   7  11   0  411.56   30.90
   9 -11   0  121.89   10.80
  -9 -11   0  151.18   11.60
  -9 -11   0  126.09   10.80
   9  11   0  137.09   11.30
  -9  11   0  133.59   11.10
 -11 -11   0  564.64   38.10
  11 -11   0  540.65   37.60
 -11 -11   0  540.15   37.50
 -11  11   0  502.15   37.70
  11  11   0  519.55   37.80
 -13 -11   0  204.88   15.40
 -13  11   0  189.28   14.90
  13  11   0  156.28   17.10
 -15 -11   0    5.10    3.60
  15  11   0    0.50    4.40
  17 -11   0   67.09   12.50
  17  11   0   57.29   10.20
  19 -11   0   21.80    5.60
  19  11   0   20.60   12.60
   0 -12   0   29.40    3.50
   0 -12   0   25.10    6.10
   2 -12   0   38.90    3.80
   2 -12   0   41.20    4.20
  -2 -12   0   45.70    7.30
  -2 -12   0   38.50    3.70
   2 -12   0   32.50    7.50
  -2 -12   0   39.10    4.40
   2  12   0   33.10    6.50
  -4 -12   0  182.98   13.80
  -4 -12   0  138.29   10.70
   4 -12   0  162.38   15.70
  -4 -12   0  151.68   11.60
   4 -12   0  148.09   10.90
   4 -12   0  143.49   11.60
   4  12   0  149.79   14.20
  -6 -12   0  129.79   10.30
   6 -12   0  123.89    8.90
   6 -12   0  124.09   10.10
   6 -12   0  124.39   14.10
  -6 -12   0  146.19   11.40
  -6 -12   0  126.19    8.80
   6  12   0  106.29   12.30
   8 -12   0  191.88   18.20
   8 -12   0  164.68   13.60
  -8 -12   0  206.78   14.60
   8  12   0  140.39   15.80
  -8  12   0  174.78   13.80
 -10 -12   0  517.15   34.30
 -10 -12   0  463.85   33.50
  10 -12   0  458.15   33.60
 -10  12   0  453.55   33.80
 -12 -12   0   19.50    4.40
  12  12   0   11.30    5.10
 -14 -12   0   21.40    4.70
  14  12   0   14.70    6.30
  16 -12   0   16.10    4.30
  16  12   0   15.90    6.50
  18 -12   0    9.30    4.30
  18  12   0    8.90    6.90
  20  12   0   -1.80    7.40
   1 -13   0    3.40    1.90
  -1 -13   0    5.50    2.00
  -1 -13   0    0.50    1.60
   1 -13   0    3.70    1.80
   1 -13   0    3.70    4.20
  -1 -13   0    6.90    4.40
   3 -13   0  109.69   14.30
  -3 -13   0  131.69   10.30
   3 -13   0  135.89   10.30
  -3 -13   0  135.69   12.70
  -3 -13   0  126.29    9.50
   3 -13   0  141.99    9.70
   3  13   0  121.19   12.80
  -5 -13   0   54.09    5.80
   5 -13   0   53.59    4.60
   5 -13   0   51.89    5.70
   5 -13   0   67.29   10.90
  -5 -13   0   53.69    4.40
   5  13   0   51.69    8.00
  -7 -13   0    2.60    2.50
   7 -13   0   -0.60    2.70
  -7 -13   0    2.70    2.60
   7 -13   0    2.90    5.50
   7  13   0   -0.40    3.70
  -9 -13   0   26.10    4.40
   9 -13   0   27.40    4.40
   9 -13   0   39.40    9.20
  -9 -13   0   30.20    5.10
   9  13   0   24.10    6.60
 -11 -13   0   17.50    4.10
  11  13   0    7.90    6.10
 -13 -13   0   57.29    7.50
  13  13   0   37.80    8.80
  15  13   0    0.20    5.60
  17 -13   0    3.60    4.00
  17  13   0    3.90    7.20
  19  13   0    6.20    8.80
   0 -14   0  321.37   22.20
   0 -14   0  282.07   25.90
   0 -14   0  329.07   22.10
  -2 -14   0   73.69    9.80
  -2 -14   0   69.79    6.60
  -2 -14   0   65.99    6.60
   2 -14   0   57.89   11.00
   2 -14   0   63.29    6.30
   2 -14   0   75.49    6.10
   4 -14   0  227.68   16.10
  -4 -14   0  217.08   16.90
  -4 -14   0  256.77   19.30
   4 -14   0  219.88   16.80
   4 -14   0  231.88   22.00
  -4 -14   0  222.78   15.90
   4  14   0  217.78   19.80
  -6 -14   0  317.17   22.40
   6 -14   0  344.37   29.10
  -6 -14   0  373.06   25.50
   6 -14   0  327.57   22.60
   6 -14   0  326.97   24.60
  -6 -14   0  348.87   23.90
   6  14   0  281.97   26.50
  -8 -14   0   12.80    4.00
   8 -14   0   15.60    3.80
   8 -14   0   12.10    7.20
  -8 -14   0   11.00    3.50
   8  14   0    9.40    5.20
 -10 -14   0  111.99   10.30
  10 -14   0  115.09   15.70
  10  14   0   82.39   13.50
 -12 -14   0   24.20    5.00
  12  14   0   17.50    6.90
  14  14   0   32.10    9.00
  16 -14   0   21.20    5.50
  16  14   0   20.50    8.70
  18  14   0    9.80    9.40
   1 -15   0  264.77   25.60
  -1 -15   0  274.67   24.90
   1 -15   0  304.17   21.00
  -1 -15   0  318.47   21.30
  -1 -15   0  301.77   20.90
   1 -15   0  300.97   21.20
  -3 -15   0  943.91   61.99
  -3 -15   0  871.91   58.99
   3 -15   0  872.21   58.39
   3 -15   0  798.82   63.59
   3 -15   0  824.02   58.79
  -5 -15   0   71.79    8.50
   5 -15   0   58.79    6.50
   5 -15   0   63.69    5.20
  -5 -15   0   56.09    4.90
   5 -15   0   57.29   11.60
  -5 -15   0   59.49    6.70
   5  15   0   58.19    9.90
  -7 -15   0  185.68   14.30
   7 -15   0  165.58   13.10
   7 -15   0  161.88   11.30
   7  15   0  124.19   15.70
   9 -15   0  141.79   19.10
  -9 -15   0  175.28   14.30
 -11 -15   0  111.19   10.50
  11  15   0   74.69   12.70
 -13 -15   0  186.48   17.40
  13  15   0  123.99   17.70
  15  15   0    0.50    7.60
  17  15   0   58.19   13.40
   0 -16   0  545.75   35.90
   0 -16   0  473.65   40.00
   0 -16   0  527.55   35.80
   2 -16   0   43.20   10.00
   2 -16   0   51.89    5.50
  -2 -16   0   39.10    5.80
  -2 -16   0   44.20    4.80
  -2 -16   0   50.49    9.20
   2 -16   0   47.70    5.10
   4 -16   0  150.68   11.80
  -4 -16   0  185.68   15.70
   4 -16   0  152.28   12.80
   4 -16   0  150.38   18.70
  -4 -16   0  163.68   11.70
  -4 -16   0  160.58   12.90
  -6 -16   0  273.67   20.80
   6 -16   0  254.67   25.30
   6 -16   0  270.87   20.70
  -6 -16   0  258.87   17.40
   6 -16   0  250.27   17.60
   6  16   0  210.78   22.40
  -8 -16   0    3.40    3.90
   8 -16   0    5.90    8.50
   8  16   0   -0.90    5.20
 -10 -16   0  228.88   17.60
  10  16   0  177.18   20.50
 -12 -16   0   33.30    9.40
  12  16   0   25.80    8.90
  14  16   0   19.30    9.00
  16  16   0   23.10   12.00
   1 -17   0   22.90    3.80
  -1 -17   0   20.80    4.40
  -1 -17   0   21.10    7.50
   1 -17   0   30.10    8.70
  -1 -17   0   22.90    3.60
   1 -17   0   23.20    3.90
  -3 -17   0  100.89    8.30
   3 -17   0  105.59    9.40
  -3 -17   0   99.69    9.40
  -3 -17   0  121.39   13.10
   3 -17   0   98.39    8.50
   5 -17   0   13.80    9.20
  -5 -17   0   16.40    5.30
   5 -17   0    8.70    2.30
  -5 -17   0   10.40    2.10
   7 -17   0   12.60    9.50
   7 -17   0   16.30    2.20
   7  17   0   11.30    6.80
  -9 -17   0   33.80    6.40
   9  17   0   21.50    8.10
  11  17   0   11.40    8.20
  13  17   0    7.00    9.00
  15  17   0    8.00   16.40
  17  17   0   11.40   14.60
   0 -18   0   12.50    8.60
   0 -18   0   11.60    3.20
   0 -18   0   14.00    3.50
   2 -18   0    3.00    8.50
   2 -18   0    5.30    2.60
  -2 -18   0    8.50   11.80
   2 -18   0    1.10    2.90
  -2 -18   0    4.00    3.20
  -2 -18   0    0.90    2.50
   4 -18   0   -0.20    2.10
  -4 -18   0   -0.20    2.00
   4 -18   0    1.60    9.10
  -4 -18   0    3.10    5.90
  -6 -18   0    6.20    1.60
  -6 -18   0    7.60    4.90
   6 -18   0    6.30    2.10
  -8 -18   0    6.10    4.80
   8  18   0    0.70    6.40
  10  18   0    9.60    7.90
  12  18   0    1.60    8.90
  14  18   0    7.40   13.40
  16  18   0   -1.00   12.90
   1 -19   0   12.40    3.50
  -1 -19   0   18.70    8.30
   1 -19   0    9.80    3.70
  -1 -19   0   11.90    3.50
   1 -19   0   11.90    9.00
   3 -19   0   33.60   15.10
  -3 -19   0   54.19    5.90
   3 -19   0   54.09    5.70
  -3 -19   0   66.79   10.50
   5 -19   0   -1.10    2.20
  -5 -19   0    1.50    5.60
  -7 -19   0   56.19   10.20
   9  19   0   14.60    8.80
  11  19   0   21.40   10.20
  13  19   0   31.10   13.20
  15  19   0    1.30   15.50
   0 -20   0  112.59   10.30
   2 -20   0    7.90    3.50
  -2 -20   0    5.60    3.40
   4 -20   0   95.59    9.10
  10  20   0   47.60   13.20
  12  20   0   17.10   12.50
  22   0  -1    1.20    2.60
 -22   0   1    1.70    2.50
  22   0  -1   -0.30    3.40
  20   0  -1   -0.80    2.10
  20   0  -1    3.20    2.60
 -20   0   1    5.10    2.70
 -20   0   1    4.10    2.00
  20   0  -1    4.40    3.10
  18   0  -1    3.30    2.30
 -18   0   1    6.50    2.00
  18   0  -1    3.30    2.00
  18   0  -1    7.00    3.10
 -18   0   1    5.00    2.30
  16   0  -1    1.70    2.20
 -16   0   1   -0.30    1.30
 -16   0   1    1.50    1.80
  16   0  -1    1.10    1.60
  16   0  -1    1.00    1.70
  14   0  -1   -1.00    1.30
  14   0  -1    1.60    1.60
 -14   0   1    0.10    1.30
 -14   0   1   -1.30    1.30
  14   0  -1    0.50    1.80
  12   0  -1    5.90    1.50
 -12   0   1    6.70    1.60
  12   0  -1    7.60    1.50
  12   0  -1    7.60    2.00
 -12   0   1    5.00    1.30
  10   0  -1    6.00    1.40
 -10   0   1    9.20    1.50
  10   0  -1    8.20    1.80
 -10   0   1    7.30    1.60
  10   0  -1   12.70    2.30
   8   0  -1   45.70    3.80
   8   0  -1   49.30    3.90
  -8   0   1   45.10    3.90
  -8   0   1   51.49    3.80
   8   0  -1   48.00    4.40
  -6   0   1   49.40    3.60
   6   0  -1   45.00    3.60
   6   0  -1   45.70    4.00
   6   0  -1   49.90    3.70
  -6   0   1   49.50    3.70
  -4   0   1    5.70    0.70
  -4   0   1    5.50    0.80
   4   0  -1    5.50    0.80
   4   0  -1    6.40    0.80
   4   0  -1    4.40    0.90
  -2   0   1    1.60    0.30
   2   0  -1    1.80    0.30
   2   0  -1    2.20    0.30
  -2   0   1    1.90    0.30
  -2   0  -1    0.60    0.30
   2   0   1    0.60    0.30
   2   0   1    0.40    0.30
  -2   0  -1    0.70    0.30
   4   0   1    3.00    0.80
  -4   0  -1    3.00    0.80
  -4   0  -1    1.80    0.60
  -4   0  -1    1.30    0.60
   4   0   1    1.70    0.60
   4   0   1    1.10    0.50
  -6   0  -1    5.00    1.20
   6   0   1    3.90    1.10
  -6   0  -1    4.70    1.00
  -6   0  -1    4.50    1.00
   6   0   1    4.50    1.00
   6   0   1    3.30    0.90
  -8   0  -1   27.50    2.40
   8   0   1   22.30    2.40
  -8   0  -1   23.30    2.90
   8   0   1   26.10    2.50
   8   0   1   26.00    2.90
  -8   0  -1   25.70    2.50
  10   0   1   70.59    6.40
  10   0   1   74.39    5.80
 -10   0  -1   72.39    5.80
 -10   0  -1   77.19    5.70
  12   0   1   18.40    3.20
  12   0   1   18.80    2.50
  12   0   1   18.70    2.60
 -12   0  -1   19.40    2.60
 -12   0  -1   22.00    2.50
  14   0   1    4.30    2.20
 -14   0  -1    5.40    1.90
  14   0   1    5.60    1.70
  14   0   1    5.60    1.80
  16   0   1   18.70    2.80
  16   0   1   19.30    4.10
 -16   0  -1   17.30    2.70
  18   0   1    8.30    2.50
 -18   0  -1    8.40    2.30
  18   0   1    5.10    2.80
  20   0   1   -0.20    2.80
  20   0   1   -1.10    2.10
 -20   0  -1   -0.20    2.10
 -22   0  -1    2.30    2.50
  22   0   1   -1.70    3.10
  22   0   1    1.10    2.80
 -24   0  -1   -2.70    3.70
 -23   1   1   20.90    3.90
  23   1  -1   19.50    3.40
  21  -1  -1   -2.30    5.40
 -21  -1   1    0.30    2.30
  21  -1  -1   -2.40    2.50
 -21   1   1    2.40    3.00
  21   1  -1   -2.00    3.70
  21   1  -1   -0.40    2.10
 -21   1   1   -0.20    1.90
  19  -1  -1   78.69    7.50
 -19  -1   1   91.79    7.40
 -19  -1   1   75.19    7.70
  19  -1  -1   84.49    9.10
  19  -1  -1   78.29    7.70
  19   1  -1   88.39    8.00
 -19   1   1   89.09    8.10
  19   1  -1   94.09    9.30
 -19   1   1   96.79    7.10
  19   1  -1   85.09    7.20
  17  -1  -1    1.20    1.80
  17  -1  -1    3.80    2.10
  17  -1  -1    2.70    2.40
 -17  -1   1    1.20    1.50
 -17  -1   1    0.50    1.80
  17   1  -1   -0.20    1.50
  17   1  -1   -1.80    1.70
 -17   1   1    2.10    2.10
 -17   1   1    1.20    1.40
  17   1  -1    1.70    2.30
  15  -1  -1   38.90    4.00
 -15  -1   1   35.40    4.10
 -15  -1   1   33.40    3.70
  15  -1  -1   40.50    5.60
  15  -1  -1   37.40    4.00
 -15   1   1   30.50    4.00
  15   1  -1   40.70    4.40
  15   1  -1   25.10    3.30
  15   1  -1   31.70    4.80
  13  -1  -1   62.39    5.70
  13  -1  -1   64.99    4.90
 -13  -1   1   62.79    4.60
  13  -1  -1   63.59    4.70
  13   1  -1   44.70    4.20
 -13   1   1   43.80    4.70
  13   1  -1   43.10    4.60
  13   1  -1   38.40    5.10
 -13   1   1   47.40    4.10
 -11  -1   1    0.30    0.90
  11  -1  -1   -0.10    0.90
  11  -1  -1    2.10    1.30
 -11  -1   1    0.20    1.00
 -11   1   1   -0.10    1.10
  11   1  -1   -0.40    1.00
 -11   1   1   -0.10    0.60
  11   1  -1   -1.50    0.70
  11   1  -1   -1.10    1.00
   9  -1  -1 1625.54  107.79
   9  -1  -1 1634.64  107.59
   9  -1  -1 1588.94  108.39
  -9  -1   1 1588.14  107.69
  -9  -1   1 1661.23  107.69
  -9   1   1 1580.54  107.89
   9   1  -1 1581.54  108.29
   9   1  -1 1573.64  107.59
  -9   1   1 1619.54  107.49
   9   1  -1 1670.63  107.89
  -7  -1   1   80.69    6.60
  -7  -1   1   93.49    6.20
   7  -1  -1   85.29    6.30
   7  -1  -1   88.49    6.10
   7  -1  -1   76.89    7.00
  -7  -1   1   87.09    6.10
  -7   1   1   96.99    6.40
   7   1  -1   77.09    6.20
   7   1  -1   82.89    6.00
  -7   1   1   85.79    6.00
   7   1  -1   79.39    6.50
  -5  -1   1 7239.48  556.44
   5  -1  -1 6628.04  554.84
  -5   1   1 6463.95  546.35
   5   1  -1 7032.00  558.04
  -3  -1   1  819.22   53.59
  -3  -1   1  812.82   53.39
   3  -1  -1  801.52   53.39
  -3  -1   1  812.72   53.49
  -3   1   1  783.02   53.49
   3   1  -1  753.02   53.39
   3   1  -1  815.62   53.59
   3   1  -1  816.62   53.49
  -1  -1  -1 2406.36  190.08
   1  -1   1 2339.57  195.08
   3  -1   1 1355.56   88.89
  -3  -1  -1 1331.17   88.79
   3   1   1 1370.86   88.69
  -3   1  -1 1289.17   88.89
   3   1   1 1302.47   88.79
  -3   1  -1 1347.07   88.59
   5   1   1   31.40    2.90
  -5   1  -1   38.70    2.70
   5   1   1   37.00    2.80
   5   1   1   35.20    3.20
  -5   1  -1   37.00    3.00
   7  -1   1 1743.73  116.29
   7  -1   1 1719.33  116.69
  -7  -1  -1 1754.42  116.69
   7  -1   1 1729.93  116.09
  -7  -1  -1 1732.53  116.19
  -7  -1  -1 1759.02  116.09
   7   1   1 1722.83  116.29
  -7   1  -1 1819.42  115.99
   7   1   1 1719.43  117.09
  -7   1  -1 1690.13  116.29
   7   1   1 1760.82  116.09
   9  -1   1   73.49    5.70
   9  -1   1   68.19    6.20
  -9  -1  -1   73.79    5.70
  -9  -1  -1   79.29    5.80
  -9  -1  -1   74.09    6.40
   9  -1   1   74.09    5.90
   9   1   1   76.69    6.30
  -9   1  -1   76.29    5.50
   9   1   1   77.89    6.40
  -9   1  -1   73.69    5.90
   9   1   1   73.89    5.60
  11  -1   1  257.07   18.40
 -11  -1  -1  240.78   17.50
  11  -1   1  255.57   17.50
 -11  -1  -1  234.48   18.30
 -11  -1  -1  259.67   17.50
  11  -1   1  247.38   17.60
 -11   1  -1  265.27   17.30
 -11   1  -1  236.78   17.70
  11   1   1  249.68   18.30
  11   1   1  243.88   17.40
  11   1   1  262.87   17.70
  13  -1   1  111.09    8.60
  13  -1   1  118.59    8.50
 -13  -1  -1  106.19    8.50
 -13  -1  -1  117.49    8.50
  13  -1   1  114.19    9.50
 -13   1  -1  103.59    8.70
  13   1   1   99.09    8.20
  13   1   1  117.99    9.50
 -13   1  -1  113.19    8.20
  13   1   1  106.19    8.70
  15  -1   1  132.09   11.60
 -15  -1  -1  133.59   10.30
  15  -1   1  140.29   10.50
 -15   1  -1  151.08   10.40
 -15   1  -1  139.59   10.80
  15   1   1  158.58   14.40
  15   1   1  122.99   10.60
  15   1   1  131.39   10.20
  17  -1   1   28.60    5.00
  17  -1   1   28.00    3.80
 -17  -1  -1   27.70    3.50
 -17   1  -1   34.00    3.40
  17   1   1   28.40    3.50
  17   1   1   25.60    5.00
  19  -1   1    6.30    2.60
 -19  -1  -1   11.00    2.60
  19  -1   1    6.10    3.20
 -19   1  -1    9.60    2.10
  19   1   1    6.60    2.30
  19   1   1    7.90    3.20
  21  -1   1    6.80    3.10
 -21  -1  -1    3.70    2.70
  21  -1   1   10.00    4.20
 -21   1  -1    9.10    2.50
  21   1   1    5.80    3.60
  21   1   1    6.60    2.60
  23   1   1    9.30    3.10
 -24   2   1   -0.40    3.00
  24   2  -1   -1.10    2.60
  22  -2  -1   71.59    9.00
 -22   2   1   66.89    6.00
  22   2  -1   67.19    6.20
  22   2  -1   65.99    8.90
  20  -2  -1   21.70    3.80
  20  -2  -1   17.00    4.50
 -20  -2   1   19.90    3.30
  20   2  -1   16.10    2.60
 -20   2   1   19.20    2.60
  20   2  -1   12.30    3.60
  20   2  -1   12.40    4.20
 -20   2   1   21.30    3.90
  18  -2  -1  119.89   10.80
  18  -2  -1  110.39    9.20
 -18  -2   1  114.09    9.20
  18  -2  -1  114.19    9.10
 -18  -2   1  127.59    9.10
  18   2  -1  105.79   10.00
  18   2  -1  113.89   10.70
 -18   2   1  117.79    8.50
 -18   2   1  107.19    9.60
  18   2  -1   97.49    8.40
 -16  -2   1  386.06   26.70
  16  -2  -1  378.06   28.00
 -16  -2   1  404.76   26.60
  16  -2  -1  399.66   26.80
  16  -2  -1  401.36   26.60
  16   2  -1  378.46   27.90
 -16   2   1  390.46   26.40
 -16   2   1  360.26   27.00
  16   2  -1  364.86   27.00
  16   2  -1  359.36   26.20
  14  -2  -1   -1.00    1.40
  14  -2  -1    0.00    1.20
  14  -2  -1    0.50    1.60
 -14  -2   1   -0.90    1.30
 -14  -2   1    1.10    1.40
 -14   2   1    1.70    1.60
  14   2  -1    1.80    1.70
  14   2  -1   -0.10    1.00
  14   2  -1   -0.40    1.40
 -14   2   1   -0.70    0.80
  12  -2  -1  463.75   33.30
  12  -2  -1  489.85   33.40
 -12  -2   1  512.45   33.30
 -12  -2   1  475.15   33.20
  12  -2  -1  480.45   34.20
  12   2  -1  477.25   33.50
  12   2  -1  494.95   34.10
 -12   2   1  493.85   32.80
  12   2  -1  475.35   32.90
 -12   2   1  503.75   33.60
  10  -2  -1 1845.12  123.19
 -10  -2   1 1944.31  123.09
  10  -2  -1 1909.31  122.89
 -10  -2   1 1801.72  122.89
 -10  -2   1 1762.92  123.69
  10  -2  -1 1766.22  123.79
 -10   2   1 1891.31  122.69
 -10   2   1 1821.12  123.29
  10   2  -1 1807.92  122.69
  10   2  -1 1851.01  123.69
  10   2  -1 1857.41  123.29
   8  -2  -1  730.93   48.90
   8  -2  -1  726.33   48.50
  -8  -2   1  694.83   49.20
  -8  -2   1  704.63   48.70
  -8  -2   1  684.83   48.50
   8   2  -1  753.72   48.90
   8   2  -1  764.62   49.30
  -8   2   1  724.43   48.40
  -8   2   1  718.23   48.90
   8   2  -1  738.83   48.40
  -6  -2   1 5747.92  498.55
   6  -2  -1 5283.37  494.75
   6   2  -1 6049.00  507.95
  -6   2   1 5846.01  495.35
   4  -2  -1 2006.00  131.49
  -4  -2   1 1969.20  131.39
  -4  -2   1 1981.90  131.19
   4   2  -1 1936.11  131.49
  -2  -2   1 3336.17  271.77
   2  -2  -1 3876.21  274.07
  -2   2   1 3215.58  268.17
   0  -2   1 1568.14   91.79
   0  -2  -1 1254.27   92.09
   0   2   1 1392.16   91.39
   0   2   1 1280.07   92.09
  -2  -2  -1  288.87   19.10
   2   2   1  291.27   19.20
   2   2   1  254.17   18.70
  -2   2  -1  269.67   18.70
  -4  -2  -1  698.03   42.60
  -4  -2  -1  631.44   42.30
   4   2   1  574.44   42.30
   4   2   1  665.83   42.70
   4   2   1  611.34   41.90
  -4   2  -1  593.14   42.30
  -6  -2  -1    6.60    1.00
  -6  -2  -1    9.20    1.40
  -6  -2  -1   11.00    1.80
   6  -2   1   10.70    1.70
   6  -2   1    5.00    1.20
   6  -2   1    6.40    0.90
  -6   2  -1    6.00    1.20
   6   2   1    7.80    1.00
  -6   2  -1    7.60    0.90
   6   2   1    9.70    1.80
   6   2   1    6.20    1.30
   8  -2   1 2721.83  185.58
  -8  -2  -1 2741.43  184.88
   8  -2   1 2781.92  184.78
  -8  -2  -1 2812.92  185.08
   8  -2   1 2774.22  185.18
  -8  -2  -1 2813.42  185.68
  -8   2  -1 2852.91  184.68
  -8   2  -1 2742.33  185.28
   8   2   1 2750.32  185.18
   8   2   1 2784.52  185.68
   8   2   1 2769.32  184.78
  10  -2   1 1521.85  102.69
 -10  -2  -1 1540.05  102.79
 -10  -2  -1 1487.65  101.79
  10  -2   1 1521.45  101.69
  10  -2   1 1533.65  102.09
 -10  -2  -1 1579.24  101.99
  10   2   1 1516.25  102.09
 -10   2  -1 1549.64  101.59
  10   2   1 1511.35  101.69
 -10   2  -1 1479.05  102.19
  10   2   1 1511.65  102.69
 -12  -2  -1   39.80    4.60
  12  -2   1   41.40    4.60
 -12  -2  -1   39.20    3.70
 -12  -2  -1   39.30    3.90
  12  -2   1   37.30    3.60
  12  -2   1   38.70    4.00
  12   2   1   40.30    3.50
  12   2   1   36.00    4.00
 -12   2  -1   36.70    4.00
 -12   2  -1   45.40    3.40
  12   2   1   41.10    4.60
 -14  -2  -1  472.95   33.40
  14  -2   1  495.35   34.60
  14  -2   1  477.75   33.60
  14   2   1  487.95   33.70
  14   2   1  477.75   33.10
 -14   2  -1  480.75   33.80
 -14   2  -1  503.25   33.00
  14   2   1  492.05   34.60
 -16  -2  -1   58.89    5.60
  16  -2   1   54.49    5.70
  16  -2   1   60.59    6.70
  16   2   1   56.59    5.90
  16   2   1   57.89    6.60
  16   2   1   64.99    5.20
 -16   2  -1   61.89    6.10
 -16   2  -1   63.59    5.00
  18  -2   1  178.28   14.90
 -18  -2  -1  183.58   13.40
  18  -2   1  176.28   13.60
  18   2   1  160.58   12.80
  18   2   1  181.48   15.00
 -18   2  -1  185.48   12.80
 -20  -2  -1   27.10    4.00
  20  -2   1   22.50    5.10
  20  -2   1   21.20    3.90
 -20   2  -1   27.90    3.20
  20   2   1   23.30    5.40
  20   2   1   23.50    3.10
  22  -2   1   10.00    4.40
 -22   2  -1   13.70    2.60
  22   2   1    9.30    4.40
  22   2   1   10.10    2.80
  24   2   1   74.49    7.50
 -24   2  -1   77.89    7.40
 -23   3   1   47.20    4.60
  23   3  -1   35.60    4.10
  21  -3  -1   10.90    4.10
 -21   3   1   15.90    2.30
 -21   3   1   12.60    3.90
  21   3  -1   17.60    5.50
  21   3  -1   11.10    2.30
 -19  -3   1  287.87   19.00
  19  -3  -1  250.57   20.40
  19  -3  -1  258.97   19.10
 -19   3   1  244.38   19.50
 -19   3   1  277.17   18.00
  19   3  -1  267.97   20.70
  19   3  -1  234.08   18.00
  19   3  -1  259.17   19.50
  17  -3  -1   36.50    4.10
 -17  -3   1   35.50    4.10
  17  -3  -1   38.00    5.40
 -17  -3   1   29.00    4.10
  17  -3  -1   40.40    4.60
  17   3  -1   35.80    5.40
  17   3  -1   36.70    3.50
  17   3  -1   45.10    5.90
 -17   3   1   39.10    3.30
 -17   3   1   34.90    4.90
 -15  -3   1   47.80    5.10
  15  -3  -1   46.40    4.70
  15  -3  -1   45.70    5.90
 -15  -3   1   41.90    4.80
  15  -3  -1   47.90    5.40
 -15   3   1   66.69    4.40
 -15   3   1   66.29    5.90
  15   3  -1   65.19    6.40
  15   3  -1   64.49    5.80
  15   3  -1   62.09    4.50
  13  -3  -1  268.17   19.40
  13  -3  -1  256.17   20.60
 -13  -3   1  269.67   19.50
  13  -3  -1  279.37   20.00
 -13  -3   1  266.47   19.70
 -13   3   1  311.57   19.20
  13   3  -1  286.87   20.70
 -13   3   1  306.17   20.30
  13   3  -1  272.87   19.20
  13   3  -1  302.77   20.20
 -11  -3   1   17.20    2.80
 -11  -3   1   17.50    2.00
  11  -3  -1   18.40    2.00
 -11  -3   1   19.40    2.30
  11  -3  -1   18.10    3.00
  11  -3  -1   18.20    2.50
  11   3  -1   12.70    1.60
 -11   3   1   12.30    1.40
  11   3  -1   12.80    2.60
 -11   3   1    8.40    2.10
  11   3  -1    9.10    2.20
   9  -3  -1 1980.50  128.49
  -9  -3   1 1878.81  128.49
   9  -3  -1 1934.21  128.99
  -9  -3   1 1966.40  128.89
  -9  -3   1 1891.21  129.39
   9   3  -1 1896.81  128.39
  -9   3   1 1897.91  129.09
   9   3  -1 1958.90  129.39
   9   3  -1 1940.31  129.09
  -9   3   1 1943.71  128.29
  -7  -3   1  983.50   66.49
   7  -3  -1  972.60   66.59
   7  -3  -1 1009.80   66.09
  -7  -3   1 1015.60   66.79
  -7  -3   1  958.50   66.09
   7   3  -1  960.50   66.59
   7   3  -1 1011.40   66.89
  -7   3   1  959.30   66.59
   7   3  -1 1001.60   65.99
  -7   3   1 1029.70   65.99
  -5  -3   1 1918.01  131.49
  -5  -3   1 1905.71  131.09
  -5  -3   1 2086.89  131.69
   5  -3  -1 1982.70  130.99
   5   3  -1 2143.59  131.79
  -5   3   1 1890.91  131.59
   5   3  -1 1870.81  131.49
  -3  -3   1  601.54   39.80
   3  -3  -1  563.24   39.80
  -3  -3   1  694.13   40.30
   3  -3  -1  612.44   40.20
   3   3  -1  522.55   40.10
   3   3  -1  637.84   40.40
  -3   3   1  548.85   40.20
  -1  -3   1  358.66   27.20
   1  -3  -1  436.96   27.80
  -1  -3   1  391.16   26.50
   1  -3  -1  411.26   26.60
   1   3  -1  379.86   26.60
  -1   3   1  431.26   26.60
   1   3  -1  362.36   26.90
  -1  -3  -1 2202.98  165.48
   1  -3   1 2776.82  164.88
   1   3   1 2169.18  165.48
   1   3   1 2755.62  164.58
  -3  -3  -1  725.83   43.30
  -3  -3  -1  648.34   42.80
   3  -3   1  647.84   42.80
   3   3   1  563.24   42.70
   3   3   1  642.54   43.40
  -3   3  -1  587.44   42.80
  -5  -3  -1  763.82   56.09
  -5  -3  -1  895.51   56.49
   5  -3   1  769.62   56.19
   5   3   1  909.71   56.79
  -7  -3  -1 4509.85  294.57
   7  -3   1 4470.95  294.57
  -7   3  -1 4371.56  294.67
   7   3   1 4259.47  294.57
   7   3   1 4508.55  293.97
  -9  -3  -1    4.50    1.60
  -9  -3  -1    3.30    1.30
   9  -3   1    4.70    1.70
   9  -3   1    2.90    1.30
   9   3   1    4.70    0.90
   9   3   1    7.70    1.70
  -9   3  -1    6.00    1.60
   9   3   1    5.90    1.80
  -9   3  -1    8.30    0.90
 -11  -3  -1  685.83   47.90
  11  -3   1  661.13   47.70
  11  -3   1  714.73   47.20
 -11  -3  -1  695.73   47.10
 -11   3  -1  690.23   47.30
 -11   3  -1  727.83   46.40
  11   3   1  666.73   46.50
  11   3   1  694.53   47.30
  11   3   1  701.83   47.90
  13  -3   1  365.46   26.40
 -13  -3  -1  353.16   25.40
  13  -3   1  344.87   25.50
 -13  -3  -1  362.96   26.50
 -13   3  -1  369.76   25.80
  13   3   1  354.96   24.80
  13   3   1  393.26   26.60
  13   3   1  351.26   25.60
 -13   3  -1  381.16   24.70
 -15  -3  -1  208.48   14.70
  15  -3   1  210.88   14.90
  15  -3   1  193.08   15.70
 -15  -3  -1  202.28   16.00
  15   3   1  189.58   15.00
 -15   3  -1  201.98   13.80
  15   3   1  197.18   16.00
  15   3   1  189.88   13.90
 -15   3  -1  204.68   15.10
  17  -3   1  300.67   23.40
  17  -3   1  327.47   22.40
 -17  -3  -1  308.07   22.10
  17   3   1  303.97   23.60
 -17   3  -1  322.37   21.30
  17   3   1  295.87   22.00
  19  -3   1    3.30    2.80
 -19  -3  -1    7.50    2.70
  19  -3   1    6.00    3.30
  19   3   1    9.80    3.90
  19   3   1    4.70    1.70
 -19   3  -1    5.50    1.60
  21  -3   1   49.80    7.60
 -21   3  -1   58.99    5.00
  21   3   1   57.09    8.40
  21   3   1   54.19    5.20
 -23   3  -1   29.90    3.40
  23   3   1   22.60    3.40
  22  -4  -1    5.40    3.80
  22   4  -1    8.40    2.10
  22   4  -1   12.80    4.90
 -22   4   1   12.20    2.00
  20  -4  -1    1.70    2.90
  20   4  -1    3.00    1.50
  20   4  -1    1.40    3.00
 -20   4   1    2.40    1.30
 -20   4   1    2.40    3.10
  20   4  -1    0.90    3.20
 -18  -4   1   23.20    3.60
  18  -4  -1   24.60    4.70
  18  -4  -1   28.30    4.20
  18   4  -1   21.20    4.20
 -18   4   1   22.30    2.40
 -18   4   1   14.50    3.70
  18   4  -1   25.30    5.20
  16  -4  -1   14.20    3.50
 -16  -4   1   14.60    2.40
  16  -4  -1   20.10    3.40
  16  -4  -1   18.60    2.50
 -16  -4   1   19.50    3.10
  16   4  -1   13.60    3.60
  16   4  -1   19.00    4.00
 -16   4   1   18.70    1.90
 -16   4   1   16.90    3.30
  16   4  -1   16.10    1.90
 -14  -4   1    0.10    1.80
  14  -4  -1   -0.90    1.60
  14  -4  -1   -0.10    1.00
 -14  -4   1   -1.40    1.40
  14  -4  -1    0.20    1.60
  14   4  -1   -0.20    1.90
 -14   4   1   -1.10    1.50
  14   4  -1   -0.40    0.80
 -14   4   1    0.30    0.60
  14   4  -1   -0.80    1.80
 -12  -4   1  147.59   12.10
 -12  -4   1  147.49   11.00
 -12  -4   1  163.38   11.50
  12  -4  -1  149.49   11.60
  12  -4  -1  143.09   12.10
  12  -4  -1  163.38   10.90
  12   4  -1  167.78   11.90
  12   4  -1  153.48   10.70
 -12   4   1  156.48   11.80
 -12   4   1  153.78   10.60
  12   4  -1  161.88   12.30
  10  -4  -1  217.08   15.60
 -10  -4   1  224.08   16.10
 -10  -4   1  213.08   14.90
 -10  -4   1  220.98   15.50
  10  -4  -1  226.88   14.90
  10   4  -1  215.78   14.70
 -10   4   1  218.48   14.60
  10   4  -1  215.28   15.70
  10   4  -1  218.98   16.10
 -10   4   1  196.68   15.60
  -8  -4   1  196.78   14.70
   8  -4  -1  208.98   14.10
  -8  -4   1  202.28   15.00
  -8  -4   1  194.58   14.10
   8   4  -1  212.58   14.00
   8   4  -1  204.38   14.80
   8   4  -1  220.78   15.30
  -8   4   1  216.88   15.00
  -8   4   1  216.08   14.00
  -6  -4   1 1150.58   79.09
  -6  -4   1 1127.89   78.49
  -6  -4   1 1225.48   79.39
   6  -4  -1 1124.99   78.49
   6   4  -1 1277.57   79.59
  -4  -4   1  129.69    8.70
   4  -4  -1  120.79    8.70
  -4  -4   1  146.39    9.50
   4   4  -1  138.09    9.80
  -4   4   1  114.59    9.30
   2  -4  -1  289.57   20.00
  -2  -4   1  324.27   20.50
  -2  -4   1  283.37   20.00
  -2   4   1  306.87   20.10
   2   4  -1  260.67   20.50
   2   4  -1  300.87   20.10
   0  -4   1  254.77   17.80
   0  -4  -1  248.68   17.90
   0  -4  -1  265.27   17.80
   0  -4   1  252.37   17.90
   0  -4   1  269.47   18.80
   0  -4  -1  229.38   19.00
   0   4   1  293.07   19.30
   0   4  -1  294.67   17.90
  -2  -4  -1  362.66   22.80
   2  -4   1  358.96   23.30
  -2  -4  -1  336.77   24.00
  -2   4  -1  320.47   22.90
   2   4   1  339.17   22.90
  -2   4  -1  329.97   23.20
   4  -4   1  225.18   16.10
  -4  -4  -1  261.17   16.60
  -4  -4  -1  219.98   16.10
   4   4   1  222.58   16.80
  -4   4  -1  225.68   16.10
  -6  -4  -1   51.29    4.40
  -6  -4  -1   58.89    4.90
   6  -4   1   52.49    4.50
   6   4   1   50.09    4.50
  -6   4  -1   53.09    4.50
   6   4   1   53.39    5.70
   8  -4   1 2252.37  151.88
  -8  -4  -1 2316.87  152.28
  -8  -4  -1 2279.87  151.88
   8   4   1 2457.45  152.68
   8   4   1 2170.18  151.88
   8   4   1 2191.48  151.08
  -8   4  -1 2240.78  151.98
 -10  -4  -1  677.43   44.80
 -10  -4  -1  668.43   45.50
  10  -4   1  640.34   45.40
  10  -4   1  649.14   44.90
  10   4   1  642.24   44.00
  10   4   1  679.03   45.70
 -10   4  -1  679.13   43.90
 -10   4  -1  663.43   45.00
  10   4   1  623.24   44.90
 -12  -4  -1  149.09   10.60
  12  -4   1  138.09   11.20
 -12  -4  -1  142.59   11.40
  12  -4   1  144.19   10.70
  12   4   1  127.39    9.60
 -12   4  -1  138.59    9.50
  12   4   1  142.19   11.50
  12   4   1  132.09   10.70
 -12   4  -1  143.79   10.80
 -14  -4  -1  241.68   16.80
  14  -4   1  208.28   16.80
 -14  -4  -1  220.78   15.50
  14  -4   1  212.78   15.60
  14   4   1  200.28   16.40
 -14   4  -1  203.68   15.70
 -14   4  -1  213.68   14.40
  14   4   1  195.38   14.50
  14   4   1  195.48   15.60
 -16  -4  -1   49.90    5.10
  16  -4   1   47.00    5.80
 -16  -4  -1   49.40    6.50
  16  -4   1   47.10    5.30
 -16   4  -1   44.20    5.50
  16   4   1   38.40    3.70
  16   4   1   41.00    6.00
 -16   4  -1   47.00    3.60
  18  -4   1    8.60    3.50
  18  -4   1   12.80    3.40
 -18  -4  -1   10.20    2.90
 -18   4  -1   21.70    2.10
  18   4   1   15.00    2.10
  18   4   1   14.80    4.00
  20   4   1   25.40    2.80
  20   4   1   25.00    5.50
 -20   4  -1   23.90    2.60
 -22   4  -1    4.30    1.60
  22   4   1    6.10    1.90
  22   4   1    0.40    4.10
  23   5  -1    0.30    1.70
  21  -5  -1    1.30    3.10
 -21   5   1    1.30    3.40
  21   5  -1    0.00    1.30
 -21   5   1    2.20    1.20
  19  -5  -1   -0.40    2.40
 -19   5   1    1.00    2.70
 -19   5   1    2.50    1.00
  19   5  -1    3.10    3.20
  19   5  -1   -0.50    2.90
  19   5  -1    2.00    1.10
 -17  -5   1    4.90    2.40
  17  -5  -1    5.70    2.70
  17  -5  -1    4.00    2.50
  17   5  -1    3.50    2.70
  17   5  -1    7.60    3.10
  17   5  -1    5.00    1.10
 -17   5   1    2.60    2.40
 -17   5   1    6.90    1.00
  15  -5  -1   15.30    3.10
 -15  -5   1   19.40    2.40
  15  -5  -1   19.30    3.80
 -15  -5   1   22.60    4.10
 -15  -5   1   16.80    3.00
  15  -5  -1   22.80    2.50
  15   5  -1   15.90    1.80
 -15   5   1   17.50    3.40
  15   5  -1   16.90    4.00
 -15   5   1   14.70    1.70
  13  -5  -1    4.80    1.90
 -13  -5   1    5.30    2.10
  13  -5  -1    4.90    2.20
  13  -5  -1    5.40    1.20
 -13  -5   1    3.60    1.10
 -13  -5   1    3.80    1.70
  13   5  -1    5.50    0.90
  13   5  -1    6.30    2.40
 -13   5   1    3.70    1.90
  13   5  -1    5.50    2.20
 -13   5   1    6.50    0.80
 -11  -5   1   83.79    7.50
  11  -5  -1   89.99    6.20
  11  -5  -1   82.79    7.00
 -11  -5   1   79.19    6.90
 -11  -5   1   82.49    6.20
  11   5  -1   89.19    7.30
  11   5  -1   86.29    5.90
 -11   5   1   83.59    7.20
  11   5  -1   90.69    7.80
   9  -5  -1  101.39    8.50
  -9  -5   1  105.99    8.40
  -9  -5   1  114.09    8.80
  -9  -5   1  106.79    7.60
   9   5  -1  107.39    7.40
   9   5  -1  112.09    8.60
  -9   5   1  111.89    8.60
   9   5  -1  118.89    9.10
   7  -5  -1   10.80    1.90
  -7  -5   1   17.20    2.20
  -7  -5   1   14.60    2.30
   7   5  -1   16.60    3.20
   7   5  -1   10.90    2.00
  -7   5   1   14.70    2.10
  -5  -5   1   19.20    2.30
   5  -5  -1   23.70    2.50
  -5  -5   1   21.80    2.40
   5  -5  -1   19.00    1.40
  -5  -5   1   19.20    1.40
   5   5  -1   22.50    2.70
   5   5  -1   19.80    2.90
  -5   5   1   19.20    2.40
   3  -5  -1  617.74   41.70
  -3  -5   1  671.33   42.10
  -3   5   1  623.84   41.80
   3   5  -1  556.44   41.70
   1  -5  -1    4.00    2.00
  -1  -5   1    2.50    0.70
   1  -5  -1    2.50    0.80
  -1  -5   1    2.20    0.70
   1  -5  -1    2.30    0.80
  -1  -5   1    3.20    1.40
   1   5  -1    1.90    0.80
  -1   5   1    2.30    0.80
   1   5  -1    2.40    1.40
   1  -5   1   65.19    4.80
   1  -5   1   72.49    6.10
  -1  -5  -1   62.79    4.50
  -1  -5  -1   57.29    4.80
   1  -5   1   61.09    4.50
  -1  -5  -1   55.59    5.90
   1   5   1   62.59    6.00
   1   5   1   67.49    4.60
  -1   5  -1   58.99    4.60
   3  -5   1   36.60    3.20
  -3  -5  -1   38.60    2.60
   3  -5   1   37.70    2.70
  -3  -5  -1   39.20    4.00
   3   5   1   33.70    3.30
  -3   5  -1   35.50    3.30
   3   5   1   27.90    4.00
  -5  -5  -1  550.94   34.40
   5  -5   1  489.95   33.80
   5   5   1  489.05   34.80
   5   5   1  465.85   33.80
  -5   5  -1  479.95   33.90
   7  -5   1   57.49    4.90
  -7  -5  -1   54.19    4.70
  -7  -5  -1   59.79    5.10
   7   5   1   49.30    4.80
  -7   5  -1   47.30    4.70
   7   5   1   56.39    5.70
   9  -5   1   10.70    2.30
  -9  -5  -1    9.50    2.00
   9   5   1   21.30    3.70
  -9   5  -1   14.00    2.60
   9   5   1   20.90    2.80
  11  -5   1   81.59    6.70
 -11  -5  -1   77.29    6.50
 -11  -5  -1   82.69    7.20
  11  -5   1   77.39    7.00
 -11   5  -1   76.79    6.70
  11   5   1   72.59    5.30
  11   5   1   75.89    7.30
  11   5   1   77.49    6.80
  13  -5   1    4.50    2.00
 -13  -5  -1    7.80    2.70
  13  -5   1    6.20    2.50
 -13  -5  -1    2.50    1.80
  13   5   1    2.20    0.80
 -13   5  -1    6.00    2.20
  13   5   1    6.50    2.80
  13   5   1    4.20    2.20
 -15  -5  -1   53.29    5.70
 -15  -5  -1   54.79    6.70
  15  -5   1   45.50    5.70
  15  -5   1   51.79    6.40
  15   5   1   53.49    4.20
  15   5   1   64.49    6.90
 -15   5  -1   56.19    6.10
 -15   5  -1   59.59    4.10
 -17  -5  -1    7.50    3.40
  17  -5   1    4.10    2.90
 -17  -5  -1    4.30    2.50
  17  -5   1    4.00    2.60
 -17   5  -1    7.50    1.10
  17   5   1    4.50    2.90
  17   5   1    5.10    1.20
  19  -5   1    5.70    3.50
  19   5   1    5.00    1.40
 -19   5  -1    5.50    1.10
  19   5   1    3.40    3.30
  21  -5   1   -0.40    3.30
 -21   5  -1    0.20    1.10
  21   5   1    1.30    3.70
  23   5   1    0.20    2.80
  22   6  -1    6.50    4.70
  22   6  -1    4.90    1.40
  20  -6  -1   41.50    6.90
 -20   6   1   45.80    6.30
  20   6  -1   41.80    7.30
  20   6  -1   39.60    3.40
  20   6  -1   39.60    6.10
  18  -6  -1   19.60    4.40
  18   6  -1   18.50    2.00
 -18   6   1   20.90    4.10
  18   6  -1   16.00    3.90
  18   6  -1   23.40    5.10
 -16  -6   1  136.29   10.00
  16  -6  -1  122.09   10.90
  16  -6  -1  141.49   10.20
  16   6  -1  116.59   10.30
 -16   6   1  102.09   10.00
  16   6  -1  115.09   10.90
  16   6  -1  111.09    8.20
  14  -6  -1    8.60    2.90
 -14  -6   1   10.50    3.20
 -14  -6   1    9.60    2.50
  14  -6  -1   10.10    2.80
  14   6  -1   14.20    3.50
 -14   6   1   13.90    3.10
  14   6  -1   11.20    1.10
 -12  -6   1   32.10    4.10
 -12  -6   1   29.80    3.60
 -12  -6   1   28.80    2.40
  12  -6  -1   23.30    3.40
  12   6  -1   31.50    4.40
 -12   6   1   23.80    3.70
  12   6  -1   24.40    2.00
  12   6  -1   18.60    3.40
 -10  -6   1  213.68   15.30
 -10  -6   1  198.88   14.80
  10  -6  -1  212.38   15.00
  10   6  -1  192.08   15.00
 -10   6   1  194.48   15.00
  10   6  -1  211.18   15.80
  -8  -6   1   77.69    6.50
  -8  -6   1   67.69    6.20
   8  -6  -1   73.09    6.30
  -8   6   1   85.09    6.50
   8   6  -1   74.59    6.40
   8   6  -1   83.49    7.20
  -6  -6   1  277.47   18.50
   6  -6  -1  251.27   18.20
  -6  -6   1  242.98   18.10
   6   6  -1  262.67   19.20
  -6   6   1  260.97   18.40
   4  -6  -1   23.00    2.70
  -4  -6   1   28.10    3.00
   4  -6  -1   27.10    2.20
  -4  -6   1   24.50    2.00
  -4   6   1   29.50    2.80
   4   6  -1   17.50    3.40
   4   6  -1   26.90    2.70
  -2  -6   1   90.79    7.30
  -2  -6   1   90.59    8.10
   2  -6  -1  109.39    9.50
   2  -6  -1   95.09    7.40
   2  -6  -1  101.19    7.30
  -2  -6   1   98.69    7.20
   2   6  -1  105.49    7.50
  -2   6   1  121.19    7.60
   2   6  -1  105.69    8.50
   0  -6  -1 1284.17   83.69
   0  -6  -1 1198.38   83.79
   0  -6  -1 1253.67   85.69
   0  -6   1 1248.68   83.59
   0  -6   1 1208.78   85.09
   0  -6   1 1292.07   83.79
   0   6   1 1293.57   83.69
   0   6   1 1295.27   85.59
   0   6  -1 1197.28   83.69
   2  -6   1   31.20    2.80
   2  -6   1   31.10    2.40
   2  -6   1   33.60    4.40
  -2  -6  -1   32.20    3.90
  -2  -6  -1   33.70    2.40
  -2   6  -1   20.30    2.60
   2   6   1   19.10    3.80
   4  -6   1  366.16   26.30
  -4  -6  -1  416.76   27.20
  -4   6  -1  361.76   26.30
  -6  -6  -1    2.20    1.20
  -6  -6  -1    2.80    1.30
   6  -6   1    0.50    1.00
  -6   6  -1    3.80    1.40
   6   6   1    2.90    1.20
   6   6   1    2.90    1.90
  -8  -6  -1   87.29    6.70
  -8  -6  -1   73.99    6.10
   8  -6   1   83.79    6.30
   8   6   1   58.59    6.00
   8   6   1   66.29    7.10
  -8   6  -1   62.19    6.10
 -10  -6  -1   62.29    5.50
 -10  -6  -1   67.89    5.90
  10  -6   1   57.49    5.50
  10   6   1   64.79    6.60
 -10   6  -1   52.59    5.50
  10   6   1   43.60    5.40
 -12  -6  -1    4.50    2.00
 -12  -6  -1    1.00    2.00
  12  -6   1    1.80    1.80
  12  -6   1    2.70    1.90
 -12   6  -1    1.00    1.70
  12   6   1    2.30    2.30
  12   6   1    0.50    1.60
  14  -6   1  114.89    9.90
  14  -6   1  118.79    9.50
 -14  -6  -1  126.99   10.30
 -14  -6  -1  117.69    9.20
 -14   6  -1   96.69    9.30
  14   6   1  107.09   13.00
  14   6   1  100.89    7.50
  14   6   1  110.79   10.60
 -16  -6  -1   12.60    3.90
  16  -6   1    9.90    3.30
 -16  -6  -1   12.70    3.00
  16  -6   1    9.30    3.10
  16   6   1   10.50    1.20
  16   6   1   11.40    3.70
 -16   6  -1   11.10    3.20
  18  -6   1   95.19    9.80
  18   6   1   97.99    6.90
  18   6   1   98.79   10.50
  20  -6   1    3.70    3.20
  20   6   1    8.30    1.30
  20   6   1    8.70    4.50
  22   6   1   -0.70    1.10
  22   6   1    4.20    5.10
  21  -7  -1    6.60    4.00
  21   7  -1   13.70    5.50
  19  -7  -1  244.28   21.10
  19   7  -1  264.77   20.50
  19   7  -1  287.07   22.20
 -19   7   1  267.07   20.50
 -17  -7   1   66.09    8.00
  17  -7  -1   58.59    7.30
  17   7  -1   56.39    7.10
  17   7  -1   63.79    8.00
 -17   7   1   70.39    7.30
  15  -7  -1  366.46   26.20
 -15  -7   1  376.06   27.00
 -15  -7   1  376.96   26.00
  15  -7  -1  353.06   27.00
  15   7  -1  364.76   27.70
  15   7  -1  363.36   26.50
 -15   7   1  360.86   26.50
  13  -7  -1  734.93   49.20
 -13  -7   1  714.23   48.90
 -13  -7   1  715.63   49.70
  13   7  -1  727.93   50.39
 -13   7   1  675.53   49.40
  11  -7  -1   43.30    4.80
 -11  -7   1   38.90    4.60
 -11  -7   1   33.20    4.10
  11   7  -1   38.10    4.70
 -11   7   1   34.20    4.50
  11   7  -1   43.90    5.50
   9  -7  -1  749.23   52.59
  -9  -7   1  748.83   52.49
  -9  -7   1  801.02   52.99
  -9   7   1  770.72   52.79
   9   7  -1  829.22   53.99
   9   7  -1  734.43   52.79
   7  -7  -1  219.48   15.60
  -7  -7   1  228.58   15.80
  -7  -7   1  208.58   15.50
   7   7  -1  216.78   15.70
   7   7  -1  203.38   16.60
  -7   7   1  222.78   15.80
   5  -7  -1  825.02   55.39
  -5  -7   1  941.31   56.49
   5  -7  -1  831.02   55.99
  -5  -7   1  803.72   55.29
  -5   7   1  815.42   56.09
   5   7  -1  746.63   55.99
  -3  -7   1 1884.51  119.29
   3  -7  -1 1776.22  118.39
   3  -7  -1 1781.32  118.09
  -3  -7   1 1828.62  118.09
   3  -7  -1 1877.51  121.09
  -3   7   1 1832.92  118.59
   3   7  -1 1671.53  118.49
   3   7  -1 1522.55  119.49
   1  -7  -1  426.16   28.80
   1  -7  -1  423.06   31.20
  -1  -7   1  421.76   28.70
  -1  -7   1  425.56   28.80
   1  -7  -1  431.96   28.80
  -1  -7   1  394.06   30.20
  -1   7   1  447.96   28.90
   1   7  -1  428.96   30.30
   1   7  -1  413.66   28.90
  -1  -7  -1 3427.46  222.78
   1  -7   1 3347.17  222.78
   1  -7   1 3449.55  222.98
  -1  -7  -1 3045.80  224.68
   1  -7   1 3536.95  224.98
  -1  -7  -1 3319.07  222.98
   1   7   1 3279.87  224.88
   1   7   1 3496.75  222.78
  -1   7  -1 3224.88  222.78
  -3  -7  -1  123.69    9.90
  -3  -7  -1  135.59    9.30
   3  -7   1  140.79   10.00
   3  -7   1  136.69    9.40
  -3  -7  -1  143.69   11.20
  -3   7  -1  130.89   10.00
   5  -7   1  936.31   61.69
  -5  -7  -1  927.11   61.69
   5   7   1  857.31   61.69
  -5   7  -1  930.51   61.79
   7  -7   1  759.12   51.39
  -7  -7  -1  869.61   52.09
  -7  -7  -1  793.02   51.39
   7   7   1  708.43   51.39
   7   7   1  638.64   52.49
  -7   7  -1  755.62   51.49
  -9  -7  -1    7.00    1.90
  -9  -7  -1    6.10    2.30
   9  -7   1    5.70    1.80
   9   7   1    5.00    1.80
   9   7   1    4.30    2.60
  -9   7  -1    9.60    2.10
 -11  -7  -1  431.56   28.70
  11  -7   1  405.46   28.10
 -11  -7  -1  435.86   28.10
  11   7   1  399.06   29.50
 -11   7  -1  364.56   28.10
  11   7   1  347.67   28.00
 -13  -7  -1  160.08   12.00
 -13  -7  -1  162.58   12.70
  13  -7   1  156.08   12.10
 -13   7  -1  142.69   12.10
  13   7   1  146.59   12.20
  13   7   1  140.19   13.20
  15  -7   1  158.48   12.60
  15  -7   1  152.48   13.20
 -15  -7  -1  144.09   12.30
 -15  -7  -1  166.18   16.80
 -15   7  -1  161.88   12.90
  15   7   1  160.38   14.10
 -17  -7  -1  250.87   22.00
  17  -7   1  224.38   19.00
  17   7   1  253.57   20.30
  19  -7   1    7.90    4.70
  19   7   1    3.90    4.30
  21  -7   1  104.49   13.50
  21   7   1  107.59   12.80
  22   8  -1   48.30    9.60
 -20   8   1   52.29    7.40
  20   8  -1   63.79    9.70
  18  -8  -1   42.40    6.60
 -18   8   1   37.80    5.70
  18   8  -1   42.50    6.10
  18   8  -1   38.10    7.40
  16  -8  -1  363.06   28.10
 -16  -8   1  385.46   28.20
 -16   8   1  383.66   27.70
  16   8  -1  390.06   27.80
  16   8  -1  379.96   29.00
  14  -8  -1   36.00    4.80
 -14  -8   1   28.40    4.10
 -14  -8   1   32.80    5.00
  14   8  -1   33.30    6.00
  14   8  -1   28.90    4.50
 -14   8   1   28.20    4.50
 -12  -8   1  473.45   32.00
  12  -8  -1  443.46   32.00
 -12  -8   1  478.15   32.60
  12   8  -1  463.95   33.60
 -12   8   1  422.66   32.20
  12   8  -1  454.55   33.00
  10  -8  -1   78.69    7.00
 -10  -8   1   77.59    7.30
 -10  -8   1   80.89    7.00
  10   8  -1   96.09    7.60
  10   8  -1   81.09    8.50
 -10   8   1   89.09    7.50
  -8  -8   1  499.25   33.60
  -8  -8   1  548.35   34.10
   8  -8  -1  477.05   33.60
   8   8  -1  433.96   34.90
  -8   8   1  479.75   33.80
   8   8  -1  473.25   33.80
   6  -8  -1 1348.57   92.99
   6  -8  -1 1366.56   92.19
  -6  -8   1 1351.26   92.89
  -6  -8   1 1534.75   93.49
  -6   8   1 1305.27   93.09
  -4  -8   1   19.90    2.60
  -4  -8   1   26.90    3.40
   4  -8  -1   22.60    4.80
   4  -8  -1   24.00    2.30
  -4  -8   1   21.20    2.10
   4  -8  -1   23.30    2.80
   4   8  -1   24.90    3.10
  -4   8   1   21.90    2.90
   4   8  -1   16.20    3.70
   2  -8  -1 3132.39  203.08
   2  -8  -1 3163.98  206.08
  -2  -8   1 3108.39  202.88
  -2  -8   1 3090.49  203.08
  -2  -8   1 2824.92  204.38
   2  -8  -1 3125.89  202.98
   2   8  -1 2918.41  203.18
  -2   8   1 3171.48  203.28
   2   8  -1 2890.31  204.68
   0  -8  -1 1576.04  104.69
   0  -8  -1 1568.14  107.39
   0  -8   1 1594.54  106.89
   0  -8  -1 1534.35  104.89
   0  -8   1 1563.74  104.79
   0  -8   1 1586.34  104.69
   0   8   1 1630.24  107.19
   0   8  -1 1479.75  104.79
   0   8   1 1574.54  104.79
  -2  -8  -1  265.07   17.40
  -2  -8  -1  235.78   19.40
   2  -8   1  260.17   17.80
   2  -8   1  254.57   17.40
   2  -8   1  288.47   20.30
  -2  -8  -1  253.07   17.80
   2   8   1  220.28   19.40
  -4  -8  -1 2239.68  136.89
  -4  -8  -1 1979.70  134.69
   4  -8   1 1969.20  134.69
   4  -8   1 1922.11  135.49
  -4  -8  -1 1961.50  135.89
  -4   8  -1 2078.69  135.59
  -6  -8  -1  117.09    9.00
   6  -8   1  107.59    8.30
  -6   8  -1  101.99    8.30
   6   8   1  106.19    8.40
   6   8   1   84.59    9.60
  -8  -8  -1  639.74   40.40
  -8  -8  -1  568.14   39.60
   8  -8   1  571.64   39.70
   8   8   1  580.04   39.80
   8   8   1  489.45   41.10
  -8   8  -1  607.54   39.90
 -10  -8  -1  184.98   14.60
  10  -8   1  189.78   14.70
 -10  -8  -1  218.08   15.30
 -10   8  -1  200.98   14.90
  10   8   1  174.28   14.70
  10   8   1  201.08   16.50
  12  -8   1   70.89    6.70
 -12  -8  -1   71.59    6.70
 -12  -8  -1   76.39    7.30
  12   8   1   56.39    6.70
 -12   8  -1   73.09    6.90
  12   8   1   67.69    8.40
 -14  -8  -1  304.87   21.10
 -14  -8  -1  311.77   22.10
  14  -8   1  280.17   21.70
  14  -8   1  277.97   21.10
  14   8   1  277.27   22.90
 -14   8  -1  268.67   21.20
 -16  -8  -1    1.40    3.00
  16  -8   1    3.30    2.70
  16   8   1    3.60    3.60
  18  -8   1  213.88   17.60
  18   8   1  209.38   18.90
  20  -8   1   55.39    8.10
  20   8   1   52.09    9.60
  21   9  -1    0.00    5.20
  19  -9  -1   58.39    7.80
  19   9  -1   53.99    9.40
 -19   9   1   56.79    7.60
 -17  -9   1   40.00    6.40
  17  -9  -1   30.30    5.60
  17   9  -1   34.50    7.30
  17   9  -1   32.40    5.50
 -17   9   1   38.40    5.50
 -15  -9   1   62.49    9.30
  15   9  -1   52.59    7.90
 -15   9   1   42.90    6.00
  15   9  -1   42.50    6.00
 -13  -9   1  187.18   13.90
 -13  -9   1  182.18   14.50
  13  -9  -1  199.48   14.20
 -13   9   1  176.58   14.30
  13   9  -1  180.18   14.40
  13   9  -1  161.28   15.50
 -11  -9   1   83.29    7.20
 -11  -9   1   74.19    6.80
  11  -9  -1   73.59    6.90
  11   9  -1   64.49    7.00
 -11   9   1   71.19    6.90
  11   9  -1   63.39    8.20
  -9  -9   1  261.97   17.30
  -9  -9   1  248.88   16.90
   9  -9  -1  227.28   16.80
   9   9  -1  184.58   18.10
   9   9  -1  222.18   17.00
  -9   9   1  230.48   17.10
  -7  -9   1   12.70    2.50
  -7  -9   1    8.70    2.00
   7  -9  -1   11.80    2.30
   7   9  -1    2.70    2.60
  -7   9   1    5.50    2.00
   7   9  -1    3.30    1.70
  -5  -9   1   33.60    2.90
   5  -9  -1   37.10    3.80
   5  -9  -1   36.60    6.80
  -5  -9   1   36.70    3.70
  -5  -9   1   34.90    4.20
   5  -9  -1   35.50    3.10
   5   9  -1   33.40    5.00
   5   9  -1   38.20    4.00
  -5   9   1   43.10    4.10
   3  -9  -1  599.44   40.20
   3  -9  -1  584.24   40.50
  -3  -9   1  592.84   40.20
  -3  -9   1  623.84   41.90
   3  -9  -1  606.34   43.70
  -3  -9   1  597.54   40.60
  -3   9   1  630.94   40.80
   3   9  -1  535.55   42.10
   3   9  -1  592.44   40.70
  -1  -9   1   42.50    3.70
  -1  -9   1   49.20    3.90
   1  -9  -1   42.30    3.80
  -1  -9   1   38.60    5.60
   1  -9  -1   44.70    6.60
   1  -9  -1   47.60    3.90
  -1   9   1   38.60    3.90
   1   9  -1   37.70    3.90
  -1  -9  -1  619.44   41.80
  -1  -9  -1  581.94   44.10
   1  -9   1  618.74   41.50
   1  -9   1  617.84   44.30
  -1  -9  -1  633.24   41.50
   1  -9   1  624.74   41.80
   1   9   1  606.04   44.20
   3  -9   1   42.10    6.70
   3  -9   1   31.60    3.50
  -3  -9  -1   35.30    5.00
  -3  -9  -1   36.50    2.80
  -3  -9  -1   28.60    3.90
   3  -9   1   32.90    2.80
   3   9   1   25.70    5.20
  -5  -9  -1  365.86   26.40
  -5  -9  -1  410.56   27.60
   5  -9   1  355.16   25.40
   5  -9   1  373.76   26.40
  -5   9  -1  394.36   26.60
   7  -9   1  199.08   15.60
  -7  -9  -1  239.48   16.50
  -7  -9  -1  212.98   15.70
   7   9   1  200.98   15.80
  -7   9  -1  210.68   15.80
   9  -9   1   -0.90    1.50
  -9  -9  -1    1.70    1.80
  -9  -9  -1    0.90    1.80
  -9   9  -1    2.10    1.80
   9   9   1    1.50    2.70
   9   9   1    1.80    1.90
 -11  -9  -1  152.08   12.40
 -11  -9  -1  158.28   13.00
  11  -9   1  157.08   12.50
  11   9   1  140.99   14.40
 -11   9  -1  177.38   12.80
  11   9   1  177.48   12.90
 -13  -9  -1   82.19    8.10
 -13  -9  -1   66.49    7.20
  13  -9   1   67.69    7.20
 -13   9  -1   78.59    7.60
  15  -9   1    4.60    2.90
 -15  -9  -1    6.20    3.40
  15   9   1    2.70    3.90
  17  -9   1   90.99    9.30
  17   9   1   73.69   10.80
  19  -9   1    3.80    3.20
  19   9   1    4.30    5.20
  21   9   1   38.80    9.20
  20  10  -1   10.30    6.50
  18 -10  -1    9.60    4.00
 -18  10   1    8.00    3.90
  18  10  -1    3.50    4.90
 -16 -10   1   69.79    8.10
  16 -10  -1   58.79    7.60
  16  10  -1   73.39    8.20
 -16  10   1   62.39    7.60
  16  10  -1   55.39    9.30
 -14 -10   1   48.10    6.10
  14  10  -1   33.00    7.00
 -14  10   1   25.30    4.70
  14  10  -1   29.50    5.30
 -12 -10   1    1.60    2.40
  12 -10  -1    1.20    2.20
 -12 -10   1    2.70    2.40
  12  10  -1    1.40    3.40
  12  10  -1    1.80    2.50
 -12  10   1    3.80    2.50
 -10 -10   1    2.10    2.10
  10 -10  -1   -1.60    1.80
 -10 -10   1    1.60    2.00
 -10  10   1    0.40    1.90
  10  10  -1    1.20    3.20
  10  10  -1   -1.20    2.00
  -8 -10   1    3.00    2.00
   8 -10  -1    3.70    2.00
  -8 -10   1    7.20    2.30
   8  10  -1    4.00    2.10
   8  10  -1    1.10    2.70
  -8  10   1    4.90    2.20
  -6 -10   1  123.29    8.70
   6 -10  -1  129.59    9.80
   6 -10  -1  132.89   13.30
   6 -10  -1  122.39    8.90
  -6 -10   1  145.09   10.50
  -6 -10   1  124.49    9.70
  -6  10   1  127.49   10.00
   6  10  -1  105.19   11.30
   6  10  -1  116.89    9.90
   4 -10  -1   11.70    2.20
   4 -10  -1   11.00    1.80
  -4 -10   1   11.70    2.30
   4 -10  -1   18.30    5.40
  -4 -10   1   12.50    1.70
  -4 -10   1   16.60    3.30
   4  10  -1   11.50    3.60
   4  10  -1    9.90    2.40
  -4  10   1   12.20    2.40
   2 -10  -1   81.09    6.40
   2 -10  -1   76.69    6.50
  -2 -10   1   79.49    8.30
   2 -10  -1   75.59    9.50
  -2 -10   1   79.09    6.30
   2  10  -1   92.49    8.70
  -2  10   1   88.29    6.80
   2  10  -1   83.39    6.80
   0 -10   1   27.50    3.20
   0 -10   1   28.30    5.60
   0 -10  -1   28.00    5.80
   0 -10  -1   25.70    2.80
   0 -10   1   25.60    3.00
   0 -10  -1   27.70    3.30
   2 -10   1    0.10    1.00
  -2 -10  -1   -0.60    1.10
  -2 -10  -1   -0.40    0.80
   2 -10   1    1.10    3.10
  -2 -10  -1   -0.20    2.20
   2  10   1    2.00    2.50
  -4 -10  -1   29.20    2.60
  -4 -10  -1   29.90    3.70
   4 -10   1   27.60    3.60
   4 -10   1   38.30    6.80
  -4 -10  -1   32.80    5.10
   4 -10   1   30.30    2.70
   4  10   1   27.60    5.60
   6 -10   1   -0.10    1.50
  -6 -10  -1    3.60    2.20
  -6 -10  -1    1.70    1.60
   6  10   1    3.30    2.80
  -8 -10  -1  101.19    8.50
  -8 -10  -1  103.89    9.10
   8 -10   1   95.09    8.40
  -8  10  -1  100.79    8.60
 -10 -10  -1   12.90    3.00
  10 -10   1    9.30    2.60
 -10 -10  -1   12.20    3.20
 -10  10  -1    8.50    2.80
  10  10   1    9.20    4.50
 -12 -10  -1   24.60    4.30
  12 -10   1   22.50    4.20
 -12 -10  -1   36.40    5.40
  12  10   1   27.60    6.70
  14 -10   1   12.00    3.40
 -14 -10  -1   14.30    4.10
  14  10   1   11.80    5.20
  16 -10   1   14.50    3.90
  16  10   1   15.90    5.80
  18 -10   1    4.50    3.40
  18  10   1    9.10    5.60
  20  10   1   11.80    6.90
  21  11  -1    3.20    7.40
  19 -11  -1    8.90    4.30
  19  11  -1   12.90    6.70
 -17  11   1    4.90    3.60
  17  11  -1   -1.10    4.50
 -15 -11   1   23.80    4.90
 -15  11   1   17.60    4.00
  15  11  -1   20.60    4.70
  15  11  -1   16.50    6.00
 -13 -11   1    3.60    2.90
 -13  11   1   -3.70    2.20
  13  11  -1    0.10    2.60
  11 -11  -1   11.30    3.30
 -11 -11   1   23.10    3.80
 -11 -11   1   20.90    4.00
  11  11  -1   15.60    3.70
 -11  11   1   26.50    4.10
  11  11  -1   15.80    5.30
  -9 -11   1   51.79    5.40
  -9 -11   1   56.49    5.40
   9 -11  -1   38.20    4.90
   9  11  -1   36.90    7.30
   9  11  -1   32.30    5.10
  -9  11   1   41.90    5.40
  -7 -11   1   41.90    4.90
  -7 -11   1   45.50    4.90
   7 -11  -1   40.20    8.00
   7 -11  -1   45.50    4.80
  -7  11   1   25.90    4.30
   7  11  -1   23.60    5.80
   7  11  -1   28.10    4.50
   5 -11  -1  217.88   15.30
   5 -11  -1  202.98   14.50
  -5 -11   1  221.18   14.40
  -5 -11   1  202.18   15.20
   5 -11  -1  208.98   19.00
  -5 -11   1  235.68   16.40
   5  11  -1  174.48   17.00
   5  11  -1  190.48   15.40
  -5  11   1  214.28   15.50
   3 -11  -1  280.37   20.20
  -3 -11   1  284.27   20.10
  -3 -11   1  297.77   22.20
   3 -11  -1  285.97   24.30
   3 -11  -1  277.27   20.50
  -3 -11   1  299.77   20.60
   3  11  -1  288.57   22.80
   3  11  -1  294.57   20.80
  -3  11   1  312.57   20.80
   1 -11  -1   26.60    6.30
  -1 -11   1   24.40    3.00
  -1 -11   1   25.20    3.10
  -1 -11   1   20.60    5.10
   1 -11  -1   29.10    3.30
   1 -11  -1   26.00    3.00
  -1 -11  -1  303.57   28.50
   1 -11   1  360.86   27.80
   1 -11   1  351.56   24.50
  -1 -11  -1  372.36   24.50
  -1 -11  -1  344.97   24.80
   1 -11   1  347.57   24.90
   1  11   1  404.06   28.10
  -3 -11  -1  170.78   14.40
  -3 -11  -1  169.38   11.50
  -3 -11  -1  159.08   12.20
   3 -11   1  162.58   12.20
   3 -11   1  160.08   11.50
   3  11   1  155.18   14.60
   5 -11   1  260.57   21.70
   5 -11   1  254.27   18.30
  -5 -11  -1  300.37   20.00
  -5 -11  -1  245.78   17.10
  -5 -11  -1  255.27   18.30
   5 -11   1  247.38   17.20
   5  11   1  205.48   20.20
   7 -11   1  207.18   16.40
  -7 -11  -1  215.88   16.40
  -7 -11  -1  237.38   17.50
  -9 -11  -1   40.00    5.40
  -9 -11  -1   48.80    5.90
   9 -11   1   45.60    5.20
   9  11   1   28.50    6.80
  11 -11   1  216.08   18.00
 -11 -11  -1  233.18   18.00
 -11 -11  -1  263.47   18.90
  13  11   1    2.80    4.20
  15 -11   1   14.40    4.00
 -15 -11  -1   17.90    5.00
  15  11   1   11.10    5.90
  17 -11   1    8.10    4.90
  17  11   1    6.20    5.60
  19 -11   1   -0.40    3.70
  19  11   1    0.50    6.20
  20  12  -1   13.40    8.50
  18 -12  -1   53.59    8.10
  18  12  -1   53.49   10.80
 -16  12   1  108.79   10.00
  16  12  -1   86.59   12.80
 -14 -12   1    1.20    3.00
 -14  12   1    0.40    3.00
  14  12  -1    1.80    4.70
  14  12  -1   -0.60    3.20
 -12 -12   1  148.99   12.20
  12  12  -1  141.49   12.30
 -12  12   1  125.19   11.90
  10 -12  -1  120.09   10.50
 -10 -12   1  129.49   10.40
 -10 -12   1  134.99   10.80
  10  12  -1  126.39   10.80
  10  12  -1   96.89   12.50
 -10  12   1  128.09   10.70
  -8 -12   1    0.10    1.90
   8 -12  -1    1.80    4.50
  -8 -12   1    1.90    2.50
   8 -12  -1    0.30    1.90
  -8  12   1    7.80    2.60
   8  12  -1    9.10    4.30
   8  12  -1    5.20    2.50
   6 -12  -1  382.06   30.50
  -6 -12   1  357.86   25.00
   6 -12  -1  367.96   25.10
   6 -12  -1  350.66   26.00
  -6 -12   1  364.76   26.10
  -6 -12   1  413.56   27.10
  -6  12   1  400.06   26.50
   6  12  -1  314.97   28.10
   6  12  -1  374.36   26.40
   4 -12  -1  133.99   14.60
  -4 -12   1  137.79   10.60
  -4 -12   1  137.09    9.90
   4 -12  -1  139.79   10.00
   4 -12  -1  138.39   10.60
   4  12  -1  131.29   12.90
  -4  12   1  138.99   10.80
   2 -12  -1  186.18   17.70
   2 -12  -1  182.88   13.50
  -2 -12   1  185.58   13.30
  -2 -12   1  189.68   13.60
   2 -12  -1  188.48   13.40
  -2 -12   1  179.38   15.90
   0 -12   1  250.27   24.30
   0 -12   1  280.47   19.70
   0 -12  -1  266.57   23.20
   0 -12   1  288.17   19.60
   0 -12  -1  289.37   19.70
   0 -12  -1  287.37   19.80
  -2 -12  -1   91.69    6.60
  -2 -12  -1   70.29    7.00
   2 -12   1   85.99    7.20
   2 -12   1   90.09    6.70
  -2 -12  -1   88.69   10.10
   2 -12   1   87.99   10.70
   2  12   1   85.79   10.00
  -4 -12  -1  859.81   55.69
   4 -12   1  843.32   57.49
   4 -12   1  785.32   53.39
   4 -12   1  779.72   52.49
  -4 -12  -1  754.82   53.39
  -4 -12  -1  794.62   52.49
   4  12   1  659.33   55.69
   6 -12   1    5.70    4.60
   6 -12   1    1.50    2.00
   6 -12   1    1.90    0.90
  -6 -12  -1    4.40    2.30
  -6 -12  -1    2.30    2.70
   6  12   1    2.10    3.30
  -8 -12  -1  745.83   55.69
  -8 -12  -1  849.91   55.29
   8 -12   1  754.62   54.89
  10 -12   1  136.99   12.30
 -10 -12  -1  154.78   12.40
 -10 -12  -1  159.28   13.10
 -12 -12  -1  149.99   13.80
 -14 -12  -1  251.97   18.70
  14  12   1  191.38   20.70
  16 -12   1    7.70    3.50
  16  12   1    5.20    6.00
  18 -12   1   77.39    9.60
  19  13  -1   39.90   11.00
  17 -13  -1    2.90    3.90
  17  13  -1    2.80    6.80
 -15 -13   1  141.09   12.40
  15  13  -1  104.59   15.10
 -13 -13   1  118.89   14.10
 -13  13   1  129.09   10.90
  13  13  -1   95.19   13.20
 -11 -13   1   57.09    6.70
 -11  13   1   51.29    6.50
  11  13  -1   40.10    8.50
   9 -13  -1  289.27   21.60
  -9 -13   1  337.27   22.20
   9 -13  -1  341.47   30.60
  -9 -13   1  310.47   21.60
   9  13  -1  281.07   21.90
   9  13  -1  237.08   23.70
  -9  13   1  272.77   21.70
  -7 -13   1  154.48   13.70
   7 -13  -1  153.08   17.10
   7 -13  -1  156.98   12.30
   7 -13  -1  145.89   10.80
  -7 -13   1  174.08   13.00
  -7  13   1  170.78   12.60
   7  13  -1  129.09   14.40
  -5 -13   1  205.78   15.70
  -5 -13   1  194.98   14.50
  -5 -13   1  181.98   13.50
   5 -13  -1  187.28   13.60
   5 -13  -1  195.78   19.30
   5 -13  -1  194.08   14.40
   3 -13  -1  714.13   48.90
   3 -13  -1  700.13   53.39
  -3 -13   1  689.43   48.80
   3 -13  -1  723.23   48.60
  -3 -13   1  713.93   48.40
  -3 -13   1  769.52   51.19
   3  13  -1  696.63   51.59
   1 -13  -1    2.60    4.80
  -1 -13   1    7.50    1.90
   1 -13  -1    3.00    1.80
   1 -13  -1    6.00    1.90
  -1 -13   1    0.40    3.60
  -1 -13   1    5.60    1.90
   1 -13   1  879.41   56.59
  -1 -13  -1  792.22   60.19
   1 -13   1  827.12   56.79
  -1 -13  -1  877.81   56.89
   1 -13   1  805.52   60.29
  -1 -13  -1  827.42   56.89
  -3 -13  -1  112.99    8.00
  -3 -13  -1  134.99   12.20
   3 -13   1  106.49    8.80
   3 -13   1  104.79   12.80
  -3 -13  -1  102.39    8.90
   3 -13   1  107.49    8.10
   3  13   1   85.99   11.20
   5 -13   1  755.22   52.49
  -5 -13  -1  767.52   52.59
   5 -13   1  748.03   51.39
   5 -13   1  809.52   57.09
  -5 -13  -1  882.11   54.79
  -5 -13  -1  755.52   51.29
   5  13   1  652.53   55.09
   7 -13   1  761.32   57.09
  -7 -13  -1  769.32   52.69
  -9 -13  -1   75.09    7.20
  -9 -13  -1   67.79    7.50
   9 -13   1   67.09   11.40
   9 -13   1   70.59    7.40
   9  13   1   39.90    8.80
 -11 -13  -1  424.56   31.30
 -13 -13  -1   82.29    8.90
  13  13   1   51.79   10.90
  15 -13   1   25.20    5.40
  15  13   1   23.90    8.50
  17 -13   1   96.09   10.30
  17  13   1   65.09   13.30
  19  13   1    3.30    8.50
  18  14  -1    7.00    9.70
  16  14  -1   15.40    7.90
 -14 -14   1   10.30    4.20
  14  14  -1    9.40    7.00
 -12 -14   1   70.09   11.70
  12  14  -1   46.70   10.00
 -10 -14   1    3.00    3.00
  10 -14  -1    2.50    6.90
  10  14  -1    2.10    4.80
  -8 -14   1  254.37   18.30
   8 -14  -1  240.98   18.30
  -8 -14   1  271.77   19.00
   8  14  -1  199.28   20.70
  -6 -14   1  252.67   19.20
  -6 -14   1  260.17   18.00
   6 -14  -1  254.17   24.50
  -6 -14   1  301.17   20.50
   6 -14  -1  260.97   18.10
   6  14  -1  230.28   21.80
   4 -14  -1   41.10    4.80
  -4 -14   1   35.60    3.90
  -4 -14   1   45.50    5.20
   4 -14  -1   41.60    9.60
  -4 -14   1   44.20    6.70
   4 -14  -1   34.70    4.70
   4  14  -1   35.60    7.20
   2 -14  -1  598.14   40.20
  -2 -14   1  570.14   42.90
  -2 -14   1  587.74   40.00
   2 -14  -1  589.64   40.00
   2 -14  -1  559.64   45.10
  -2 -14   1  597.94   40.30
   0 -14   1  787.52   49.60
   0 -14   1  634.64   52.79
   0 -14  -1  749.92   49.80
   0 -14   1  740.43   49.70
   0 -14  -1  686.43   53.69
   0 -14  -1  758.12   49.50
  -2 -14  -1   32.70    7.50
   2 -14   1   31.50    8.00
   2 -14   1   30.90    3.70
  -2 -14  -1   35.40    4.00
  -2 -14  -1   41.30    4.90
   2 -14   1   28.40    4.10
  -4 -14  -1  705.73   47.10
  -4 -14  -1  724.23   48.20
  -4 -14  -1  784.42   50.89
   4 -14   1  699.13   48.10
   4 -14   1  647.34   52.19
   4 -14   1  692.03   47.20
   4  14   1  636.54   51.19
  -6 -14  -1   60.99    7.60
   6 -14   1   46.80    5.80
   6 -14   1   47.40   10.10
  -6 -14  -1   61.79    6.70
   6 -14   1   51.29    4.20
  -6 -14  -1   52.39    3.90
   6  14   1   45.00    8.60
  -8 -14  -1   83.89    8.90
  -8 -14  -1  101.89    9.60
   8 -14   1   96.69   14.00
   8 -14   1   74.69    8.20
   8  14   1   66.89   11.20
 -10 -14  -1   43.40    6.60
  10 -14   1   47.30   10.40
  10  14   1   26.20    7.50
 -12 -14  -1   22.00    5.10
  12  14   1   12.10    6.70
  14  14   1   25.50    8.80
  16 -14   1   14.20    4.70
  16  14   1   12.80    8.40
  18  14   1   10.40    9.30
  19  15  -1    0.60   10.90
  17  15  -1   -0.30   10.30
  15  15  -1   11.10    8.10
 -13 -15   1    5.50    4.10
  13  15  -1    8.90    7.00
 -11 -15   1    2.50    3.80
  11  15  -1    2.20    5.50
   9 -15  -1    4.10    7.60
  -9 -15   1    2.00    3.10
   9  15  -1   -0.20    4.80
   7 -15  -1   28.90    4.70
   7 -15  -1   29.50    3.20
  -7 -15   1   38.60    5.80
   7 -15  -1   29.40    9.90
  -7 -15   1   31.60    5.70
   7  15  -1   22.60    6.70
   5 -15  -1   25.50    4.30
  -5 -15   1   36.60    6.10
   5 -15  -1   24.40    3.50
  -5 -15   1   30.40    4.50
   5 -15  -1   19.00    8.30
  -5 -15   1   24.30    3.00
   5  15  -1   30.90    6.90
   3 -15  -1   43.30    4.70
  -3 -15   1   40.90    4.50
   3 -15  -1   42.60    5.10
  -3 -15   1   52.69    8.10
  -3 -15   1   41.80    5.20
   3 -15  -1   33.90    9.30
   1 -15  -1   98.19    8.20
   1 -15  -1   87.89   13.40
  -1 -15   1  103.19   12.20
  -1 -15   1   97.79    8.20
  -1 -15   1  102.09    8.30
   1 -15  -1   99.79    8.30
  -1 -15  -1    0.60    1.60
   1 -15   1    0.80    1.90
   1 -15   1   -0.30    2.20
   1 -15   1   -2.90    4.70
  -1 -15  -1   -2.20    2.20
  -1 -15  -1    3.10    5.00
   3 -15   1    0.80    1.60
   3 -15   1   -0.90    5.80
  -3 -15  -1    4.10    4.40
   3 -15   1   -1.60    2.30
  -3 -15  -1    1.60    1.50
  -3 -15  -1   -0.80    2.50
   3  15   1    5.40    4.80
   5 -15   1    1.20    6.50
  -5 -15  -1    3.20    2.90
  -5 -15  -1    1.70    1.20
   5 -15   1    3.70    1.40
  -5 -15  -1    9.10    4.30
   5 -15   1    4.40    3.00
   5  15   1    7.10    5.00
  -7 -15  -1   15.20    4.70
   7 -15   1   12.40    3.60
   7 -15   1   13.70    7.90
   9 -15   1   -7.40    7.10
   9  15   1   -0.50    5.30
 -11 -15  -1    7.40    4.30
  11  15   1    2.50    6.10
  13  15   1   19.20    7.90
  15 -15   1    4.80    4.30
  15  15   1    4.80    8.00
  17  15   1    2.80    9.30
  18  16  -1    3.00   11.40
  16  16  -1    5.20   10.10
  14  16  -1    0.70    7.90
 -12 -16   1   85.29    9.60
  12  16  -1   55.79   11.60
  10  16  -1   19.50    7.10
   8 -16  -1   66.79   14.30
  -8 -16   1   76.79    8.50
   8  16  -1   55.69   12.20
  -6 -16   1  153.88   11.00
   6 -16  -1  155.38   11.20
   6 -16  -1  137.29   19.20
   6 -16  -1  157.08   12.70
  -6 -16   1  172.38   13.90
   6  16  -1  134.99   15.50
   4 -16  -1   -0.20    8.50
   4 -16  -1    0.90    2.60
  -4 -16   1    0.00    2.60
  -4 -16   1    1.60    3.70
  -4 -16   1    5.90    2.40
   4 -16  -1    3.90    2.00
  -2 -16   1   58.59    5.90
  -2 -16   1   61.29    6.40
   2 -16  -1   66.89    6.40
   2 -16  -1   81.19   12.80
  -2 -16   1   61.19    9.70
   2 -16  -1   61.79    6.10
   0 -16  -1   39.60    5.00
   0 -16  -1   32.60    8.90
   0 -16   1   48.50    5.10
   0 -16  -1   40.10    4.60
   0 -16   1   38.90    8.70
   0 -16   1   47.30    5.10
  -2 -16  -1   17.20    2.80
  -2 -16  -1   19.40    6.60
   2 -16   1   19.30    3.00
   2 -16   1   17.30    3.60
   2 -16   1   19.90    7.50
  -4 -16  -1  106.99    9.30
  -4 -16  -1  110.99   12.20
   4 -16   1   88.49    9.00
   4 -16   1   98.49    7.80
  -4 -16  -1   96.39    7.60
   4 -16   1  102.89   15.10
  -6 -16  -1    3.90    4.20
   6 -16   1    0.10    1.30
   6  16   1    3.40    5.20
  -8 -16  -1   92.49   10.00
   8 -16   1   73.29   14.10
   8  16   1   65.99   11.80
 -10 -16  -1   13.10    4.80
  10  16   1    1.50    6.60
  12  16   1   20.40    8.60
  14  16   1   22.00    9.30
  16  16   1   -2.10    9.70
  17  17  -1    5.40   12.60
  15  17  -1   52.39   12.50
  13  17  -1   65.89   12.90
 -11 -17   1    7.00    4.50
  11  17  -1    9.50    7.60
  -9 -17   1  145.89   12.90
   9  17  -1  118.89   15.80
  -7 -17   1   22.70    5.10
   7 -17  -1   17.30    2.50
   7  17  -1   17.70    6.70
  -5 -17   1  155.28   14.00
   5 -17  -1  136.59   19.80
   5 -17  -1  150.78   11.10
  -5 -17   1  141.19   10.80
   3 -17  -1  188.38   14.50
  -3 -17   1  193.28   14.30
   3 -17  -1  170.88   21.30
  -3 -17   1  198.48   15.10
  -3 -17   1  219.18   18.20
   3 -17  -1  197.88   15.00
  -1 -17   1   10.60    6.40
   1 -17  -1   11.10    2.90
  -1 -17   1   10.80    2.90
   1 -17  -1   13.30    3.10
  -1 -17  -1  231.98   16.10
   1 -17   1  173.38   20.40
  -1 -17  -1  203.08   20.60
  -1 -17  -1  204.08   15.30
   1 -17   1  215.48   15.50
   1 -17   1  223.18   15.90
   3 -17   1   26.40    8.80
  -3 -17  -1   38.70    5.40
   3 -17   1   38.90    5.20
  -3 -17  -1   31.40    7.50
  -3 -17  -1   29.70    3.70
   3 -17   1   32.70    4.00
   5 -17   1  172.68   12.40
  -5 -17  -1  194.08   18.30
  -5 -17  -1  170.28   12.10
   5 -17   1  154.58   20.30
   5  17   1  163.58   18.00
   7 -17   1  164.18   21.90
  -7 -17  -1  208.08   17.10
   7  17   1  169.78   19.20
  -9 -17  -1    5.40    4.50
   9  17   1    5.40    6.70
  11  17   1   88.19   14.60
  13  17   1   41.70   11.60
  15  17   1   18.10   11.10
  16  18  -1   23.90   13.20
  14  18  -1   -1.20   10.40
  12  18  -1   97.19   15.20
 -10 -18   1   55.09    7.80
  10  18  -1   35.60   10.10
  -8 -18   1   90.69   10.00
   8  18  -1   60.69   11.60
  -6 -18   1  212.68   19.20
   6 -18  -1  199.28   14.70
  -6 -18   1  205.88   14.40
  -4 -18   1   10.10    2.60
   4 -18  -1    9.30    9.60
  -4 -18   1   12.50    5.40
   4 -18  -1   10.90    2.90
  -2 -18   1  133.39   14.90
  -2 -18   1  132.89   11.20
  -2 -18   1  136.29   10.70
   2 -18  -1  126.39   18.50
   2 -18  -1  147.49   11.30
   2 -18  -1  125.39   10.80
   0 -18  -1   64.29   12.40
   0 -18  -1   74.79    7.40
   0 -18   1   65.19    7.20
   0 -18   1   77.79    7.20
   0 -18   1   68.29   11.90
   0 -18  -1   74.89    7.00
   2 -18   1   36.70    4.60
   2 -18   1   41.30    5.50
  -2 -18  -1   44.40    9.80
  -2 -18  -1   41.30    4.50
   2 -18   1   43.50   17.70
  -4 -18  -1  206.08   19.00
   4 -18   1  160.58   21.50
   4 -18   1  179.18   13.90
  -4 -18  -1  207.58   13.70
   6 -18   1    5.10    9.90
  -6 -18  -1    5.00    5.30
   6 -18   1    3.10    2.10
   6  18   1    0.90    6.40
   8  18   1  119.39   16.20
  10  18   1   40.60   11.00
  12  18   1   28.20   11.40
  14  18   1   75.29   15.30
  15  19  -1   -0.80   13.30
  13  19  -1    4.00   11.20
  11  19  -1   16.40   10.10
  -9 -19   1  102.09   13.00
   9  19  -1   87.09   14.50
  -7 -19   1    4.60    5.00
  -5 -19   1  108.89    8.70
  -5 -19   1  126.79   12.80
   5 -19  -1  101.89    9.10
  -3 -19   1   81.69    7.70
   3 -19  -1   85.69    8.00
  -3 -19   1   85.99   12.30
   1 -19  -1    4.00    3.30
  -1 -19   1    4.40    6.70
   1 -19  -1    0.00    3.10
  -1 -19   1    3.20    3.10
   1 -19  -1   10.20   15.10
  -1 -19  -1   76.29    7.80
   1 -19   1   77.99    8.00
  -1 -19  -1   89.69   14.10
   1 -19   1   97.89    8.70
   1 -19   1   89.49   14.00
   3 -19   1   33.80    4.20
  -3 -19  -1   35.50    8.90
  -3 -19  -1   29.20    3.80
   3 -19   1   18.70   10.60
   5 -19   1   30.10    3.70
  -5 -19  -1   34.30    3.60
   7  19   1   92.39   14.70
   9  19   1    2.20    8.00
  11  19   1   45.00   12.70
  13  19   1   24.10   12.40
  12  20  -1    3.30   11.80
  10  20  -1    8.40   10.70
  -6 -20   1   11.40    6.00
  -4 -20   1    2.20    6.00
   4 -20  -1   -0.70    3.10
  -2 -20   1    0.50    3.30
   2 -20  -1    2.20    3.50
  -2 -20   1    7.60    7.00
   0 -20  -1   -1.20    3.50
   0 -20   1    3.30    8.30
   0 -20   1    3.90    3.90
   2 -20   1    5.80    3.30
  -2 -20  -1    6.70    3.10
  12  20   1   -7.20   12.20
  11  21   1   -4.10   13.30
 -22   0   2   94.09    9.30
  22   0  -2   91.39    8.40
 -22   0   2  109.69    8.30
  22   0  -2   90.19   10.40
  20   0  -2   -0.70    2.60
 -20   0   2   -0.80    1.80
  20   0  -2   -1.90    2.40
 -20   0   2    1.40    2.50
  20   0  -2    0.20    2.00
  18   0  -2  308.87   21.70
  18   0  -2  309.87   22.10
 -18   0   2  301.37   22.20
 -18   0   2  315.47   21.50
  18   0  -2  301.37   23.30
 -16   0   2  118.99    8.80
  16   0  -2  118.59    9.40
  16   0  -2  112.29   10.30
  16   0  -2  117.09    9.00
 -16   0   2  119.49    9.40
  14   0  -2  607.14   42.50
  14   0  -2  618.34   41.60
 -14   0   2  580.24   41.60
  14   0  -2  598.74   41.30
 -14   0   2  636.34   41.20
 -12   0   2   18.80    2.60
  12   0  -2   21.50    2.50
  12   0  -2   18.40    3.10
  12   0  -2   25.70    2.90
 -12   0   2   21.50    2.40
  10   0  -2 2374.16  157.48
  10   0  -2 2306.77  158.28
 -10   0   2 2263.17  157.68
  10   0  -2 2427.36  157.58
 -10   0   2 2440.96  157.38
   8   0  -2 1277.27   81.99
   8   0  -2 1202.78   81.89
  -8   0   2 1183.28   81.99
  -8   0   2 1235.48   81.89
   8   0  -2 1232.68   82.59
   6   0  -2  877.71   59.39
   6   0  -2  877.31   59.79
   6   0  -2  929.41   59.39
  -6   0   2  891.81   59.29
  -6   0   2  865.71   59.39
   4   0  -2  822.12   53.89
  -4   0   2  794.92   53.89
  -4   0   2  815.02   53.79
   4   0  -2  795.72   53.79
  -2   0   2 6257.47  465.25
   2   0  -2 6175.88  462.85
   0   0  -2   38.30    3.30
  -2   0  -2 3642.44  302.57
   2   0   2 3789.92  302.27
  -4   0  -2 3009.20  199.28
   4   0   2 2983.90  199.28
   6   0   2  213.68   15.10
  -6   0  -2  223.88   15.60
  -6   0  -2  218.78   15.00
   8   0   2 4622.34  308.27
  -8   0  -2 4643.84  308.17
 -10   0  -2   72.49    6.90
  10   0   2   81.99    6.40
 -10   0  -2   93.59    6.30
  10   0   2   83.49    7.00
  12   0   2  333.57   24.20
  12   0   2  342.87   23.30
 -12   0  -2  332.17   23.20
  14   0   2  338.27   24.40
  14   0   2  326.17   23.20
  16   0   2  295.97   21.40
  16   0   2  300.07   22.80
 -16   0  -2  313.77   21.30
  18   0   2  604.94   43.40
 -18   0  -2  639.94   41.50
  18   0   2  572.34   41.50
 -20   0  -2    2.30    2.20
  20   0   2    3.20    2.40
  20   0   2    0.50    2.80
  22   0   2  135.69   13.50
  22   0   2  136.39   11.30
 -22   0  -2  137.59   11.00
 -24   0  -2   16.20    4.40
 -23   1   2    4.80    2.60
  23   1  -2    5.50    2.70
  23   1  -2    6.70    4.30
  21  -1  -2   67.09    7.20
 -21  -1   2   73.99    7.40
  21  -1  -2   71.59    6.90
 -21  -1   2   68.09    6.60
 -21   1   2   69.19    7.60
  21   1  -2   64.89    7.30
 -21   1   2   71.89    6.10
  21   1  -2   63.09    6.30
  21   1  -2   73.29    8.70
 -19  -1   2   20.20    3.60
  19  -1  -2   23.50    3.80
  19  -1  -2   20.60    3.30
 -19  -1   2   26.90    3.40
  19  -1  -2   20.60    4.50
  19   1  -2   20.60    4.60
 -19   1   2   25.60    3.00
  19   1  -2   25.70    4.90
 -19   1   2   29.00    4.30
  19   1  -2   24.70    3.10
  17  -1  -2   57.09    6.50
 -17  -1   2   55.19    5.00
 -17  -1   2   47.50    5.40
  17  -1  -2   59.49    5.50
  17  -1  -2   53.09    5.20
  17   1  -2   49.40    5.60
  17   1  -2   56.19    4.90
  17   1  -2   54.89    6.40
 -17   1   2   49.10    5.50
 -17   1   2   61.09    4.80
  15  -1  -2  590.04   39.40
 -15  -1   2  588.44   39.50
  15  -1  -2  572.24   39.30
 -15  -1   2  589.44   39.20
  15  -1  -2  571.04   40.60
 -15   1   2  553.14   39.60
  15   1  -2  561.54   39.10
  15   1  -2  549.15   40.40
 -15   1   2  594.64   39.00
  15   1  -2  589.34   39.60
 -13  -1   2   72.29    5.80
  13  -1  -2   77.49    5.80
 -13  -1   2   74.89    5.60
  13  -1  -2   71.59    5.70
  13  -1  -2   70.49    6.60
 -13   1   2   69.89    5.30
 -13   1   2   63.79    5.90
  13   1  -2   69.09    5.90
  13   1  -2   61.59    5.40
  13   1  -2   64.39    6.40
 -11  -1   2  608.94   44.80
  11  -1  -2  601.84   45.50
  11  -1  -2  649.34   44.80
  11  -1  -2  659.53   44.80
 -11  -1   2  654.23   44.70
 -11   1   2  646.74   45.00
  11   1  -2  715.83   45.00
  11   1  -2  683.73   44.60
  11   1  -2  683.53   45.60
 -11   1   2  724.03   44.60
   9  -1  -2  714.43   52.49
   9  -1  -2  704.13   53.09
   9  -1  -2  777.92   52.49
  -9  -1   2  723.03   52.49
  -9  -1   2  771.92   52.49
   9   1  -2  859.11   52.69
   9   1  -2  805.72   52.39
  -9   1   2  808.82   52.79
  -9   1   2  842.12   52.39
   9   1  -2  811.92   53.19
  -7  -1   2  196.88   12.90
   7  -1  -2  208.88   12.80
   7  -1  -2  198.48   13.00
  -7  -1   2  204.18   12.90
   7   1  -2  185.58   13.00
   7   1  -2  165.68   13.20
  -7   1   2  172.28   13.00
  -7   1   2  178.18   12.70
   7   1  -2  169.78   12.70
  -5  -1   2 1058.49   72.89
   5  -1  -2 1062.09   72.99
   5  -1  -2 1113.29   72.89
  -5  -1   2 1079.19   72.99
   5   1  -2 1104.29   73.29
  -5   1   2 1128.79   72.79
  -5   1   2 1079.79   73.09
   5   1  -2 1111.99   73.09
   5   1  -2 1104.79   72.89
  -3  -1   2  297.57   19.70
  -3  -1   2  290.97   19.80
   3  -1  -2  285.47   19.70
   3   1  -2  302.77   19.70
   3   1  -2  288.17   20.00
   3   1  -2  293.57   19.90
  -3   1   2  292.57   19.90
  -3   1   2  309.17   19.70
  -1  -1   2 2470.15  192.08
   1  -1  -2 2366.66  193.08
   1   1  -2 1848.42  184.88
  -1   1   2 2204.48  187.88
  -1  -1  -2 1712.83  160.88
   1  -1   2 1710.53  158.58
   1   1   2 1787.52  161.08
  -1   1  -2 1832.22  161.98
   3  -1   2  244.78   17.90
   3  -1   2  248.38   18.00
  -3  -1  -2  288.07   18.20
   3   1   2  282.37   18.20
  -3   1  -2  252.17   18.00
   5  -1   2 3510.55  237.88
  -5  -1  -2 3506.45  237.88
   5   1   2 3638.04  237.68
  -5   1  -2 3642.84  237.68
  -7  -1  -2  530.15   36.30
   7  -1   2  539.35   36.80
   7  -1   2  534.85   36.40
  -7  -1  -2  559.84   36.90
   7   1   2  537.55   36.20
  -7   1  -2  524.35   36.80
  -7   1  -2  519.75   36.10
  -7   1  -2  536.15   36.40
   7   1   2  551.24   36.80
   9  -1   2  734.43   51.09
  -9  -1  -2  744.73   51.79
   9  -1   2  729.43   51.59
  -9  -1  -2  774.02   50.99
   9   1   2  771.32   51.19
   9   1   2  744.63   51.69
   9   1   2  784.42   50.89
  -9   1  -2  766.52   50.79
  -9   1  -2  764.02   51.19
 -11  -1  -2  123.29   10.50
 -11  -1  -2  132.89    9.70
  11  -1   2  126.89   10.40
  11  -1   2  125.29    9.80
 -11   1  -2  132.89    9.50
  11   1   2  140.49    9.70
 -11   1  -2  132.99   10.00
  11   1   2  144.09   10.70
 -13  -1  -2  119.99    8.70
  13  -1   2  113.59    9.70
 -13  -1  -2  111.19    9.80
  13  -1   2  120.09    8.80
 -13   1  -2  120.89    8.40
  13   1   2  104.69    9.50
  13   1   2  102.19    8.40
 -15  -1  -2  275.47   19.60
  15  -1   2  276.17   20.90
  15  -1   2  260.67   19.70
  15   1   2  274.67   19.50
 -15   1  -2  289.37   19.70
  15   1   2  286.77   21.00
 -17  -1  -2   16.70    3.20
  17  -1   2   19.90    3.40
  17  -1   2   24.30    4.60
  17   1   2   30.30    3.50
  17   1   2   25.40    4.70
 -17   1  -2   25.80    3.20
 -19  -1  -2  143.69   10.40
  19  -1   2  124.89   12.00
  19  -1   2  115.79   10.40
 -19   1  -2  144.69   10.10
  19   1   2  119.99   10.10
  19   1   2  133.79   12.30
 -21  -1  -2   29.60    4.00
  21  -1   2   16.90    4.90
  21  -1   2   25.50    4.20
  21   1   2   20.70    3.50
 -21   1  -2   28.00    3.60
  21   1   2   19.50    5.20
  23   1   2    6.30    3.30
  24   2  -2   13.10    3.10
  22  -2  -2    8.70    3.90
  22   2  -2    8.50    4.20
  22   2  -2   10.60    3.70
 -22   2   2   11.20    2.40
 -22   2   2   10.70    3.90
  22   2  -2    7.80    2.50
 -20  -2   2    4.40    2.40
  20  -2  -2    3.50    2.70
  20  -2  -2    6.30    3.30
  20  -2  -2    2.80    2.40
 -20  -2   2    4.00    2.60
  20   2  -2    1.00    2.70
  20   2  -2    3.70    1.90
  20   2  -2    5.90    3.20
 -20   2   2    4.60    3.00
 -20   2   2    2.60    1.70
  18  -2  -2   55.09    5.70
  18  -2  -2   53.09    6.80
  18  -2  -2   53.49    5.80
 -18  -2   2   60.19    5.70
 -18  -2   2   51.99    5.80
 -18   2   2   60.49    6.30
 -18   2   2   67.89    5.10
  18   2  -2   63.89    5.20
  18   2  -2   70.69    7.30
  16  -2  -2   34.30    5.00
 -16  -2   2   29.30    3.70
  16  -2  -2   37.80    3.80
  16  -2  -2   23.80    3.70
 -16  -2   2   30.70    3.70
  16   2  -2   28.60    3.20
  16   2  -2   27.00    4.60
  16   2  -2   30.50    4.20
 -16   2   2   32.10    4.20
  14  -2  -2    7.60    2.10
  14  -2  -2   10.50    2.80
 -14  -2   2    3.90    1.60
  14  -2  -2    7.20    1.80
 -14  -2   2    6.20    1.80
  14   2  -2    3.00    2.00
  14   2  -2   -1.40    0.90
 -14   2   2    4.50    1.80
 -14   2   2    1.70    1.00
  14   2  -2   -0.80    1.50
  12  -2  -2   57.69    5.50
  12  -2  -2   50.49    4.70
 -12  -2   2   49.90    4.50
  12  -2  -2   58.99    4.60
 -12  -2   2   54.69    4.60
 -12   2   2   56.19    4.20
  12   2  -2   49.10    4.80
  12   2  -2   54.09    4.20
 -12   2   2   50.89    4.90
  12   2  -2   55.69    5.40
 -10  -2   2   32.70    2.90
  10  -2  -2   40.30    2.90
  10  -2  -2   34.10    3.70
 -10  -2   2   37.00    3.10
  10  -2  -2   32.70    3.20
  10   2  -2   29.00    3.40
  10   2  -2   27.50    3.40
 -10   2   2   26.60    3.30
 -10   2   2   30.40    2.50
  10   2  -2   25.40    2.60
  -8  -2   2  616.24   43.10
   8  -2  -2  656.83   43.10
  -8  -2   2  651.23   43.30
   8  -2  -2  625.74   43.40
   8   2  -2  663.13   43.50
   8   2  -2  646.94   43.80
  -8   2   2  662.73   43.00
  -8   2   2  607.44   43.50
   8   2  -2  650.13   43.00
   6  -2  -2  185.38   13.10
  -6  -2   2  180.78   13.00
   6  -2  -2  188.38   12.80
  -6  -2   2  173.28   13.20
  -6  -2   2  185.68   12.80
   6   2  -2  184.58   13.30
  -6   2   2  183.98   13.10
   6   2  -2  195.58   12.70
  -6   2   2  205.98   12.70
   6   2  -2  193.78   13.10
   4  -2  -2  620.34   42.90
   4  -2  -2  635.54   42.60
  -4  -2   2  636.34   43.00
  -4  -2   2  628.54   42.90
  -4  -2   2  636.34   42.60
  -4   2   2  615.64   42.90
  -4   2   2  657.33   42.60
   4   2  -2  668.23   42.60
   4   2  -2  656.03   43.00
  -2  -2   2   11.20    1.10
  -2  -2   2   13.70    1.10
  -2  -2   2   11.20    0.90
   2  -2  -2   10.30    1.10
   2   2  -2   13.10    1.20
   0  -2  -2    2.60    0.40
   0  -2   2    2.00    0.40
   0  -2  -2    2.10    1.10
   0   2  -2    2.30    0.40
   0   2   2    3.80    0.40
   0   2   2    2.80    1.20
   2  -2   2  587.84   41.20
   2   2   2  617.54   40.90
   2   2   2  612.64   41.90
  -2   2  -2  642.64   40.90
   4  -2   2 1109.49   76.69
  -4  -2  -2 1084.29   76.49
   4  -2   2 1088.49   76.49
  -4  -2  -2 1280.97   76.99
   4   2   2 1079.59   76.29
   4   2   2 1223.38   77.09
   6  -2   2   14.30    2.20
  -6  -2  -2   18.00    2.40
   6  -2   2   15.30    2.10
  -6  -2  -2   16.40    2.10
   6   2   2   24.10    2.70
  -6   2  -2   22.80    1.70
  -6   2  -2   22.10    2.30
   6   2   2   25.70    1.80
  -8  -2  -2  389.26   26.60
  -8  -2  -2  378.06   26.00
   8  -2   2  360.96   26.40
   8  -2   2  364.16   26.00
  -8   2  -2  389.56   25.50
  -8   2  -2  373.46   26.10
   8   2   2  399.76   26.60
   8   2   2  371.36   26.10
   8   2   2  377.96   25.60
 -10  -2  -2   23.90    2.80
  10  -2   2   24.10    3.00
  10  -2   2   20.60    3.10
 -10  -2  -2   21.30    3.20
  10   2   2   23.60    2.40
 -10   2  -2   20.00    2.20
  10   2   2   22.40    2.90
 -10   2  -2   24.50    3.10
  10   2   2   29.70    3.50
  12  -2   2   40.60    4.60
 -12  -2  -2   43.30    4.90
 -12  -2  -2   43.70    4.10
  12  -2   2   40.60    4.20
 -12   2  -2   40.70    3.50
  12   2   2   38.20    3.60
  12   2   2   41.40    4.70
 -12   2  -2   43.10    4.20
  14  -2   2   42.90    5.00
 -14  -2  -2   38.30    5.20
 -14  -2  -2   41.50    4.20
  14  -2   2   42.30    4.50
  14   2   2   39.20    5.00
 -14   2  -2   32.30    3.30
  14   2   2   29.00    3.50
 -16  -2  -2   20.30    3.20
  16  -2   2   17.10    3.30
  16  -2   2   19.30    4.00
 -16   2  -2   22.20    2.60
  16   2   2   22.10    2.80
  16   2   2   19.00    4.00
  18  -2   2   69.49    7.60
 -18  -2  -2   68.39    6.30
  18  -2   2   67.19    6.60
  18   2   2   63.39    7.70
 -18   2  -2   63.39    5.50
  18   2   2   55.79    5.60
 -20  -2  -2    7.20    2.80
  20  -2   2    7.40    3.60
  20  -2   2    4.30    2.80
  20   2   2    8.80    2.20
  20   2   2    3.30    3.50
 -20   2  -2    5.90    2.10
  22  -2   2   11.80    4.50
  22   2   2   15.30    3.10
  22   2   2   15.60    5.10
 -22   2  -2   19.50    3.10
  24   2   2    0.80    3.10
  23   3  -2   -0.50    4.00
  23   3  -2    0.50    2.10
 -23   3   2   -4.00    3.60
 -23   3   2    0.60    2.00
  21  -3  -2    3.80    3.20
 -21   3   2    0.10    1.60
  21   3  -2    1.90    3.10
 -21   3   2   -3.30    3.10
  21   3  -2   -0.10    3.00
  21   3  -2   -1.60    1.70
  19  -3  -2    9.50    3.10
  19  -3  -2   14.10    2.90
 -19  -3   2   10.10    2.80
 -19  -3   2   13.40    2.90
  19  -3  -2   13.50    4.10
 -19   3   2   11.20    1.90
  19   3  -2    9.60    3.00
  19   3  -2    9.70    3.50
 -19   3   2    6.90    3.10
  19   3  -2    9.00    1.80
  17  -3  -2   13.00    3.40
  17  -3  -2   16.80    2.60
  17  -3  -2   13.40    2.90
 -17  -3   2   14.90    2.80
 -17  -3   2   13.10    2.50
 -17   3   2   16.40    3.30
  17   3  -2   15.60    2.10
  17   3  -2   16.40    3.70
 -17   3   2   19.60    2.40
  17   3  -2   15.30    4.90
  15  -3  -2  109.49    9.10
 -15  -3   2  108.69    8.80
  15  -3  -2  119.99    8.60
 -15  -3   2  118.49    8.70
  15  -3  -2  115.09   10.00
  15   3  -2  104.49    9.70
  15   3  -2  109.79    8.20
  15   3  -2  112.59    9.20
 -15   3   2  114.09    8.10
 -15   3   2  114.99    9.30
  13  -3  -2  109.19    9.80
  13  -3  -2  120.89    9.10
 -13  -3   2  121.69    8.70
 -13  -3   2  115.89    8.90
 -13   3   2  113.69    9.30
  13   3  -2  109.99    9.20
  13   3  -2  113.69    8.30
 -13   3   2  124.09    8.20
  13   3  -2  118.09    9.80
 -11  -3   2   43.70    4.00
  11  -3  -2   42.60    3.90
 -11  -3   2   39.80    4.20
  11  -3  -2   45.60    4.40
 -11   3   2   51.09    4.60
 -11   3   2   58.29    3.80
  11   3  -2   54.99    4.80
  11   3  -2   53.79    5.00
  11   3  -2   54.49    3.80
  -9  -3   2 1095.69   79.49
  -9  -3   2 1142.49   78.79
   9  -3  -2 1214.78   78.69
   9  -3  -2 1167.58   79.19
  -9  -3   2 1175.18   79.09
  -9   3   2 1235.58   78.59
   9   3  -2 1209.38   79.59
   9   3  -2 1207.18   79.29
   9   3  -2 1206.08   78.59
  -9   3   2 1134.09   79.29
  -7  -3   2    1.40    0.80
  -7  -3   2    2.70    1.00
   7  -3  -2    1.10    0.80
  -7  -3   2    2.60    0.60
   7  -3  -2    2.00    0.60
   7   3  -2    3.90    0.50
   7   3  -2    2.40    1.00
  -7   3   2    2.20    1.00
   7   3  -2    1.40    0.90
  -5  -3   2  335.77   22.90
  -5  -3   2  342.87   23.40
   5  -3  -2  326.07   22.90
  -5  -3   2  321.17   23.30
   5   3  -2  359.36   22.90
   5   3  -2  378.06   23.60
  -5   3   2  346.57   22.90
  -5   3   2  330.27   23.40
   3  -3  -2   24.50    2.10
  -3  -3   2   25.10    2.00
  -3  -3   2   24.30    1.70
   3  -3  -2   21.90    1.70
   3   3  -2   25.20    2.10
   3   3  -2   25.10    2.20
  -3   3   2   21.50    2.10
  -1  -3   2  216.28   17.20
   1  -3  -2  268.07   18.60
   1  -3  -2  255.67   17.10
  -1  -3   2  238.78   17.10
   1   3  -2  254.17   17.10
   1   3  -2  249.48   17.40
  -1   3   2  288.57   18.70
  -1   3   2  269.17   17.20
   1  -3   2  139.99    9.90
  -1   3  -2  156.28    9.90
   1   3   2  160.88    9.90
   1   3   2  124.69   11.00
  -3  -3  -2  139.19    9.70
   3   3   2  117.79    9.80
   5  -3   2  123.39   10.10
  -5  -3  -2  145.39   10.50
  -5  -3  -2  119.09   10.00
   5  -3   2  127.99   10.00
   5   3   2  161.68   10.80
   5   3   2  152.28    9.50
  -5   3  -2  149.88   10.20
   7  -3   2   21.90    2.80
  -7  -3  -2   28.20    3.20
  -7  -3  -2   20.00    2.80
   7  -3   2   27.50    3.10
   7   3   2   33.30    3.60
  -7   3  -2   29.70    2.20
  -7   3  -2   27.00    2.90
   7   3   2   22.20    2.90
   7   3   2   30.70    2.30
   9  -3   2  387.96   28.50
   9  -3   2  406.96   28.10
  -9  -3  -2  397.56   28.00
  -9  -3  -2  415.56   28.80
   9   3   2  386.66   28.10
   9   3   2  420.36   28.80
   9   3   2  405.96   27.50
  -9   3  -2  429.56   27.40
  -9   3  -2  411.46   28.20
  11  -3   2   85.39    7.80
 -11  -3  -2   85.19    7.20
  11  -3   2   83.39    7.30
 -11  -3  -2   91.09    8.00
  11   3   2   94.89    6.70
  11   3   2   94.09    8.00
  11   3   2   86.49    7.40
 -11   3  -2   89.49    7.40
 -11   3  -2   99.49    6.50
  13  -3   2   62.99    6.60
 -13  -3  -2   60.29    5.70
 -13  -3  -2   57.19    6.50
  13  -3   2   55.49    5.80
 -13   3  -2   70.79    4.90
  13   3   2   64.39    6.60
  13   3   2   64.49    5.00
 -13   3  -2   66.59    6.00
  15  -3   2   42.40    5.10
  15  -3   2   48.50    4.90
 -15  -3  -2   42.70    5.50
 -15  -3  -2   37.70    4.30
  15   3   2   25.90    4.90
  15   3   2   27.30    3.20
 -15   3  -2   29.20    3.10
 -17  -3  -2    6.90    2.60
  17  -3   2    8.20    3.00
  17  -3   2    9.50    2.70
 -17   3  -2   12.90    1.90
  17   3   2    8.20    2.40
  17   3   2    8.10    3.40
 -19  -3  -2   22.50    3.80
  19  -3   2   27.90    5.40
  19  -3   2   21.30    4.10
  19   3   2   20.70    5.00
  19   3   2   20.10    2.80
 -19   3  -2   17.40    2.50
  21  -3   2   -1.30    3.20
 -21   3  -2    0.70    1.60
  21   3   2   -1.10    1.90
  21   3   2    0.70    3.60
 -23   3  -2    3.50    2.20
  23   3   2    5.30    2.50
  24   4  -2   14.70    3.50
  22  -4  -2   55.49    8.00
  22   4  -2   56.49    8.50
 -22   4   2   61.79    4.90
 -22   4   2   58.29    7.60
  22   4  -2   53.19    5.00
  22   4  -2   50.99    7.10
  20  -4  -2    5.50    3.50
  20   4  -2    9.40    1.70
  20   4  -2    4.90    3.30
  20   4  -2    8.10    3.90
 -20   4   2    1.60    3.20
 -20   4   2   11.70    1.70
  18  -4  -2   72.99    6.50
  18  -4  -2   75.79    8.10
 -18  -4   2   71.59    6.50
  18  -4  -2   68.69    7.20
 -18  -4   2   70.39    6.80
  18   4  -2   76.69    8.40
  18   4  -2   74.49    5.80
 -18   4   2   82.89    7.70
  18   4  -2   77.89    7.60
 -18   4   2   81.19    5.70
  16  -4  -2   77.29    6.60
  16  -4  -2   80.79    7.40
 -16  -4   2   84.59    6.80
  16  -4  -2   78.29    8.10
 -16  -4   2   81.99    7.20
 -16   4   2   88.99    6.10
 -16   4   2   82.69    7.60
  16   4  -2   85.39    8.30
  16   4  -2   89.19    6.20
 -14  -4   2  197.68   14.50
 -14  -4   2  197.68   14.20
  14  -4  -2  187.58   15.50
  14  -4  -2  195.38   14.10
  14  -4  -2  191.68   14.70
  14   4  -2  203.08   15.00
  14   4  -2  215.48   15.70
 -14   4   2  207.18   13.70
  14   4  -2  194.28   13.70
 -14   4   2  211.08   15.10
 -12  -4   2  540.45   35.70
  12  -4  -2  527.75   35.90
 -12  -4   2  489.15   35.30
  12  -4  -2  537.25   35.20
 -12  -4   2  492.15   36.30
  12   4  -2  515.95   35.00
 -12   4   2  509.25   36.00
  12   4  -2  516.85   36.40
  12   4  -2  543.25   36.10
 -12   4   2  545.15   34.90
 -10  -4   2   65.29    5.60
  10  -4  -2   67.79    5.10
 -10  -4   2   64.49    5.10
  10  -4  -2   69.09    5.80
 -10  -4   2   68.89    6.10
 -10   4   2   65.99    5.90
  10   4  -2   73.29    6.00
  10   4  -2   70.29    4.90
 -10   4   2   72.29    4.90
  10   4  -2   74.99    6.20
  -8  -4   2 1408.56   94.29
  -8  -4   2 1405.26   93.49
   8  -4  -2 1419.56   93.39
  -8  -4   2 1421.46   93.89
   8  -4  -2 1420.06   94.09
  -8   4   2 1377.96   93.29
   8   4  -2 1421.76   93.29
   8   4  -2 1471.85   94.39
   8   4  -2 1380.56   94.09
  -8   4   2 1293.57   94.09
   6  -4  -2  705.03   45.10
  -6  -4   2  710.73   45.10
  -6  -4   2  716.63   45.80
   6   4  -2  601.14   45.00
  -6   4   2  646.04   45.70
   6   4  -2  638.94   45.70
   6   4  -2  712.13   46.00
   4  -4  -2  401.06   29.40
  -4  -4   2  465.55   30.00
   4  -4  -2  428.86   29.90
  -4  -4   2  420.06   29.40
   4   4  -2  501.35   30.30
   4   4  -2  442.56   30.00
  -4   4   2  434.76   30.00
  -2  -4   2 1411.26   85.29
   2  -4  -2 1264.17   85.09
   2   4  -2 1126.19   85.09
  -2   4   2 1296.17   85.19
   0  -4   2  108.99    8.20
   0  -4   2  105.09    7.40
   0  -4  -2  108.39    7.40
   0  -4  -2  106.79    9.00
   0   4   2  110.89    7.40
   0   4  -2  104.99    7.40
   0   4   2   97.39    8.80
  -2  -4  -2   43.40    4.50
   2  -4   2   44.90    3.80
  -2  -4  -2   42.00    3.80
   2  -4   2   46.20    3.30
  -2  -4  -2   42.80    3.40
   2   4   2   39.80    4.70
   2   4   2   52.79    3.30
  -2   4  -2   54.99    3.40
   4  -4   2  130.49    9.90
  -4  -4  -2  155.68   10.60
   4   4   2  126.79   10.80
  -6  -4  -2  102.29    7.70
  -6  -4  -2  103.19    8.20
   6   4   2  107.19    8.60
   6   4   2   93.79    7.70
  -6   4  -2  103.09    7.80
  -8  -4  -2 1332.77   90.79
   8  -4   2 1292.67   90.79
   8  -4   2 1314.77   91.09
  -8  -4  -2 1444.16   91.39
  -8   4  -2 1353.66   90.99
   8   4   2 1347.77   89.99
   8   4   2 1441.56   91.79
   8   4   2 1287.57   90.89
  10  -4   2   92.69    8.10
  10  -4   2   97.19    7.80
 -10  -4  -2   94.59    7.70
 -10  -4  -2   97.59    8.20
  10   4   2   97.89    8.40
 -10   4  -2   99.09    7.80
  10   4   2   96.79    7.80
  10   4   2   97.39    6.80
 -12  -4  -2  478.65   32.90
  12  -4   2  468.85   32.70
 -12  -4  -2  474.95   31.90
  12  -4   2  454.75   32.00
  12   4   2  461.95   33.00
 -12   4  -2  450.15   32.10
  12   4   2  427.76   31.00
 -12   4  -2  469.25   30.90
 -14  -4  -2  202.88   15.40
 -14  -4  -2  186.88   14.20
  14  -4   2  200.78   14.50
  14   4   2  178.58   13.20
  14   4   2  189.88   15.40
 -14   4  -2  191.18   13.10
  16  -4   2   19.70    4.20
 -16  -4  -2   24.30    4.90
 -16  -4  -2   17.90    3.40
  16  -4   2   13.60    3.30
  16   4   2   30.50    5.20
  16   4   2   21.60    2.50
 -16   4  -2   27.30    2.40
  18  -4   2  247.08   19.70
  18  -4   2  265.37   18.70
 -18  -4  -2  282.67   18.50
 -18   4  -2  251.47   17.00
  18   4   2  224.58   17.10
  18   4   2  231.48   19.90
  20  -4   2    4.60    5.00
 -20   4  -2   15.10    2.00
  20   4   2   10.80    2.00
  20   4   2   10.80    4.60
  22   4   2   28.40    7.10
  22   4   2   34.40    3.70
 -22   4  -2   43.00    3.90
 -23   5   2    2.90    4.20
 -23   5   2   -1.40    1.40
  23   5  -2    4.30    6.40
  23   5  -2    4.60    1.80
  21  -5  -2   27.00    5.80
 -21   5   2   26.00    5.10
  21   5  -2   34.10    6.90
 -21   5   2   35.30    3.70
  21   5  -2   32.40    5.60
  21   5  -2   34.60    3.30
  19  -5  -2   45.50    6.40
 -19   5   2   33.80    5.60
 -19   5   2   49.70    3.70
  19   5  -2   44.10    6.70
  19   5  -2   48.70    4.30
  19   5  -2   37.20    5.70
  17  -5  -2   44.90    4.20
 -17  -5   2   42.50    4.30
  17  -5  -2   45.80    5.90
 -17  -5   2   37.20    4.80
  17  -5  -2   41.60    5.20
  17   5  -2   41.70    3.50
 -17   5   2   45.00    3.40
  17   5  -2   42.50    5.60
  17   5  -2   44.70    6.00
 -17   5   2   43.60    5.40
  15  -5  -2  331.57   26.00
  15  -5  -2  373.66   25.30
  15  -5  -2  350.36   24.30
 -15  -5   2  350.06   25.00
  15   5  -2  350.26   23.90
 -15   5   2  361.96   23.90
  15   5  -2  384.96   26.30
 -15   5   2  335.97   25.50
  13  -5  -2   22.10    2.30
 -13  -5   2   21.20    3.60
  13  -5  -2   18.00    2.90
 -13  -5   2   22.10    2.40
 -13  -5   2   23.20    3.20
  13   5  -2   20.10    1.80
  13   5  -2   22.10    3.30
 -13   5   2   19.60    1.80
 -13   5   2   26.80    3.70
  13   5  -2   25.00    4.10
 -11  -5   2  778.92   54.69
 -11  -5   2  794.32   54.19
  11  -5  -2  808.62   54.39
 -11  -5   2  775.82   53.59
  11  -5  -2  827.42   53.49
 -11   5   2  791.22   54.49
  11   5  -2  845.12   54.99
 -11   5   2  761.82   53.29
  11   5  -2  810.32   53.29
  11   5  -2  809.62   54.49
  -9  -5   2  919.61   63.99
   9  -5  -2  952.90   63.39
  -9  -5   2  962.40   64.39
  -9  -5   2  906.71   63.39
  -9   5   2  944.01   64.29
   9   5  -2  970.30   64.29
   9   5  -2 1020.70   64.79
   9   5  -2  928.01   63.29
  -7  -5   2  291.07   19.40
  -7  -5   2  269.37   19.20
   7  -5  -2  271.47   19.30
   7  -5  -2  277.57   18.50
  -7  -5   2  278.77   18.60
   7   5  -2  290.17   19.80
   7   5  -2  259.97   19.30
  -7   5   2  263.37   19.40
   5  -5  -2 2270.87  154.28
  -5  -5   2 2329.27  153.68
  -5  -5   2 2448.96  154.38
  -5  -5   2 2177.18  154.28
   5  -5  -2 2216.38  153.68
   5   5  -2 2482.55  154.88
  -5   5   2 2265.17  154.38
  -3  -5   2  403.06   29.60
   3  -5  -2  426.66   29.70
   3  -5  -2  476.95   31.90
  -3  -5   2  490.85   29.90
   3   5  -2  404.46   29.70
  -3   5   2  423.56   29.70
  -1  -5   2 4040.50  312.77
   1  -5  -2 4669.93  314.27
  -1   5   2 4930.81  312.37
   1   5  -2 4757.12  312.97
  -1   5   2 5093.89  314.37
  -1  -5  -2 2801.22  173.58
  -1  -5  -2 2644.74  173.98
  -1  -5  -2 2434.66  175.38
   1  -5   2 2673.03  173.98
  -1   5  -2 2660.43  173.68
   1   5   2 2242.48  175.18
   1   5   2 2809.52  173.68
   3  -5   2   69.19    4.80
  -3  -5  -2   70.19    6.20
  -3  -5  -2   59.99    5.30
  -3  -5  -2   69.19    4.60
   3  -5   2   62.99    5.20
   3   5   2   56.09    6.20
  -3   5  -2   69.89    4.70
   3   5   2   71.99    4.70
  -5  -5  -2 2890.21  173.08
   5  -5   2 2504.55  172.38
   5   5   2 2349.26  173.38
  -7  -5  -2  610.14   39.10
   7  -5   2  550.34   38.50
  -7  -5  -2  547.25   38.50
   7   5   2  580.14   39.70
   7   5   2  535.15   38.50
  -7   5  -2  552.54   38.60
   9  -5   2  672.83   48.30
  -9  -5  -2  696.33   48.20
  -9  -5  -2  745.03   48.90
   9  -5   2  672.33   48.60
   9   5   2  757.72   49.50
  -9   5  -2  699.33   48.40
   9   5   2  716.93   48.40
  11  -5   2  407.26   28.50
  11  -5   2  386.16   28.80
 -11  -5  -2  425.76   29.20
 -11  -5  -2  401.06   28.30
  11   5   2  391.56   27.20
  11   5   2  428.36   29.60
 -11   5  -2  412.26   28.60
  13  -5   2   74.39    6.90
 -13  -5  -2   72.29    6.70
 -13  -5  -2   77.79    7.60
  13  -5   2   72.39    7.30
  13   5   2   82.29    7.90
  13   5   2   74.59    5.40
  15  -5   2  332.77   24.90
 -15  -5  -2  387.06   28.40
  15  -5   2  312.27   25.50
 -15  -5  -2  367.16   24.90
  15   5   2  338.37   23.50
  15   5   2  365.26   26.40
 -17  -5  -2   49.50    7.40
 -17  -5  -2   52.19    6.00
  17  -5   2   59.59    6.40
  17  -5   2   52.69    6.60
 -17   5  -2   56.39    4.00
  17   5   2   49.50    4.20
  17   5   2   50.29    7.10
  19  -5   2   69.29    8.20
  19   5   2   72.79    8.80
  19   5   2   66.19    5.30
  21  -5   2   35.00    6.40
  21   5   2   32.30    6.90
  22   6  -2   35.00    6.10
  22   6  -2   36.40    7.40
 -22   6   2   43.00    6.60
  20  -6  -2    6.00    3.40
  20   6  -2    6.80    4.20
 -20   6   2    6.70    3.40
  20   6  -2    5.50    3.60
  20   6  -2    7.30    1.30
  18  -6  -2  114.89   11.20
  18   6  -2  115.69    8.20
 -18   6   2  112.19   10.40
 -18   6   2  115.09    8.10
  18   6  -2  124.79   10.60
  18   6  -2  125.19   11.60
  16  -6  -2   11.50    3.30
 -16  -6   2   12.50    1.90
  16  -6  -2   15.30    3.20
  16  -6  -2   11.80    1.80
 -16  -6   2    9.80    2.60
  16   6  -2   10.70    3.40
 -16   6   2   12.50    3.20
  16   6  -2   10.20    1.20
  16   6  -2    9.00    3.00
 -16   6   2   11.70    1.20
  14  -6  -2  139.59    9.30
  14  -6  -2  125.19   10.40
 -14  -6   2  137.29   10.30
 -14  -6   2  125.69    9.30
 -14  -6   2  128.59   11.00
 -14   6   2  130.49   10.80
  14   6  -2  141.89   11.50
 -14   6   2  129.49    8.90
  14   6  -2  121.99    8.90
 -12  -6   2  484.35   33.30
  12  -6  -2  479.85   31.80
 -12  -6   2  480.65   32.70
  12  -6  -2  483.45   32.90
 -12  -6   2  461.55   31.80
  12   6  -2  481.95   33.10
  12   6  -2  425.96   31.60
 -12   6   2  469.25   33.00
  12   6  -2  497.85   33.70
  10  -6  -2   97.49    6.40
 -10  -6   2   93.09    6.50
 -10  -6   2   93.39    8.10
  10  -6  -2   91.09    7.50
 -10  -6   2   91.79    7.40
  10   6  -2   91.69    8.10
 -10   6   2   77.19    7.40
  10   6  -2   90.69    7.60
  -8  -6   2 1123.99   78.19
   8  -6  -2 1152.28   79.09
   8  -6  -2 1170.48   78.19
  -8  -6   2 1204.78   79.29
  -8  -6   2 1172.48   78.99
   8   6  -2 1235.28   79.89
  -8   6   2 1176.28   79.29
   8   6  -2 1163.58   79.19
  -6  -6   2  350.36   25.60
  -6  -6   2  409.66   25.90
   6  -6  -2  360.26   25.70
  -6  -6   2  384.16   25.00
   6  -6  -2  369.36   25.00
   6   6  -2  346.67   25.80
   6   6  -2  379.16   26.50
  -6   6   2  382.26   25.90
  -4  -6   2  811.72   58.39
  -4  -6   2  971.50   58.69
   4  -6  -2  878.41   58.49
  -4   6   2  843.52   58.49
   4   6  -2  830.02   58.49
   2  -6  -2 1051.39   66.79
   2  -6  -2 1058.99   69.29
  -2  -6   2  995.80   67.39
  -2  -6   2  966.30   66.69
   2   6  -2  914.81   67.59
   2   6  -2  967.60   66.79
  -2   6   2 1024.40   66.89
   0  -6  -2  251.37   20.30
   0  -6   2  265.87   19.50
   0  -6   2  262.57   18.40
   0  -6   2  269.77   18.20
   0  -6  -2  277.77   18.20
   0   6   2  247.78   20.10
   0   6   2  287.67   18.30
   0   6  -2  263.97   18.30
   2  -6   2  854.21   57.79
  -2  -6  -2  892.41   57.29
   2  -6   2  870.81   57.29
  -2  -6  -2  809.32   59.19
   2   6   2  879.81   57.39
  -2   6  -2  841.72   57.39
  -4  -6  -2  421.16   29.10
   4  -6   2  398.16   28.20
  -6  -6  -2  960.10   58.99
   6  -6   2  836.52   58.19
   6   6   2  781.72   59.49
   8  -6   2 1080.89   74.79
  -8  -6  -2 1089.09   74.69
  -8  -6  -2 1217.98   77.79
   8   6   2 1079.09   76.09
  -8   6  -2 1074.89   74.79
  10  -6   2   39.00    4.50
  10  -6   2   40.70    4.40
 -10  -6  -2   43.60    4.40
 -10  -6  -2   46.30    4.90
  10   6   2   40.10    5.30
 -10   6  -2   35.80    4.50
  12  -6   2  376.76   28.40
 -12  -6  -2  430.96   28.90
 -12  -6  -2  400.96   27.90
  12  -6   2  380.06   27.90
  12   6   2  397.56   29.30
 -12   6  -2  391.46   28.10
 -14  -6  -2   65.79    7.10
 -14  -6  -2   51.09    5.90
  14  -6   2   47.40    6.10
  14  -6   2   59.39    6.40
  14   6   2   64.89    7.30
 -16  -6  -2   92.99    8.30
 -16  -6  -2   87.29    9.40
  16  -6   2   81.49    8.00
  16  -6   2   87.89    8.70
  16   6   2   78.59    9.30
  18  -6   2  192.38   15.90
  18   6   2  181.78   12.80
  18   6   2  191.28   16.80
  20  -6   2   -1.30    3.00
  20   6   2   -0.40    1.00
  20   6   2    1.40    4.80
  22   6   2    0.00    1.20
  21  -7  -2   25.80    5.60
  21   7  -2   20.70    2.10
  21   7  -2   27.00    8.00
 -21   7   2   22.60    5.00
  21   7  -2   23.10    5.40
  19  -7  -2   17.40    4.50
  19   7  -2   14.70    4.90
  19   7  -2   16.30    1.70
  19   7  -2   22.50    4.80
 -19   7   2   18.60    4.30
  17  -7  -2   15.50    4.10
 -17   7   2   18.00    3.90
  17   7  -2   13.70    3.80
  17   7  -2   12.40    1.40
  17   7  -2   16.10    4.50
  15  -7  -2    1.80    2.30
 -15  -7   2    2.60    2.20
  15  -7  -2    2.00    2.40
 -15  -7   2    5.30    2.60
  15   7  -2    2.50    3.00
  15   7  -2    3.30    2.60
 -15   7   2    2.30    2.50
 -13  -7   2    3.40    2.30
  13  -7  -2    0.70    2.00
 -13  -7   2   -0.70    1.70
 -13   7   2   -0.10    1.70
  13   7  -2    0.60    2.20
 -11  -7   2  366.66   26.90
  11  -7  -2  378.16   27.10
 -11  -7   2  378.46   27.40
 -11   7   2  392.06   27.40
  11   7  -2  413.66   27.40
  11   7  -2  393.96   28.10
  -9  -7   2   54.19    5.10
  -9  -7   2   53.39    4.90
   9  -7  -2   53.29    5.00
   9   7  -2   48.80    5.00
  -9   7   2   54.89    5.20
   9   7  -2   52.19    5.80
   7  -7  -2    3.00    1.40
  -7  -7   2    4.20    1.40
  -7  -7   2    3.30    0.50
  -7  -7   2    2.80    1.30
   7  -7  -2    2.90    0.50
   7   7  -2   12.80    3.00
   7   7  -2    5.80    1.60
  -7   7   2    7.70    1.80
  -5  -7   2   40.60    3.60
   5  -7  -2   35.40    3.30
  -5  -7   2   34.60    3.30
   5   7  -2   25.60    3.50
  -5   7   2   24.50    3.40
   3  -7  -2   27.10    5.10
   3  -7  -2   23.60    2.50
   3  -7  -2   24.50    2.60
  -3  -7   2   23.70    2.50
  -3  -7   2   28.30    2.40
  -3  -7   2   24.70    3.10
  -3   7   2   26.60    2.70
   3   7  -2   30.10    2.80
   3   7  -2   23.10    3.50
  -1  -7   2  381.26   27.20
   1  -7  -2  380.36   29.70
   1  -7  -2  400.46   27.20
  -1  -7   2  342.87   28.30
   1  -7  -2  397.16   27.30
  -1  -7   2  362.16   27.20
   1   7  -2  448.76   28.70
   1   7  -2  400.46   27.30
  -1   7   2  433.96   27.40
  -1   7   2  474.65   30.10
  -1  -7  -2  285.27   19.70
   1  -7   2  288.17   19.70
   1  -7   2  300.27   21.70
   1  -7   2  278.77   20.00
  -1  -7  -2  247.98   21.70
   1   7   2  280.37   22.80
  -1   7  -2  299.87   19.90
   1   7   2  330.27   19.90
  -3  -7  -2  306.37   21.20
  -3  -7  -2  296.87   22.60
   3  -7   2  307.27   20.50
  -3  -7  -2  301.27   20.50
   3  -7   2  307.37   21.20
   3   7   2  306.57   20.60
  -5  -7  -2   45.20    4.60
  -5  -7  -2   49.80    5.00
   5  -7   2   43.50    4.10
   5   7   2   33.10    5.30
  -7  -7  -2   72.89    7.10
   7  -7   2   68.09    6.10
  -7  -7  -2   68.59    6.10
   7   7   2   73.59    7.80
  -9  -7  -2   18.00    3.40
   9  -7   2   12.40    2.50
  -9  -7  -2   14.10    2.70
 -11  -7  -2   31.10    4.00
 -11  -7  -2   33.20    4.60
  11  -7   2   30.40    4.10
  11  -7   2   32.10    4.20
  11   7   2   26.20    5.30
 -13  -7  -2    6.50    2.70
  13  -7   2    5.80    2.60
 -13  -7  -2    6.40    2.40
  13   7   2    6.40    3.40
  15  -7   2   44.60    5.70
 -15  -7  -2   51.09    6.00
  15  -7   2   47.90    6.20
 -15  -7  -2   58.19    6.80
  15   7   2   39.40    7.20
  17  -7   2   28.90    5.20
  17   7   2   21.30    5.90
  19   7   2    0.20    3.90
  22   8  -2   14.00    6.40
  20  -8  -2    6.80    3.80
  20   8  -2    5.50    4.80
  20   8  -2   12.20    4.40
 -20   8   2    6.50    3.70
  18  -8  -2    4.00    2.90
 -18   8   2    4.30    3.30
  18   8  -2    6.70    3.30
  18   8  -2    3.30    3.70
 -16  -8   2   30.40    5.80
  16  -8  -2   20.70    4.50
  16   8  -2   22.70    5.30
 -16   8   2   28.10    4.70
  16   8  -2   18.30    4.10
 -14  -8   2   32.60    5.00
  14  -8  -2   29.60    4.40
 -14  -8   2   32.80    4.50
  14   8  -2   38.20    6.20
 -14   8   2   30.00    4.60
  14   8  -2   23.90    4.40
 -12  -8   2   41.60    5.00
 -12  -8   2   41.60    4.50
  12  -8  -2   35.30    4.60
  12   8  -2   40.80    5.90
 -12   8   2   33.70    4.80
  12   8  -2   43.10    5.70
 -10  -8   2   25.80    3.50
 -10  -8   2   21.90    3.20
  10  -8  -2   26.50    3.50
 -10   8   2   20.40    3.40
  10   8  -2   21.10    4.40
  10   8  -2   24.50    3.60
  -8  -8   2  186.78   13.10
   8  -8  -2  171.38   12.90
   8   8  -2  163.58   13.00
  -8   8   2  179.18   13.10
   8   8  -2  163.98   14.10
  -6  -8   2    4.40    0.90
   6  -8  -2    3.40    1.40
  -6  -8   2    4.00    1.40
  -6  -8   2    3.90    0.50
  -6  -8   2    4.50    1.50
   6   8  -2    1.40    1.40
  -6   8   2    0.90    1.20
   6   8  -2    3.20    2.10
   4  -8  -2    9.50    1.50
  -4  -8   2   11.40    1.40
   4  -8  -2   11.30    1.90
  -4  -8   2    9.10    2.10
   4  -8  -2    8.90    3.60
  -4  -8   2    8.70    1.70
   4   8  -2    6.40    2.50
  -4   8   2    9.80    1.90
   4   8  -2    6.70    1.80
   2  -8  -2   17.30    4.50
   2  -8  -2   14.00    2.00
   2  -8  -2   11.30    2.00
  -2  -8   2   17.10    2.20
  -2  -8   2   13.20    1.90
  -2  -8   2   15.50    3.20
   2   8  -2   22.80    3.80
  -2   8   2   23.20    2.50
   2   8  -2   26.70    2.80
   0  -8   2    9.80    1.50
   0  -8   2   12.80    3.20
   0  -8  -2    7.70    1.70
   0  -8   2   12.30    1.80
   0  -8  -2    6.80    3.10
   0  -8  -2    9.40    1.40
   0   8   2   10.50    1.60
   0   8  -2    8.00    1.60
   0   8   2   10.50    3.30
  -2  -8  -2   32.60    2.70
   2  -8   2   30.60    4.80
   2  -8   2   30.00    3.30
  -2  -8  -2   26.10    3.40
   2  -8   2   29.90    2.70
  -2  -8  -2   33.90    5.10
   2   8   2   37.40    2.90
   2   8   2   34.20    5.10
  -2   8  -2   33.50    3.00
  -4  -8  -2    0.80    1.40
   4  -8   2    2.40    0.60
  -4  -8  -2    3.10    0.50
  -4  -8  -2    1.00    1.90
   4   8   2    0.10    2.00
   6  -8   2  136.09   11.40
  -6  -8  -2  167.78   12.60
  -8  -8  -2   82.89    6.80
   8  -8   2   70.29    6.60
  -8  -8  -2   76.39    7.20
  10  -8   2   60.99    5.90
 -10  -8  -2   67.69    6.50
 -10  -8  -2   56.39    5.80
  10   8   2   57.49    7.60
 -12  -8  -2  122.99   10.50
  12  -8   2  117.39    9.90
  12  -8   2  113.39   10.10
 -12  -8  -2  121.09    9.80
  12   8   2  112.99   11.60
  14  -8   2   -1.60    2.30
 -14  -8  -2    4.80    5.40
  14  -8   2    0.30    2.10
 -14  -8  -2   -1.80    2.30
  14   8   2    2.20    3.40
 -16  -8  -2   16.60    4.80
  16  -8   2   12.20    3.50
  16   8   2    7.50    4.40
  18  -8   2   10.40    3.90
  18   8   2   16.30    5.60
  20  -8   2    0.70    3.60
  20   8   2   -0.20    4.70
  21   9  -2   75.19   11.60
  19  -9  -2    8.70    4.00
  19   9  -2   21.50    4.90
  19   9  -2   17.20    5.90
 -19   9   2   15.80    4.60
 -17  -9   2   46.30    7.00
  17  -9  -2   46.70    6.90
  17   9  -2   48.10    6.50
  17   9  -2   41.30    7.60
 -17   9   2   46.20    6.30
 -15  -9   2  123.69   11.20
  15   9  -2  131.29   12.70
 -15   9   2  127.09   11.00
  15   9  -2  126.59   11.10
 -13  -9   2    3.70    2.70
  13  -9  -2    2.90    2.40
 -13  -9   2    3.10    2.20
  13   9  -2    6.50    2.70
  13   9  -2    5.50    3.60
 -13   9   2    6.10    2.70
 -11  -9   2  452.95   30.00
  11  -9  -2  418.66   29.60
 -11  -9   2  436.26   29.60
  11   9  -2  404.46   29.90
 -11   9   2  397.76   29.90
  11   9  -2  408.56   31.30
  -9  -9   2  378.46   24.90
   9  -9  -2  344.67   23.80
  -9  -9   2  351.66   23.70
   9   9  -2  311.47   23.90
  -9   9   2  341.67   24.00
   9   9  -2  283.37   25.00
   7  -9  -2  109.49    8.90
  -7  -9   2  107.69    7.90
  -7  -9   2  123.49    7.80
   7  -9  -2  116.29    8.10
  -7  -9   2  126.19    9.20
  -7  -9   2  119.29    8.90
   7  -9  -2  109.39    7.80
   7   9  -2   87.99   10.10
  -7   9   2  132.19    9.40
   7   9  -2  107.99    9.10
  -5  -9   2 1195.58   73.09
   5  -9  -2 1142.59   76.19
   5  -9  -2 1072.99   72.49
   5  -9  -2 1036.90   71.99
  -5  -9   2 1030.80   72.39
  -5  -9   2 1040.20   71.89
  -5   9   2 1078.09   72.69
   5   9  -2 1007.90   72.59
   3  -9  -2  191.28   17.60
   3  -9  -2  220.18   14.70
  -3  -9   2  200.08   14.60
  -3  -9   2  206.38   14.30
  -3  -9   2  223.18   15.70
   3  -9  -2  199.58   14.40
  -3   9   2  211.58   14.80
   3   9  -2  204.78   14.80
   3   9  -2  186.48   16.00
  -1  -9   2  971.40   75.59
   1  -9  -2 1155.78   74.19
   1  -9  -2 1055.29   77.19
  -1  -9   2 1152.38   74.19
   1  -9  -2 1134.69   74.09
  -1  -9   2 1068.39   73.99
   1   9  -2 1112.69   74.29
  -1   9   2 1177.68   74.29
  -1  -9  -2  775.32   51.69
   1  -9   2  780.22   54.29
   1  -9   2  780.42   52.09
  -1  -9  -2  755.22   52.19
  -1  -9  -2  700.73   54.49
   1  -9   2  775.32   51.69
  -1   9  -2  793.42   51.99
   1   9   2  812.62   51.89
   1   9   2  747.03   54.59
  -3  -9  -2   85.79    6.20
   3  -9   2   87.69    6.30
  -3  -9  -2   94.89    9.00
   3  -9   2   87.39    7.50
  -3  -9  -2   83.59    7.10
   3  -9   2  100.49    9.50
   3   9   2   76.79    8.90
   5  -9   2  729.93   48.80
  -5  -9  -2  760.72   48.90
   5  -9   2  759.32   47.70
   5   9   2  601.54   50.69
   7  -9   2  101.49    8.60
  -7  -9  -2  123.99    9.70
  -7  -9  -2  113.79    8.70
   7   9   2   82.09   10.20
  -9  -9  -2  379.46   25.40
  -9  -9  -2  327.57   24.40
   9  -9   2  316.77   24.40
 -11  -9  -2  244.28   17.40
  11  -9   2  226.08   17.30
 -11  -9  -2  265.97   18.20
  11   9   2  186.88   19.10
 -13  -9  -2   42.60    5.40
 -13  -9  -2   41.10    6.10
  13  -9   2   42.40    5.40
  13  -9   2   36.60    5.30
  13   9   2   41.60    7.90
  15  -9   2  104.49    9.70
 -15  -9  -2  104.99   10.30
  15   9   2   81.79   11.10
  17  -9   2    8.00    3.40
  17   9   2    4.90    4.40
  19  -9   2   59.59    8.20
  19   9   2   69.99   15.40
  20  10  -2   14.30    9.10
  18 -10  -2   55.89    7.60
 -18  10   2   56.29    7.40
  18  10  -2   65.19    8.10
  18  10  -2   56.59    9.70
 -16 -10   2    7.70    3.70
 -16  10   2    7.40    3.40
  16  10  -2   17.90    4.50
  16  10  -2   14.20    5.30
 -14 -10   2  193.98   15.20
  14  10  -2  193.68   15.20
  14  10  -2  167.08   18.20
 -14  10   2  193.98   15.10
 -12 -10   2  288.67   20.60
  12 -10  -2  285.57   20.30
 -12 -10   2  293.77   20.20
  12  10  -2  243.28   21.90
 -12  10   2  268.47   20.50
  12  10  -2  275.27   20.60
 -10 -10   2   25.80    4.00
 -10 -10   2   31.70    4.10
  10 -10  -2   30.50    4.00
  10  10  -2   27.30    4.30
 -10  10   2   36.80    4.70
  10  10  -2   25.80    5.70
  -8 -10   2 1150.28   76.69
  -8 -10   2 1092.99   75.69
   8 -10  -2 1096.39   75.69
  -8  10   2 1118.59   75.99
   8  10  -2 1134.79   76.09
  -6 -10   2  631.44   40.00
   6 -10  -2  571.14   38.90
  -6 -10   2  553.14   38.70
   6 -10  -2  616.24   43.70
  -6 -10   2  549.15   39.40
   6 -10  -2  574.34   39.50
   6  10  -2  567.34   39.80
  -6  10   2  545.95   39.70
  -4 -10   2  475.35   30.20
  -4 -10   2  419.36   28.70
   4 -10  -2  435.06   28.80
   4 -10  -2  439.66   33.10
   4 -10  -2  433.76   29.20
  -4 -10   2  422.26   29.10
   4  10  -2  403.56   29.40
   4  10  -2  356.66   30.50
  -4  10   2  408.76   29.30
  -2 -10   2 1128.39   80.29
   2 -10  -2 1202.48   78.79
  -2 -10   2 1195.18   78.69
   2 -10  -2 1169.88   82.59
   2 -10  -2 1179.68   78.69
  -2  10   2 1173.28   78.89
   2  10  -2 1212.58   80.89
   2  10  -2 1111.59   78.89
   0 -10   2    7.50    3.50
   0 -10   2    7.70    1.50
   0 -10  -2    8.40    2.00
   0 -10   2    8.30    1.80
   0 -10  -2    7.90    4.80
   0 -10  -2   10.50    1.60
   0  10  -2    7.50    1.80
   0  10   2    7.40    1.50
   0  10   2    8.30    3.50
   2 -10   2  808.72   54.99
   2 -10   2  804.82   55.59
   2 -10   2  857.11   58.39
  -2 -10  -2  820.52   54.99
  -2 -10  -2  810.82   55.69
   4 -10   2  536.75   37.20
  -4 -10  -2  555.84   36.20
   4 -10   2  470.05   33.20
  -4 -10  -2  478.45   33.10
  -4 -10  -2  469.25   34.10
   4 -10   2  466.75   34.10
   6 -10   2  271.87   20.90
  -6 -10  -2  277.47   20.90
  -6 -10  -2  323.27   22.30
   8 -10   2 1030.20   74.19
  -8 -10  -2 1182.58   75.19
  -8 -10  -2 1058.29   74.19
  10 -10   2   30.90    4.30
 -10 -10  -2   31.30    4.40
 -10 -10  -2   36.10    5.00
  10  10   2   20.60    5.70
  12 -10   2  786.02   56.29
 -12 -10  -2  847.42   57.09
 -12 -10  -2  814.12   56.29
  14 -10   2  221.48   17.70
 -14 -10  -2  250.97   18.40
  14  10   2  194.98   19.60
  16 -10   2   87.59    9.30
  16  10   2   86.59   11.90
  18 -10   2  132.69   12.40
  18  10   2  109.29   14.30
  20  10   2   -1.70    5.80
  21  11  -2   45.90   10.40
  19 -11  -2   19.50    5.60
  19  11  -2   27.20    7.90
 -17  11   2   24.00    5.00
  17  11  -2   21.90    5.00
  17  11  -2   21.20    7.00
 -15 -11   2   40.60    5.90
  15  11  -2   19.60    6.30
 -15  11   2   19.60    4.30
  15  11  -2   26.80    5.20
 -13 -11   2   14.30    3.60
  13  11  -2   13.80    3.60
 -13  11   2    7.20    3.20
  13  11  -2    8.10    4.40
  11 -11  -2  116.39    9.70
 -11 -11   2  123.19    9.60
 -11 -11   2  119.89    9.80
  11  11  -2   86.09   11.40
  11  11  -2  117.79   10.10
 -11  11   2  111.89    9.80
   9 -11  -2  108.59    9.50
  -9 -11   2  117.59    9.60
  -9 -11   2  123.09    9.80
   9  11  -2  104.29   11.60
   9  11  -2  124.19   10.10
  -9  11   2  125.39   10.00
   7 -11  -2   63.99    4.90
  -7 -11   2   64.89    5.90
   7 -11  -2   78.59   10.40
  -7 -11   2   62.39    4.70
   7 -11  -2   59.99    5.90
  -7 -11   2   63.69    4.40
  -7 -11   2   66.09    6.80
   7  11  -2   55.29    6.10
   7  11  -2   47.70    7.40
  -7  11   2   59.99    6.10
   5 -11  -2  544.95   37.70
   5 -11  -2  532.05   38.20
   5 -11  -2  574.44   42.60
  -5 -11   2  638.94   39.20
  -5 -11   2  566.44   38.20
  -5 -11   2  539.65   37.60
   5  11  -2  567.24   38.60
   5  11  -2  479.95   39.90
  -5  11   2  563.64   38.50
  -3 -11   2  114.19    8.60
   3 -11  -2  123.29    9.00
   3 -11  -2  117.99   12.80
  -3 -11   2  120.79   10.40
   3 -11  -2  112.69    8.80
  -3 -11   2  112.79    8.80
   3  11  -2  117.19    9.30
   3  11  -2  113.19   10.80
  -3  11   2  110.79    9.10
  -1 -11   2  302.47   26.30
  -1 -11   2  353.16   24.50
   1 -11  -2  377.56   24.50
   1 -11  -2  349.96   28.40
  -1 -11   2  372.66   24.70
   1 -11  -2  375.16   24.70
   1  11  -2  339.97   24.70
  -1  11   2  354.26   24.60
   1 -11   2  345.07   24.10
  -1 -11  -2  342.07   27.60
  -1 -11  -2  334.07   24.50
   1 -11   2  360.96   24.50
   1 -11   2  335.97   27.10
  -1 -11  -2  379.86   24.10
   1  11   2  351.56   27.50
  -3 -11  -2   35.30    6.40
   3 -11   2   35.30    3.00
  -3 -11  -2   35.80    4.40
   3 -11   2   27.40    3.80
  -3 -11  -2   31.10    2.90
   3 -11   2   37.60    6.90
   3  11   2   38.60    7.00
   5 -11   2  481.75   33.50
  -5 -11  -2  474.85   32.20
  -5 -11  -2  450.35   33.40
   5 -11   2  469.35   32.30
  -5 -11  -2  521.25   35.30
   5 -11   2  491.15   36.70
  -7 -11  -2  245.08   18.90
   7 -11   2  235.68   18.80
  -7 -11  -2  288.87   20.20
   9 -11   2  197.08   16.00
  -9 -11  -2  208.78   15.50
   9  11   2  156.78   16.90
 -11 -11  -2  261.67   19.50
 -11 -11  -2  275.27   20.40
  11 -11   2  241.38   19.50
  13 -11   2   19.20    4.20
 -13 -11  -2   37.90    5.90
  13  11   2   21.30    6.70
  15 -11   2  184.48   14.40
  15  11   2  136.69   16.50
  17 -11   2   13.40    5.60
  17  11   2    9.50    6.40
  19 -11   2   36.50    6.60
  19  11   2   35.60    9.30
  20  12  -2   28.80    9.80
  18 -12  -2   22.10    5.50
  18  12  -2   19.60    7.50
 -16 -12   2   32.30    5.90
  16  12  -2   27.00    7.70
 -16  12   2   26.10    5.20
  16  12  -2   30.90    5.90
 -14 -12   2   46.80    6.80
  14  12  -2   27.70    7.60
 -14  12   2   37.00    5.70
  14  12  -2   40.30    5.90
 -12 -12   2  141.89   11.70
  12  12  -2  122.19   11.60
 -12  12   2  138.19   11.70
 -10 -12   2   26.70    4.20
  10 -12  -2   28.00    4.20
 -10 -12   2   18.80    3.60
  10  12  -2   25.10    4.30
  10  12  -2   15.00    5.10
 -10  12   2   15.90    3.70
   8 -12  -2   75.39    5.50
   8 -12  -2   91.19   12.20
  -8 -12   2   75.29    7.00
   8 -12  -2   77.59    7.10
  -8 -12   2   82.79    7.20
   8  12  -2   52.09    8.30
   8  12  -2   71.49    7.30
  -8  12   2   65.99    7.00
   6 -12  -2  200.48   15.20
   6 -12  -2  224.38   20.10
  -6 -12   2  196.38   15.20
   6 -12  -2  202.08   14.50
  -6 -12   2  217.58   14.40
  -6  12   2  205.98   15.60
   6  12  -2  197.58   15.60
  -4 -12   2   27.90    3.60
   4 -12  -2   24.80    3.10
   4 -12  -2   28.80    3.60
  -4 -12   2   28.70    4.80
   4 -12  -2   29.30    7.40
  -4 -12   2   25.00    2.90
   4  12  -2   17.60    3.50
   4  12  -2   23.40    5.10
  -4  12   2   26.90    3.70
  -2 -12   2   28.70    5.40
   2 -12  -2   30.40    7.30
  -2 -12   2   32.40    3.50
  -2 -12   2   27.40    3.50
   2 -12  -2   33.80    3.70
   2  12  -2   30.40    4.10
  -2  12   2   31.10    3.80
   0 -12  -2   11.50    2.00
   0 -12   2    6.40    1.70
   0 -12  -2    8.60    2.10
   0 -12  -2   12.70    5.10
   0 -12   2   12.10    2.20
   0 -12   2    6.40    3.70
  -2 -12  -2   12.30    1.90
  -2 -12  -2   10.90    4.90
   2 -12   2   11.00    2.50
   2 -12   2   14.40    2.10
   2 -12   2    9.70    5.40
  -2 -12  -2   12.10    2.60
   2  12   2   26.70    6.00
  -4 -12  -2    1.70    2.90
  -4 -12  -2    1.20    2.00
  -4 -12  -2    1.30    0.90
   4 -12   2    2.60    2.00
   4 -12   2    1.80    3.90
   4 -12   2    1.90    1.00
   4  12   2    6.20    3.90
  -6 -12  -2    4.70    3.00
   6 -12   2    5.00    2.20
   6 -12   2    6.20    4.60
  -6 -12  -2    5.10    2.40
   6  12   2    0.90    3.30
   8 -12   2  129.99   12.50
  -8 -12  -2  151.48   12.40
  -8 -12  -2  118.59   11.10
  10 -12   2    0.20    2.50
 -10 -12  -2   -1.20    2.40
 -10 -12  -2   -1.20    2.70
 -12 -12  -2   74.39    8.20
  12  12   2   44.00    9.40
  14 -12   2   24.90    4.90
 -14 -12  -2   36.10    6.80
  14  12   2   21.40    7.40
  16 -12   2    5.20    3.50
  16  12   2    3.30    6.00
  18 -12   2    7.10    4.40
  18  12   2   10.40    7.60
  19  13  -2    2.40    9.20
  17  13  -2    2.40    6.70
 -15 -13   2   89.39    9.60
 -15  13   2   83.29    9.00
  15  13  -2   67.29   12.10
  15  13  -2   81.69    9.70
 -13 -13   2   88.59    8.60
 -13  13   2   72.69    8.50
  13  13  -2   57.79   10.90
  13  13  -2   86.49    9.00
 -11 -13   2    0.50    2.50
  11 -13  -2   -2.50    5.90
 -11  13   2    2.70    2.70
  11  13  -2    4.70    3.10
  11  13  -2    3.70    4.50
  -9 -13   2    6.40    3.00
   9 -13  -2    3.00    6.30
   9 -13  -2    9.00    2.90
  -9 -13   2   12.60    3.20
   9  13  -2    5.10    4.10
  -9  13   2    5.40    2.60
   9  13  -2   -0.50    2.70
   7 -13  -2    9.50    1.80
   7 -13  -2    9.40    2.80
  -7 -13   2    8.60    1.10
  -7 -13   2   10.40    1.50
  -7 -13   2    8.70    2.90
   7 -13  -2    9.90    6.10
   7  13  -2    4.20    3.80
  -7  13   2    9.00    2.90
   7  13  -2   12.20    3.40
  -5 -13   2    4.90    1.50
   5 -13  -2    4.70    2.20
  -5 -13   2    7.40    2.90
  -5 -13   2    5.70    2.30
   5 -13  -2    1.50    5.20
   5 -13  -2    5.40    1.70
   5  13  -2    2.20    2.30
   5  13  -2    4.50    3.30
  -5  13   2    0.50    1.90
   3 -13  -2    1.20    1.60
   3 -13  -2    0.60    4.80
   3 -13  -2    2.50    1.80
  -3 -13   2   -0.30    1.30
  -3 -13   2    1.90    1.90
  -3  13   2    3.60    1.90
  -1 -13   2   38.70    4.20
  -1 -13   2   44.00    4.20
   1 -13  -2   35.00    4.40
   1 -13  -2   39.40    8.40
   1 -13  -2   40.00    4.10
   1 -13   2   34.20    7.20
  -1 -13  -2   33.80    7.40
   1 -13   2   38.70    3.60
  -1 -13  -2   30.70    4.20
  -1 -13  -2   30.90    3.40
   1 -13   2   33.90    4.20
  -3 -13  -2  137.99   11.30
   3 -13   2  154.58   15.20
  -3 -13  -2  142.89   10.20
   3 -13   2  140.59   11.20
   3 -13   2  142.69   10.30
  -3 -13  -2  144.69   14.20
   3  13   2  138.99   14.20
  -5 -13  -2  136.99   12.10
   5 -13   2  112.19   13.30
  -5 -13  -2   99.49    9.30
  -5 -13  -2  110.69    7.80
   5 -13   2  110.49    8.00
   5 -13   2  109.79    9.40
   5  13   2   97.99   12.10
  -7 -13  -2   18.90    4.80
  -7 -13  -2   17.20    3.80
   7 -13   2   17.80    6.90
   7 -13   2   20.80    4.00
   7  13   2   11.10    5.30
  -9 -13  -2   23.80    5.10
   9 -13   2   22.00    4.30
  -9 -13  -2   20.30    4.40
 -11 -13  -2   12.40    4.10
  11  13   2    1.10    4.80
 -13 -13  -2    3.30    4.00
  13  13   2    2.10    5.60
  15 -13   2    8.10    3.90
  15  13   2    4.20    6.20
  17 -13   2    1.10    3.70
  17  13   2   -0.80    8.00
  20  14  -2   -5.70   10.40
  18  14  -2   20.50    9.70
  16  14  -2   12.90    8.00
 -14 -14   2   43.20    6.70
  14  14  -2   37.00    9.20
 -14  14   2   34.40    6.10
 -12 -14   2  155.18   12.50
  12  14  -2  112.19   15.10
 -12  14   2  132.29   12.40
  12  14  -2  160.88   13.10
 -10 -14   2   -0.30    2.50
  10 -14  -2    3.80    7.40
  10  14  -2    2.30    3.20
  10  14  -2    0.00    4.50
 -10  14   2    0.40    2.50
  -8 -14   2  200.68   13.90
  -8 -14   2  161.08   13.30
   8 -14  -2  169.78   19.40
   8 -14  -2  188.38   13.50
   8 -14  -2  175.98   11.90
   8 -14  -2  161.78   11.50
  -8  14   2  164.88   13.60
   8  14  -2  127.79   15.30
   8  14  -2  156.38   13.70
   6 -14  -2   75.19    5.90
  -6 -14   2   64.29    6.80
  -6 -14   2   77.99    7.50
  -6 -14   2   64.89    5.60
   6 -14  -2   93.29   10.20
   6 -14  -2   74.09   12.80
  -6  14   2   71.89    7.10
   6  14  -2   56.19    8.90
  -4 -14   2  182.18   13.20
   4 -14  -2  172.18   13.30
   4 -14  -2  179.38   19.40
   4 -14  -2  177.58   13.80
  -4 -14   2  169.18   13.70
  -4 -14   2  217.38   15.60
   4  14  -2  181.08   16.40
  -2 -14   2  457.85   31.70
   2 -14  -2  430.16   36.80
   2 -14  -2  473.05   31.80
   2 -14  -2  466.55   31.80
  -2 -14   2  471.85   31.90
  -2 -14   2  449.06   34.20
   0 -14  -2   74.89   12.30
   0 -14  -2   89.79    6.70
   0 -14  -2   72.79    7.20
   0 -14   2   69.39   10.30
   0 -14   2   80.99    7.10
   0 -14   2   82.69    6.70
  -2 -14  -2  917.91   66.29
   2 -14   2  912.41   62.69
  -2 -14  -2  926.31   62.79
   2 -14   2  872.91   66.19
   2 -14   2  935.21   62.09
  -2 -14  -2  957.30   61.99
   2  14   2  913.31   66.59
   4 -14   2  113.69    8.30
  -4 -14  -2  105.39    9.60
   4 -14   2  113.59   13.90
  -4 -14  -2  112.59    8.20
  -4 -14  -2  114.79   12.40
   4 -14   2  113.79    9.60
   4  14   2  112.99   13.00
   6 -14   2  124.79   15.30
   6 -14   2  121.19    8.50
  -6 -14  -2  116.99   10.40
   6 -14   2  119.19   10.30
  -6 -14  -2  143.89   12.50
   6  14   2   95.29   13.10
  -8 -14  -2  184.68   15.10
   8 -14   2  151.98   13.50
   8 -14   2  161.88   18.40
 -10 -14  -2   -2.30    3.20
  10 -14   2   -0.10    6.70
  10  14   2    2.30    4.90
 -12 -14  -2  189.48   16.40
  14 -14   2   29.40    5.60
  14  14   2   31.60    9.70
  16 -14   2   27.60    5.70
  18  14   2   17.90    9.70
  19  15  -2   25.50   12.30
  17  15  -2   12.00    9.40
  15  15  -2   68.49   12.80
 -13 -15   2    5.60    3.90
  13  15  -2    4.10    6.30
 -11 -15   2  162.58   12.80
  11  15  -2  108.29   16.60
   9 -15  -2   79.99   14.60
  -9 -15   2   97.89    8.90
   9  15  -2   67.69   11.20
   7 -15  -2   90.29    8.70
   7 -15  -2  100.69   16.10
  -7 -15   2   90.09    7.00
   7 -15  -2   97.89    7.30
  -7 -15   2  116.59    9.50
  -7 -15   2  106.79    9.30
  -7 -15   2   91.19    6.70
   7  15  -2   74.39   11.00
  -5 -15   2  583.14   39.70
  -5 -15   2  549.15   38.80
   5 -15  -2  590.04   39.00
   5 -15  -2  503.45   45.40
  -5 -15   2  641.64   41.10
   5 -15  -2  534.75   40.40
   5  15  -2  574.04   42.70
  -3 -15   2   19.40    3.50
   3 -15  -2   14.50    8.00
  -3 -15   2   18.30    3.00
   3 -15  -2   25.50    3.50
  -3 -15   2   22.90    5.60
   3 -15  -2   16.60    3.10
   1 -15  -2  668.83   43.60
  -1 -15   2  644.64   43.60
  -1 -15   2  668.73   43.80
   1 -15  -2  611.54   48.90
  -1 -15   2  600.84   46.50
   1 -15  -2  623.64   43.80
   1 -15   2  346.97   24.10
   1 -15   2  350.56   23.60
  -1 -15  -2  348.47   23.50
   1 -15   2  286.57   27.40
  -1 -15  -2  347.67   28.80
  -1 -15  -2  342.57   24.20
  -3 -15  -2  152.38   15.10
   3 -15   2  149.39   16.20
   3 -15   2  139.89   10.50
  -3 -15  -2  143.59   10.40
   3 -15   2  128.79   11.40
   3  15   2  148.29   15.40
   5 -15   2  386.36   28.10
   5 -15   2  381.26   26.70
  -5 -15  -2  389.46   26.60
  -5 -15  -2  382.26   28.10
   5 -15   2  372.26   32.60
  -5 -15  -2  451.75   31.10
  -7 -15  -2   25.50    5.90
   7 -15   2   19.30    8.20
   7  15   2   21.40    6.80
  -9 -15  -2  186.38   15.10
   9 -15   2  162.88   19.60
   9  15   2  131.09   16.90
 -11 -15  -2  189.08   16.80
  13  15   2   12.00    7.90
  15 -15   2  119.79   12.00
  15  15   2  105.09   19.70
  17  15   2    6.70   10.10
  18  16  -2   24.90   12.50
  16  16  -2    5.90    9.20
  14  16  -2   35.50   10.40
 -12 -16   2  124.29   11.30
  12  16  -2   87.09   14.30
 -10 -16   2   -1.50    3.20
  10  16  -2    2.80    5.80
  -8 -16   2   91.29    9.00
   8 -16  -2   85.89    6.70
   8  16  -2   78.19   11.80
   6 -16  -2   28.70   10.10
  -6 -16   2   23.70    3.10
   6 -16  -2   36.40    4.10
   6 -16  -2   31.50    4.70
  -6 -16   2   38.70    5.90
   6  16  -2   28.80    7.10
  -4 -16   2   78.29    7.50
   4 -16  -2   76.89    7.40
  -4 -16   2   75.39    6.60
   4 -16  -2   77.39   13.60
  -4 -16   2   83.59    9.10
   4 -16  -2   74.09    6.80
  -2 -16   2  255.77   20.30
  -2 -16   2  223.98   17.30
   2 -16  -2  242.08   17.40
  -2 -16   2  228.58   17.20
   2 -16  -2  216.38   23.50
   2 -16  -2  253.77   17.50
   0 -16   2   17.80    6.30
   0 -16  -2   17.90    3.70
   0 -16  -2   21.60    3.20
   0 -16   2   23.40    3.40
   0 -16  -2   21.70    8.50
   0 -16   2   15.10    3.30
   2 -16   2  496.45   34.90
  -2 -16  -2  513.85   35.00
  -2 -16  -2  496.35   39.10
   2 -16   2  500.35   34.20
   2 -16   2  451.75   38.70
  -2 -16  -2  521.35   34.10
  -4 -16  -2  108.59    8.00
  -4 -16  -2  117.99   13.10
   4 -16   2  109.39    8.20
   4 -16   2   92.59   14.80
   4 -16   2   95.29    9.40
  -4 -16  -2  107.49    9.90
   4  16   2  112.99   13.80
   6 -16   2   46.40    3.90
   6 -16   2   55.19   11.60
  -6 -16  -2   53.09    8.90
   6  16   2   38.50    8.90
  -8 -16  -2  288.17   20.40
   8 -16   2  226.78   24.40
   8  16   2  177.88   21.60
  10  16   2    2.00    6.70
  12  16   2   42.40   10.70
  14 -16   2    6.10    4.10
  14  16   2    4.60    9.40
  16  16   2   17.10   11.40
  17  17  -2    3.40   11.80
  15  17  -2    2.80    9.20
  13  17  -2   -1.30    7.70
 -11 -17   2   12.20    4.60
  11  17  -2    8.40    7.60
  -9 -17   2   24.30    5.10
  -7 -17   2    0.80    3.40
  -7 -17   2    1.00    1.10
  -7 -17   2   -1.30    1.40
   7 -17  -2    1.30    2.50
   7  17  -2    1.50    5.30
   5 -17  -2   12.50    9.60
  -5 -17   2   24.50    5.30
  -5 -17   2   25.30    3.40
   5 -17  -2   22.80    3.40
   5 -17  -2   19.50    5.00
   3 -17  -2   21.90    3.90
  -3 -17   2   30.70    4.50
   3 -17  -2   23.30    9.60
  -3 -17   2   28.10    6.30
  -3 -17   2   26.00    3.70
   3 -17  -2   27.70    4.20
   1 -17  -2   38.50    5.00
  -1 -17   2   47.50    5.50
   1 -17  -2   33.30    4.50
   1 -17  -2   39.30   10.30
  -1 -17   2   43.80    8.60
  -1 -17   2   36.20    4.70
   1 -17   2   26.20    8.20
  -1 -17  -2   32.80    3.90
   1 -17   2   33.70    5.20
   1 -17   2   33.90    4.10
  -1 -17  -2   45.00    5.50
  -1 -17  -2   31.70    9.00
  -3 -17  -2    6.60    2.00
   3 -17   2    3.10    3.10
   3 -17   2    4.40    2.10
  -3 -17  -2    6.50    4.10
  -3 -17  -2    7.40    6.00
   3 -17   2    4.70    6.90
  -5 -17  -2   88.59   11.60
   5 -17   2   71.09   16.40
  -5 -17  -2   80.29    6.00
   5  17   2   70.39   12.30
  -7 -17  -2   41.60    7.80
   7 -17   2   33.50   11.20
   7  17   2   41.00   10.10
   9  17   2    9.70    7.10
  11  17   2    9.40    8.40
  13  17   2   -2.20   10.50
  15  17   2   20.00   11.40
  16  18  -2   -1.20   11.80
  14  18  -2   -1.20   10.10
  12  18  -2    1.20    8.30
 -10 -18   2    0.90    4.10
  10  18  -2   -2.70    6.80
  -8 -18   2   23.70    5.40
   8 -18  -2   21.20    2.70
   8  18  -2   14.30    7.20
   6 -18  -2   11.50    2.70
  -6 -18   2   10.10    4.40
  -6 -18   2    6.60    2.20
  -4 -18   2   12.10    2.90
  -4 -18   2   11.30    5.00
   4 -18  -2   11.00    3.20
  -2 -18   2   19.50    3.60
   2 -18  -2   21.00    4.10
  -2 -18   2   16.90    3.80
   2 -18  -2   19.80    3.80
   2 -18  -2   15.80    9.50
  -2 -18   2   15.30    6.20
   0 -18   2    0.00    6.10
   0 -18  -2    3.50    7.80
   0 -18  -2    0.30    3.00
   0 -18  -2   -1.10    2.50
  -2 -18  -2   12.20    7.20
   2 -18   2    9.80    3.60
  -2 -18  -2    7.80    2.40
   2 -18   2   10.80    8.00
   2 -18   2    6.60    2.50
  -4 -18  -2    2.00    6.10
   4 -18   2    2.00    8.60
   4 -18   2    0.00    1.80
   6 -18   2   12.80    2.00
   6 -18   2   17.20   10.80
   6  18   2    7.40    7.20
   8  18   2    1.20    7.10
  10  18   2   -2.20    7.90
  14  18   2    3.70   11.00
  13  19  -2   -2.10   10.50
  11  19  -2   23.20   10.10
  -9 -19   2   62.29    9.20
   9  19  -2   48.00   11.10
  -7 -19   2    7.80    4.80
   7 -19  -2    4.00    2.50
   5 -19  -2  171.78   13.40
  -5 -19   2  183.38   16.00
  -5 -19   2  175.38   13.10
   3 -19  -2   40.10    6.00
  -3 -19   2   41.60    7.80
  -3 -19   2   40.20    5.00
  -1 -19   2   65.99    7.30
  -1 -19   2   72.39   11.00
   1 -19  -2   63.69    7.20
  -1 -19   2   61.39    7.40
   1 -19  -2   65.89    7.20
   1 -19   2   45.80   16.10
   1 -19   2   45.90    6.20
  -1 -19  -2   50.39    5.20
   1 -19   2   55.29    6.00
   3 -19   2   12.50    2.90
   3 -19   2   11.80    9.30
  -3 -19  -2   14.00    2.70
   5 -19   2   43.90   12.80
   5 -19   2   46.00    4.80
  -5 -19  -2   53.29    4.30
   7  19   2    1.70    7.70
   9  19   2   29.90   10.60
  11  19   2   26.10   11.70
  13  19   2    5.00   12.00
  -6 -20   2   29.00    8.30
   4 -20  -2   47.10    7.40
  -4 -20   2   47.80    8.20
  -2 -20   2  137.79   15.60
   2 -20  -2  140.69   11.80
  -2 -20   2  112.99   13.30
   0 -20   2    1.50    4.50
   0 -20  -2    1.50    3.30
   0 -20   2    0.50    7.90
   2 -20   2  167.48   13.50
   2 -20   2  150.38   20.90
  -2 -20  -2  191.88   13.20
   8  20   2   86.69   24.50
  10  20   2    7.00   11.30
  22   0  -3    4.40    3.10
 -22   0   3    3.50    2.40
 -22   0   3   10.10    3.40
  22   0  -3    9.20    4.20
  22   0  -3    5.00    2.60
 -20   0   3    0.80    1.80
 -20   0   3   -0.20    2.40
  20   0  -3    2.10    2.90
  20   0  -3    1.70    2.00
  18   0  -3   -1.30    1.90
 -18   0   3    1.20    1.90
  18   0  -3   -0.30    2.20
  18   0  -3   -1.90    1.50
 -18   0   3    0.00    1.50
  16   0  -3    2.50    1.80
  16   0  -3    2.20    1.40
 -16   0   3   -1.50    1.10
 -16   0   3    2.10    1.90
  16   0  -3    2.80    2.20
 -14   0   3   38.70    3.50
  14   0  -3   36.80    3.70
  14   0  -3   40.20    4.00
 -14   0   3   38.30    4.20
  14   0  -3   33.70    4.60
 -12   0   3   35.70    3.10
 -12   0   3   33.50    3.50
  12   0  -3   31.40    3.40
  12   0  -3   33.60    3.20
  12   0  -3   35.70    4.10
  10   0  -3   22.60    2.60
 -10   0   3   25.90    2.80
  10   0  -3   27.50    3.30
  10   0  -3   22.20    2.50
 -10   0   3   23.10    2.30
   8   0  -3   68.49    5.80
  -8   0   3   62.79    5.30
   8   0  -3   69.59    5.20
  -8   0   3   75.89    5.20
   8   0  -3   72.49    5.30
  -6   0   3  101.09    7.50
   6   0  -3  102.19    7.40
   6   0  -3  111.39    7.50
  -6   0   3  106.59    7.40
   4   0  -3  121.09    8.40
  -4   0   3  119.39    8.50
   4   0  -3  124.69    8.50
  -4   0   3  127.89    8.40
   2   0  -3   13.60    1.10
  -2   0   3   13.20    1.10
  -2   0   3   13.70    1.10
   2   0  -3   12.90    1.10
   0   0   3    1.60    0.30
   0   0  -3    1.40    0.30
   0   0   3    1.90    0.70
   2   0   3    3.70    0.90
  -2   0  -3    3.50    0.80
  -4   0  -3    3.70    0.90
   4   0   3    3.60    1.00
  -6   0  -3    1.90    0.80
  -6   0  -3    2.90    1.10
   6   0   3    3.80    1.20
   6   0   3    1.10    0.70
   8   0   3   17.10    2.70
  -8   0  -3   15.60    2.60
   8   0   3   12.50    2.00
  -8   0  -3   15.20    2.00
 -10   0  -3   22.20    2.40
  10   0   3   20.30    2.50
 -10   0  -3   20.20    3.00
  10   0   3   17.30    2.80
  12   0   3    0.70    1.30
 -12   0  -3    0.30    1.50
  12   0   3   -0.50    1.10
 -12   0  -3   -0.70    1.00
  14   0   3    2.60    1.90
 -14   0  -3    4.40    1.70
  14   0   3    3.30    1.60
  16   0   3   -0.50    1.90
 -16   0  -3    1.00    1.60
  16   0   3   -1.80    1.60
  18   0   3    2.20    2.70
  18   0   3    0.90    2.20
 -18   0  -3   -0.90    2.00
 -20   0  -3    0.10    2.50
  20   0   3    1.40    3.10
  20   0   3    0.50    2.50
  22   0   3    1.60    3.20
  22   0   3   -0.80    3.60
 -22   0  -3    0.70    2.90
 -24   0  -3    6.50    4.40
  23  -1  -3    2.40    4.60
  23  -1  -3    2.30    3.50
 -23  -1   3    1.10    3.50
 -23   1   3    3.60    2.50
  23   1  -3    2.60    2.60
  23   1  -3    2.50    4.00
  23   1  -3    2.10    3.40
 -23   1   3    1.30    3.60
 -21  -1   3   13.30    3.50
  21  -1  -3   17.60    5.00
  21  -1  -3   18.20    3.40
 -21  -1   3   20.00    3.20
 -21   1   3   14.80    3.90
  21   1  -3   21.40    4.90
  21   1  -3   18.40    3.90
  21   1  -3   16.60    3.00
 -21   1   3   25.70    3.00
  19  -1  -3    5.70    3.00
 -19  -1   3    3.80    2.30
  19  -1  -3    4.70    2.40
  19  -1  -3    9.60    2.50
 -19  -1   3    3.40    1.90
  19   1  -3    4.70    1.90
 -19   1   3    6.30    1.90
 -19   1   3    6.40    2.60
  19   1  -3    6.40    2.90
 -17  -1   3    6.80    1.90
  17  -1  -3    9.10    2.30
 -17  -1   3    9.70    2.60
  17  -1  -3   11.00    3.30
  17  -1  -3    8.60    2.40
 -17   1   3    9.80    1.90
  17   1  -3    9.80    2.10
  17   1  -3   10.60    2.70
 -17   1   3    8.20    2.60
  17   1  -3   13.40    3.50
  15  -1  -3    6.50    2.60
 -15  -1   3    8.80    2.00
 -15  -1   3    7.40    1.80
  15  -1  -3    8.70    2.00
  15  -1  -3   10.70    2.20
  15   1  -3    2.80    2.20
  15   1  -3    4.30    1.50
 -15   1   3    2.40    1.30
  15   1  -3    4.80    2.00
 -15   1   3    5.80    2.10
  13  -1  -3  146.09   12.40
  13  -1  -3  159.08   11.50
  13  -1  -3  154.18   11.50
 -13  -1   3  149.69   11.30
 -13  -1   3  157.78   11.60
  13   1  -3  151.78   11.20
  13   1  -3  173.78   11.80
 -13   1   3  148.79   11.70
  13   1  -3  159.38   12.40
 -13   1   3  172.38   11.20
  11   1  -3   11.20    2.30
  11   1  -3    5.40    1.60
  11   1  -3    8.40    1.40
 -11   1   3    9.20    1.80
 -11   1   3    9.90    1.40
  -9  -1   3  231.48   15.50
  -9  -1   3  219.08   15.60
   9  -1  -3  220.78   15.60
   9  -1  -3  234.68   15.50
   9   1  -3  216.38   15.40
  -9   1   3  233.48   15.40
   9   1  -3  222.18   16.20
   9   1  -3  232.88   15.70
  -9   1   3  209.38   15.70
  -7  -1   3 1698.33  114.79
   7  -1  -3 1697.83  114.89
  -7  -1   3 1740.63  114.89
   7  -1  -3 1777.52  114.79
   7   1  -3 1765.72  114.99
  -7   1   3 1800.22  114.69
   7   1  -3 1712.03  114.69
  -7   1   3 1641.94  114.99
   7   1  -3 1670.23  115.29
   5  -1  -3  264.17   17.00
   5  -1  -3  271.37   16.90
  -5  -1   3  267.57   17.00
  -5  -1   3  262.47   16.90
   5   1  -3  231.68   17.00
  -5   1   3  243.28   16.80
   5   1  -3  229.38   16.80
   5   1  -3  228.38   17.20
  -3  -1   3  690.73   46.30
  -3  -1   3  685.93   46.40
   3  -1  -3  699.43   46.40
   3  -1  -3  689.83   46.30
   3   1  -3  682.83   46.40
   3   1  -3  707.33   46.30
  -3   1   3  691.13   46.40
  -3   1   3  708.33   46.30
   1   1  -3 1525.75  105.19
  -1   1   3 1634.04  106.09
  -1  -1  -3  549.05   38.90
   1  -1   3  620.44   38.40
  -1   1  -3  529.85   38.10
   1   1   3  529.65   38.20
  -1   1  -3  637.34   38.60
   3  -1   3  113.79    7.30
   3   1   3   93.99    7.50
  -3   1  -3   92.19    7.20
  -5  -1  -3  122.39    8.30
   5  -1   3  110.39    8.10
   5  -1   3  105.29    7.90
  -5  -1  -3  104.19    7.90
   5   1   3  105.19    7.70
   5   1   3  109.39    8.30
  -5   1  -3  104.29    8.10
   7  -1   3  949.21   64.09
   7  -1   3  937.21   64.39
  -7  -1  -3  949.21   64.59
  -7  -1  -3  947.11   63.99
  -7   1  -3  989.40   63.79
  -7   1  -3  949.11   64.49
   7   1   3  951.50   63.89
   9  -1   3  610.74   42.10
  -9  -1  -3  638.04   42.10
   9  -1   3  623.54   42.70
  -9  -1  -3  617.94   43.50
  -9   1  -3  598.94   42.70
   9   1   3  623.14   42.80
   9   1   3  612.94   41.90
  -9   1  -3  638.84   41.80
 -11  -1  -3    4.00    1.40
  11  -1   3    5.30    1.80
  11  -1   3    4.00    1.40
 -11  -1  -3    4.60    1.80
  11   1   3    7.10    2.00
  11   1   3    3.60    1.30
 -11   1  -3    4.30    1.20
  13  -1   3  256.17   19.40
  13  -1   3  266.37   18.60
 -13  -1  -3  253.57   19.60
 -13  -1  -3  287.37   18.50
 -13   1  -3  268.37   18.10
  13   1   3  243.78   18.20
  13   1   3  248.78   19.40
 -15  -1  -3  151.68   10.80
  15  -1   3  142.59   12.00
  15  -1   3  140.39   10.90
  15   1   3  135.19   11.90
  15   1   3  138.99   10.60
  17  -1   3   44.00    6.00
  17  -1   3   45.00    5.00
 -17  -1  -3   46.80    4.90
  17   1   3   41.80    6.10
 -17   1  -3   39.60    4.40
  17   1   3   33.80    4.30
 -19  -1  -3   53.19    5.70
  19  -1   3   55.59    5.80
  19  -1   3   54.19    7.00
  19   1   3   48.00    7.10
 -19   1  -3   52.99    5.30
  19   1   3   45.20    5.10
 -21  -1  -3   -0.50    2.80
  21  -1   3    0.70    3.00
  21  -1   3    0.40    3.30
  21   1   3    0.30    3.30
 -21   1  -3   -2.20    2.20
  21   1   3    0.60    2.50
  23   1   3   16.30    3.80
  24   2  -3   51.69    5.50
 -24   2   3   49.40    8.80
  24   2  -3   64.69    7.60
 -24   2   3   62.39    5.90
  22  -2  -3    2.90    3.70
  22  -2  -3   -2.70    3.10
 -22  -2   3    2.90    3.00
 -22   2   3   -1.20    3.30
  22   2  -3    1.10    2.10
  22   2  -3    3.10    3.50
  22   2  -3    3.30    3.20
 -22   2   3    4.10    2.00
  20  -2  -3  294.07   20.60
 -20  -2   3  298.37   20.30
 -20  -2   3  278.27   20.60
  20  -2  -3  274.77   20.40
  20  -2  -3  262.07   22.00
 -20   2   3  311.67   19.80
  20   2  -3  291.17   21.10
  20   2  -3  273.67   19.80
 -20   2   3  252.17   20.90
  20   2  -3  290.87   22.30
 -18  -2   3  112.99    9.20
  18  -2  -3  123.99    9.20
  18  -2  -3  121.99    9.30
  18  -2  -3  105.69   10.40
 -18  -2   3  125.19    9.10
 -18   2   3  108.89    9.60
 -18   2   3  113.99    8.40
  18   2  -3  111.09   10.40
  18   2  -3  103.79    8.50
  16  -2  -3  338.07   23.80
  16  -2  -3  317.17   24.90
 -16  -2   3  326.27   23.70
 -16  -2   3  333.47   23.60
  16  -2  -3  340.37   23.70
 -16   2   3  342.87   24.20
  16   2  -3  353.96   25.20
  16   2  -3  317.37   23.20
 -16   2   3  353.46   23.20
  16   2  -3  367.16   24.20
  14  -2  -3  765.92   55.39
  14  -2  -3  765.62   54.29
 -14  -2   3  755.82   54.29
 -14  -2   3  803.12   54.19
  14  -2  -3  793.02   54.19
  14   2  -3  809.42   53.89
 -14   2   3  843.42   53.89
  14   2  -3  820.42   55.39
  14   2  -3  838.82   54.69
 -14   2   3  826.52   54.69
  12  -2  -3   35.00    3.70
  12  -2  -3   41.80    3.60
  12  -2  -3   41.40    4.50
 -12  -2   3   42.90    3.70
 -12  -2   3   35.80    3.60
  12   2  -3   38.00    4.00
  12   2  -3   40.20    4.40
 -12   2   3   42.50    3.20
  12   2  -3   39.30    3.30
 -12   2   3   32.40    3.80
  10  -2  -3  429.86   28.30
  10  -2  -3  408.86   28.50
 -10  -2   3  414.46   28.40
 -10  -2   3  407.56   28.30
 -10   2   3  423.16   28.00
  10   2  -3  413.06   29.00
  10   2  -3  417.66   28.10
  10   2  -3  420.86   28.60
 -10   2   3  409.96   28.70
   8  -2  -3  345.57   25.10
  -8  -2   3  380.96   25.10
   8  -2  -3  357.66   24.90
  -8  -2   3  339.97   24.90
   8   2  -3  379.16   24.80
   8   2  -3  392.66   25.30
  -8   2   3  382.86   24.80
  -8   2   3  369.96   25.30
   6   2  -3   11.10    1.00
  -6   2   3   10.10    1.50
   6   2  -3   10.90    1.50
  -6   2   3   10.60    1.00
   6   2  -3    9.60    1.40
  -4   2   3  193.88   12.80
  -4   2   3  181.28   13.10
   4   2  -3  197.38   12.80
   4   2  -3  185.98   13.10
   2  -2  -3  730.83   47.70
  -2  -2   3  699.43   47.60
   2  -2  -3  657.13   47.50
  -2  -2   3  670.93   47.50
   2  -2  -3  782.52   49.10
   2   2  -3  738.83   47.60
  -2   2   3  730.43   47.70
   2   2  -3  707.23   47.70
   0  -2   3 2894.41  258.07
   0  -2  -3 2815.02  259.97
   0   2   3 3006.80  258.77
   2  -2   3 1016.00   64.39
   2   2   3  980.10   64.09
  -2   2  -3  977.60   64.39
   2   2   3  878.51   65.19
   4  -2   3   57.19    4.70
  -4  -2  -3   67.29    5.10
   4  -2   3   57.89    4.60
  -4  -2  -3   58.79    4.70
  -4   2  -3   58.39    4.70
  -6  -2  -3 1503.75  104.79
   6  -2   3 1541.35  104.79
   6  -2   3 1573.84  105.09
   6   2   3 1551.24  104.49
  -6   2  -3 1579.84  104.39
   6   2   3 1652.63  105.59
   8  -2   3  353.06   24.90
   8  -2   3  368.26   25.30
  -8  -2  -3  352.96   24.80
  -8   2  -3  352.26   24.40
   8   2   3  357.26   24.50
   8   2   3  377.46   25.60
 -10  -2  -3  607.04   42.40
  10  -2   3  594.64   41.70
 -10  -2  -3  618.04   41.70
  10  -2   3  588.14   42.20
  10   2   3  619.24   42.50
  10   2   3  611.94   41.30
 -10   2  -3  642.74   41.20
 -12  -2  -3  769.72   51.39
  12  -2   3  735.73   50.39
  12  -2   3  727.23   51.09
 -12  -2  -3  740.73   50.29
  12   2   3  698.73   49.90
  12   2   3  740.03   51.29
 -12   2  -3  766.52   49.80
  14  -2   3   51.09    5.60
 -14  -2  -3   65.49    5.70
 -14  -2  -3   59.69    6.70
  14  -2   3   61.19    6.40
  14   2   3   54.69    5.00
  14   2   3   65.99    6.60
 -14   2  -3   60.79    5.00
 -16  -2  -3  550.14   36.30
  16  -2   3  502.65   36.40
  16  -2   3  528.15   37.60
  16   2   3  534.15   37.90
 -16   2  -3  544.35   35.80
  16   2   3  492.05   35.80
  18  -2   3   33.00    4.60
 -18  -2  -3   36.70    4.50
  18  -2   3   27.60    5.40
  18   2   3   31.20    3.70
  18   2   3   32.70    5.90
 -18   2  -3   36.30    3.80
  20  -2   3   83.59    7.70
 -20  -2  -3   84.59    7.60
 -20   2  -3   82.19    6.50
  20   2   3   65.49    6.60
  20   2   3   66.59    9.20
  22   2   3   37.30    4.50
 -22   2  -3   38.80    4.30
  22   2   3   36.70    9.40
  23   3  -3   46.60    4.70
  23   3  -3   34.60    5.90
 -23   3   3   27.30    5.70
 -23   3   3   36.40    3.80
  23   3  -3   39.20    7.60
  21  -3  -3  144.39   14.70
 -21  -3   3  178.88   13.40
  21  -3  -3  170.88   13.20
  21   3  -3  168.88   14.00
  21   3  -3  173.58   15.10
 -21   3   3  185.58   12.20
 -21   3   3  174.58   14.20
  21   3  -3  166.38   12.30
  19  -3  -3    8.40    3.30
  19  -3  -3    8.80    2.80
 -19  -3   3    5.30    2.40
  19  -3  -3    7.50    2.40
 -19  -3   3    8.60    2.50
  19   3  -3   11.30    3.80
  19   3  -3    7.00    1.60
 -19   3   3    6.30    2.90
 -19   3   3    8.30    1.70
  19   3  -3   11.00    3.30
  17  -3  -3  159.48   10.60
  17  -3  -3  131.89   12.00
 -17  -3   3  133.19   10.60
  17  -3  -3  143.59   10.90
 -17  -3   3  153.38   10.70
 -17   3   3  129.39   11.20
 -17   3   3  144.79    9.90
  17   3  -3  125.29    9.90
  17   3  -3  134.29   11.90
 -15  -3   3   81.99    7.10
  15  -3  -3   76.99    8.20
  15  -3  -3   85.79    7.50
  15  -3  -3   87.39    7.10
 -15  -3   3   81.39    7.20
  15   3  -3  103.79    8.10
  15   3  -3   86.89    8.30
 -15   3   3  100.69    8.10
 -15   3   3   97.99    6.60
  15   3  -3   96.39    6.70
 -13  -3   3  118.89    7.80
  13  -3  -3  114.69    8.20
  13  -3  -3  121.29    7.70
  13  -3  -3  108.99    9.00
 -13  -3   3  120.19    8.00
  13   3  -3   86.49    8.10
 -13   3   3   85.89    8.10
  13   3  -3   84.49    7.20
  13   3  -3   97.79    8.60
 -13   3   3   93.79    7.20
  11  -3  -3   93.29    6.80
  11  -3  -3   88.69    7.20
 -11  -3   3   81.69    7.10
 -11  -3   3   87.99    6.90
  11   3  -3   94.19    7.70
  11   3  -3  103.29    7.50
 -11   3   3   97.59    6.60
  11   3  -3   97.59    6.60
 -11   3   3   93.19    7.50
  -9  -3   3   11.80    1.50
  -9  -3   3   10.10    1.70
   9  -3  -3   14.50    1.50
   9  -3  -3    8.70    1.60
   9   3  -3   11.40    2.00
   9   3  -3    9.20    1.10
  -9   3   3   11.50    1.90
   9   3  -3   11.60    2.00
  -9   3   3   11.40    1.10
  -7  -3   3  957.20   65.59
   7  -3  -3 1005.50   65.19
   7  -3  -3  957.00   65.59
  -7  -3   3  970.30   65.29
  -7  -3   3  962.60   65.79
   7   3  -3  995.70   65.09
   7   3  -3 1003.40   65.69
   7   3  -3 1006.00   65.89
  -7   3   3  983.40   65.09
  -7   3   3  934.31   65.69
  -5  -3   3  778.42   54.09
  -5  -3   3  818.72   53.69
   5  -3  -3  786.02   53.69
   5  -3  -3  773.92   53.99
  -5  -3   3  743.83   53.99
  -5   3   3  811.12   53.59
  -5   3   3  791.92   54.09
   5   3  -3  827.32   53.59
   5   3  -3  867.61   54.09
   5   3  -3  852.41   54.09
  -3  -3   3 1265.27   87.79
  -3  -3   3 1365.96   87.99
   3  -3  -3 1231.98   87.79
  -3  -3   3 1278.87   87.99
   3  -3  -3 1296.97   88.09
   3   3  -3 1327.17   88.09
   3   3  -3 1497.45   88.09
  -3   3   3 1294.77   88.09
   1  -3  -3 9621.94  709.43
  -1  -3   3 9999.00  702.13
  -1   3   3 9888.11  703.63
   1   3  -3 8894.21  696.03
   1  -3   3  312.27   20.60
  -1  -3  -3  332.47   20.60
  -1  -3  -3  266.57   21.90
  -1   3  -3  300.17   20.60
   1   3   3  321.57   20.60
  -3  -3  -3  249.28   19.20
   3  -3   3  241.88   18.60
  -3   3  -3  294.57   18.10
   3   3   3  299.57   18.10
   3   3   3  266.87   19.60
  -5  -3  -3  710.53   45.10
  -5  -3  -3  630.84   44.50
   5  -3   3  643.24   44.60
   5  -3   3  607.94   44.50
   5   3   3  697.53   45.40
   7  -3   3 1201.88   80.99
  -7  -3  -3 1305.77   81.59
   7  -3   3 1168.18   81.19
  -7  -3  -3 1208.18   80.89
   7   3   3 1164.28   80.39
  -7   3  -3 1175.28   80.29
   7   3   3 1215.58   81.69
  -9  -3  -3 2139.49  141.79
   9  -3   3 2018.40  141.59
  -9  -3  -3 2096.09  141.19
   9  -3   3 2061.09  141.19
   9   3   3 2232.28  142.09
  -9   3  -3 2108.99  140.49
   9   3   3 2115.99  140.59
 -11  -3  -3    5.10    2.00
  11  -3   3    3.60    1.80
 -11  -3  -3    2.80    1.50
  11  -3   3    2.20    1.50
  11   3   3    5.50    2.10
 -11   3  -3    8.50    1.20
  11   3   3    5.10    1.20
  13  -3   3 1327.57   90.39
  13  -3   3 1332.17   89.69
 -13  -3  -3 1326.17   90.59
 -13  -3  -3 1414.96   89.59
  13   3   3 1313.67   90.69
 -13   3  -3 1347.27   88.79
  13   3   3 1243.18   88.89
 -15  -3  -3  347.87   24.00
  15  -3   3  312.07   24.00
  15  -3   3  339.67   25.00
 -15  -3  -3  354.46   27.10
  15   3   3  349.07   25.40
  15   3   3  312.37   23.20
 -15   3  -3  351.86   23.10
  17  -3   3   67.69    8.10
 -17  -3  -3   69.79    8.60
 -17  -3  -3   82.79    7.30
  17  -3   3   67.39    7.30
 -17   3  -3   88.59    6.10
  17   3   3   83.19    8.90
  17   3   3   75.89    6.30
  19  -3   3  142.89   12.30
 -19  -3  -3  158.08   12.10
  19  -3   3  141.19   13.30
  19   3   3  159.08   14.00
  19   3   3  135.89   10.90
 -19   3  -3  158.38   10.90
  21  -3   3    2.10    3.30
  21   3   3    4.30    4.00
 -21   3  -3    5.30    1.90
  21   3   3    1.80    2.00
  23   3   3   30.80    4.20
 -23   3  -3   38.80    4.00
 -24   4   3    7.20    4.70
  24   4  -3   12.30    2.60
  24   4  -3   11.70    5.10
  22  -4  -3    7.80    4.00
  22   4  -3    8.70    4.60
 -22   4   3    9.20    1.90
 -22   4   3    7.90    4.20
  22   4  -3    5.20    3.80
  22   4  -3    7.00    2.00
  20  -4  -3   52.89    7.60
  20  -4  -3   53.59    5.80
 -20  -4   3   62.19    6.10
  20   4  -3   66.79    7.20
  20   4  -3   65.09    8.00
  20   4  -3   51.59    4.80
 -20   4   3   64.39    4.80
 -20   4   3   50.09    6.80
 -18  -4   3   20.70    3.40
 -18  -4   3   21.80    3.30
  18  -4  -3   25.90    3.90
  18  -4  -3   27.90    5.10
  18  -4  -3   25.70    3.30
 -18   4   3   26.40    4.30
  18   4  -3   29.70    5.20
  18   4  -3   22.00    4.20
  18   4  -3   25.40    2.60
  16  -4  -3   64.19    6.00
  16  -4  -3   72.79    5.40
 -16  -4   3   62.99    5.80
  16  -4  -3   62.89    6.80
 -16  -4   3   69.79    5.50
  16   4  -3   53.99    4.70
 -16   4   3   50.79    6.00
  16   4  -3   60.39    7.30
 -16   4   3   60.29    4.60
 -14  -4   3   93.49    7.30
 -14  -4   3  106.89    7.90
  14  -4  -3  114.79    8.10
  14  -4  -3  104.99    8.90
  14  -4  -3  105.19    7.40
 -14   4   3   86.89    8.10
  14   4  -3   92.19    8.50
 -14   4   3   90.99    6.80
  14   4  -3   88.39    8.10
  14   4  -3   89.89    6.80
 -12  -4   3    0.60    1.10
  12  -4  -3    2.50    0.90
  12  -4  -3   -1.10    1.10
 -12  -4   3   -0.20    0.80
  12   4  -3    0.20    0.50
  12   4  -3   -1.00    1.30
 -12   4   3   -1.00    1.20
  12   4  -3    0.10    1.30
 -12   4   3   -0.10    0.50
  10  -4  -3  328.77   21.50
  10  -4  -3  326.07   22.10
 -10  -4   3  304.97   21.50
 -10  -4   3  309.17   22.40
 -10  -4   3  328.97   22.00
  10   4  -3  314.67   21.30
  10   4  -3  300.77   22.10
 -10   4   3  326.47   21.30
 -10   4   3  304.77   22.20
  10   4  -3  314.97   22.40
   8  -4  -3  716.53   47.90
  -8  -4   3  718.23   47.80
  -8  -4   3  709.33   47.40
  -8  -4   3  692.63   48.10
   8  -4  -3  709.43   47.30
   8   4  -3  725.63   47.20
  -8   4   3  720.43   47.20
  -8   4   3  668.63   48.00
   8   4  -3  707.53   48.00
   6   4  -3    6.30    1.40
  -6   4   3    3.00    1.10
   6   4  -3    4.60    0.60
   6   4  -3    5.60    1.30
  -4  -4   3 1296.17   94.89
  -4  -4   3 1400.06   94.59
  -4  -4   3 1512.55   94.89
   4  -4  -3 1336.27   94.59
   4   4  -3 1400.86   94.99
  -4   4   3 1389.46   95.09
   4   4  -3 1614.94   95.19
   2  -4  -3   75.99    7.20
   2  -4  -3   79.49    5.40
   2   4  -3   64.39    5.50
  -2   4   3   78.39    5.40
   2   4  -3   74.89    5.40
   0  -4   3  287.27   19.50
   0  -4  -3  305.57   19.50
   0  -4  -3  277.27   21.30
   0   4   3  304.57   19.50
   0   4  -3  298.07   19.50
   0   4   3  252.47   21.10
   2   4   3    6.70    0.80
   2   4   3    6.20    2.00
  -2   4  -3    8.10    0.80
   4  -4   3   75.79    6.20
  -4  -4  -3   92.09    7.00
   4   4   3   72.69    7.10
   6  -4   3 2089.49  141.89
   6  -4   3 2032.40  142.49
  -6  -4  -3 2266.07  142.59
  -6  -4  -3 2077.59  141.89
   6   4   3 2149.39  142.99
   8  -4   3   97.69    7.70
  -8  -4  -3   92.59    7.40
  -8  -4  -3  102.19    8.00
   8  -4   3   89.29    7.40
   8   4   3   99.49    8.40
   8   4   3   82.99    6.50
 -10  -4  -3  557.34   36.40
 -10  -4  -3  547.65   37.10
  10  -4   3  524.75   36.40
  10  -4   3  516.65   36.80
  10   4   3  500.55   35.50
  10   4   3  528.15   37.30
 -10   4  -3  529.55   35.30
  12  -4   3  582.94   40.90
 -12  -4  -3  605.34   41.80
  12  -4   3  602.14   41.50
 -12  -4  -3  588.44   40.80
  12   4   3  547.55   39.90
 -12   4  -3  623.54   39.80
  12   4   3  608.24   42.00
 -14  -4  -3   25.00    4.60
  14  -4   3   22.90    4.60
  14  -4   3   19.80    3.60
 -14  -4  -3   20.40    3.60
  14   4   3   37.90    7.10
  14   4   3   22.60    2.50
 -14   4  -3   24.70    2.30
 -16  -4  -3  231.98   17.50
  16  -4   3  230.68   17.60
  16  -4   3  239.28   18.50
 -16  -4  -3  242.38   19.00
 -16   4  -3  245.48   16.30
  16   4   3  245.68   19.10
  16   4   3  220.68   16.40
 -18  -4  -3   12.30    3.40
  18  -4   3   13.10    4.00
  18  -4   3   13.50    3.70
  18   4   3   12.00    4.20
 -18   4  -3   21.10    2.20
  18   4   3   16.10    2.30
  20  -4   3    8.00    3.90
  20   4   3    4.20    6.60
  20   4   3    6.10    1.80
 -20   4  -3    7.20    1.60
  22   4   3    7.50    2.20
  23   5  -3    3.00    4.20
  23   5  -3    2.70    1.80
 -23   5   3    1.70    4.20
  23   5  -3    3.50    4.40
 -23   5   3    2.30    1.60
  21  -5  -3   -0.30    3.00
 -21   5   3   -0.70    1.20
  21   5  -3    1.10    1.30
  21   5  -3    0.90    3.50
  21   5  -3    2.10    3.40
 -21   5   3   -2.10    3.30
  19  -5  -3    7.00    3.30
  19  -5  -3    5.50    2.20
 -19  -5   3    7.10    2.30
 -19   5   3   10.70    1.40
 -19   5   3    7.90    3.40
  19   5  -3    9.40    3.20
  19   5  -3    6.80    3.30
  19   5  -3   10.00    1.60
  17  -5  -3    4.10    1.70
 -17  -5   3    1.00    1.60
  17  -5  -3    2.70    2.40
 -17  -5   3    1.90    2.00
  17  -5  -3    3.30    2.30
  17   5  -3    4.50    2.70
 -17   5   3    2.10    0.90
  17   5  -3    1.70    2.50
 -17   5   3    6.30    2.70
  17   5  -3    2.30    0.90
 -15  -5   3   21.20    3.40
 -15  -5   3   23.20    2.80
  15  -5  -3   23.70    3.70
  15  -5  -3   20.70    4.00
  15   5  -3   24.00    2.20
  15   5  -3   23.60    4.20
 -15   5   3   33.20    4.50
 -15   5   3   23.80    2.10
  13  -5  -3   24.40    3.40
 -13  -5   3   26.00    2.60
  13  -5  -3   21.90    2.40
 -13  -5   3   18.00    2.90
  13   5  -3   24.90    4.00
 -13   5   3   20.90    1.90
  13   5  -3   24.50    3.70
 -13   5   3   25.30    3.70
  13   5  -3   24.20    2.00
 -11  -5   3    3.60    1.00
  11  -5  -3    2.30    1.50
 -11  -5   3    6.60    1.70
  11  -5  -3    3.90    1.00
 -11  -5   3    4.00    1.60
  11   5  -3    2.40    1.60
 -11   5   3    4.80    0.70
 -11   5   3    3.00    1.60
  11   5  -3    5.40    1.90
  11   5  -3    4.00    0.70
  -9  -5   3   73.99    6.40
  -9  -5   3   69.79    6.10
   9  -5  -3   77.59    5.50
  -9  -5   3   78.39    5.50
   9  -5  -3   72.69    6.20
   9   5  -3   82.59    6.60
  -9   5   3   70.69    6.30
   9   5  -3   77.59    5.30
   9   5  -3   85.29    6.50
  -7  -5   3  117.79    7.70
  -7  -5   3  110.89    8.30
  -7  -5   3  113.89    8.40
   7  -5  -3  107.49    8.30
   7  -5  -3  112.79    7.70
   7   5  -3  118.29    8.70
   7   5  -3  102.09    8.40
  -7   5   3  104.49    8.40
  -5  -5   3   19.00    2.30
   5  -5  -3   21.90    2.40
   5  -5  -3   22.90    1.80
  -5  -5   3   24.40    2.30
  -5  -5   3   23.90    1.80
  -5   5   3   21.80    2.60
   5   5  -3   27.50    2.80
   5   5  -3   23.80    2.50
   3  -5  -3  421.76   30.00
  -3  -5   3  364.56   27.60
  -3  -5   3  447.76   27.70
   3  -5  -3  393.86   27.60
  -3   5   3  399.96   27.80
   3   5  -3  417.56   27.80
  -1  -5   3   20.30    2.50
  -1  -5   3   22.30    2.00
   1  -5  -3   21.70    4.10
   1  -5  -3   25.80    2.00
  -1   5   3   22.40    2.10
  -1   5   3   25.50    3.90
   1   5  -3   23.70    2.20
  -1  -5  -3   46.80    3.20
  -1  -5  -3   42.10    5.10
   1  -5   3   44.30    3.20
  -1   5  -3   44.00    3.30
   1   5   3   36.00    4.90
   1   5   3   45.40    3.30
   3  -5   3  164.38   12.10
  -3  -5  -3  169.58   13.20
  -3  -5  -3  176.08   11.40
   3  -5   3  166.78   11.40
   3   5   3  172.48   11.50
  -3   5  -3  167.98   11.50
  -5  -5  -3  109.19    8.20
  -5  -5  -3  118.29    8.90
   5   5   3   91.59    9.20
   7  -5   3   80.29    6.80
  -7  -5  -3   83.89    6.80
   7  -5   3   85.49    6.90
  -7  -5  -3   83.89    7.30
   7   5   3   83.79    8.00
   9  -5   3   18.00    2.80
  -9  -5  -3   21.10    3.20
  -9  -5  -3   19.40    2.80
   9  -5   3   16.70    2.90
   9   5   3   21.50    3.90
  11  -5   3    7.70    2.10
 -11  -5  -3   12.20    2.60
  11  -5   3   14.30    2.90
 -11  -5  -3   11.00    2.80
  11   5   3    7.90    1.10
  11   5   3    8.00    2.90
  13  -5   3   40.60    5.20
 -13  -5  -3   52.59    6.00
  13  -5   3   47.50    5.20
 -13  -5  -3   49.30    4.90
  13   5   3   40.30    5.60
  13   5   3   35.20    3.20
  15  -5   3    2.30    2.40
  15  -5   3    1.70    2.20
 -15  -5  -3   -0.60    2.10
 -15  -5  -3    1.30    2.60
  15   5   3    1.10    2.50
  15   5   3   -0.40    0.80
 -17  -5  -3    1.00    2.60
  17  -5   3   -3.00    2.50
  17  -5   3    1.40    2.40
  17   5   3    1.10    3.00
  17   5   3    2.20    1.10
  19  -5   3   -2.00    2.70
  19   5   3   -1.10    1.20
  19   5   3    0.10    2.90
  21  -5   3    4.60    3.70
  21   5   3    2.30    4.40
 -22   6   3   -1.40    1.10
  22   6  -3   -0.40    4.00
  22   6  -3   -0.90    1.40
 -22   6   3    2.30    4.10
  22   6  -3   -0.30    3.90
  20  -6  -3   23.90    5.40
 -20   6   3   26.00    2.50
  20   6  -3   28.20    2.70
 -20   6   3   22.40    4.80
  20   6  -3   21.00    4.60
  20   6  -3   29.00    6.20
  18  -6  -3   54.49    5.80
 -18  -6   3   54.99    5.00
  18  -6  -3   62.29    7.30
  18   6  -3   53.69    4.20
  18   6  -3   54.89    7.40
  18   6  -3   47.70    6.40
 -18   6   3   67.89    7.20
 -18   6   3   53.09    4.10
  16  -6  -3    5.50    2.80
 -16  -6   3    4.40    2.30
  16  -6  -3    7.40    1.70
  16  -6  -3   10.70    2.80
  16   6  -3   10.00    1.30
  16   6  -3    9.30    3.20
 -16   6   3    8.50    2.80
 -16   6   3   11.40    1.20
  16   6  -3   13.60    3.40
 -14  -6   3  520.65   35.00
 -14  -6   3  504.25   34.30
  14  -6  -3  517.65   35.20
  14  -6  -3  525.25   34.20
 -14   6   3  489.35   35.50
  14   6  -3  518.45   36.10
  14   6  -3  488.45   33.90
 -14   6   3  491.45   33.90
 -12  -6   3   89.99    6.80
 -12  -6   3   92.99    8.00
 -12  -6   3  100.29    7.60
  12  -6  -3  100.09    7.80
  12  -6  -3  102.69    6.80
  12   6  -3   96.29    8.10
  12   6  -3   82.19    6.50
  12   6  -3  101.99    8.50
 -12   6   3   81.99    7.80
  10  -6  -3  114.19    7.90
 -10  -6   3  109.09    8.60
  10  -6  -3  109.99    8.80
 -10  -6   3  104.99    7.90
 -10  -6   3  115.39    9.00
  10   6  -3  115.19    9.00
  10   6  -3  123.89    9.50
 -10   6   3  113.39    9.00
  -8  -6   3  158.78   11.20
   8  -6  -3  161.78   10.30
  -8  -6   3  145.79   11.00
  -8  -6   3  165.58   10.30
   8  -6  -3  150.98   11.10
   8   6  -3  132.99   11.10
  -8   6   3  127.89   11.10
   8   6  -3  140.39   11.50
   6  -6  -3   17.30    2.40
   6  -6  -3   19.20    1.60
  -6  -6   3   20.60    1.60
  -6  -6   3   20.60    2.30
   6   6  -3   20.80    3.00
  -6   6   3   27.20    3.00
   6   6  -3   26.50    2.70
   4  -6  -3   19.70    4.20
  -4  -6   3   25.60    2.40
   4  -6  -3   24.10    2.50
  -4  -6   3   19.60    2.20
   2  -6  -3  294.97   21.50
   2  -6  -3  284.37   18.80
  -2  -6   3  272.67   18.80
  -2  -6   3  274.27   19.20
   2   6  -3  261.57   19.40
   2   6  -3  264.97   18.90
  -2   6   3  269.87   18.90
   0  -6   3 2007.90  132.59
   0  -6  -3 2018.30  131.39
   0  -6   3 1918.91  131.39
   0  -6  -3 1912.41  133.89
   0   6   3 2069.29  131.59
   0   6  -3 1967.60  131.49
   0   6   3 1914.91  133.99
  -2  -6  -3  881.91   62.79
   2  -6   3  963.10   62.19
  -2  -6  -3  960.80   62.09
   2  -6   3  928.41   62.79
  -2  -6  -3  889.51   64.29
  -2   6  -3  922.21   62.29
   2   6   3  970.90   62.29
  -4  -6  -3    9.10    2.50
   4  -6   3    9.10    1.70
  -4  -6  -3    7.40    1.60
   4   6   3    4.30    2.30
  -6  -6  -3  828.02   52.19
   6   6   3  680.63   52.79
  -8  -6  -3  137.59   10.30
   8  -6   3  127.59   10.30
   8  -6   3  126.79   10.20
  -8  -6  -3  144.69   10.90
   8   6   3  127.69   11.60
 -10  -6  -3   -0.40    1.60
 -10  -6  -3   -0.80    1.40
  10  -6   3   -0.10    1.20
  10  -6   3    0.20    1.60
  10   6   3    3.40    2.50
  12  -6   3   75.39    7.30
 -12  -6  -3   87.29    8.10
  12  -6   3   82.29    7.70
 -12  -6  -3   75.79    7.20
  12   6   3   88.79    8.80
 -14  -6  -3    6.90    2.60
  14  -6   3    8.60    2.80
  14  -6   3    5.00    2.50
 -14  -6  -3    6.50    3.10
  14   6   3    6.00    3.30
 -16  -6  -3   35.10    5.00
  16  -6   3   31.50    5.40
 -16  -6  -3   36.90    6.20
  16  -6   3   27.00    4.60
  16   6   3   26.00    5.70
  18  -6   3   12.80    3.90
  18   6   3   16.10    1.60
  18   6   3   12.30    4.60
  20  -6   3   28.20    6.00
  20   6   3   28.90    2.70
  20   6   3   33.80    7.10
  22   6   3    0.60    1.50
  21  -7  -3   55.49    8.10
  21   7  -3   47.10    8.50
  21   7  -3   53.29    4.20
 -21   7   3   48.30    7.10
  21   7  -3   46.40    7.10
  19  -7  -3   15.60    4.30
  19   7  -3   16.30    1.80
  19   7  -3   16.40    4.70
  19   7  -3   16.60    4.20
 -19   7   3   24.30    4.60
  17  -7  -3  218.68   17.60
 -17  -7   3  215.38   15.10
  17   7  -3  231.68   17.90
  17   7  -3  193.38   14.60
 -17   7   3  223.68   17.00
  17   7  -3  240.48   17.10
 -15  -7   3  124.09    9.20
 -15  -7   3  126.79   10.30
  15  -7  -3  122.89   10.40
  15  -7  -3  124.69    9.00
  15   7  -3  130.49   10.90
  15   7  -3  137.69   11.60
 -15   7   3  127.09   10.70
 -13  -7   3  225.58   17.70
  13  -7  -3  235.38   17.40
  13  -7  -3  260.67   16.20
 -13  -7   3  222.58   16.20
 -13  -7   3  253.47   17.30
 -13   7   3  215.28   17.50
  13   7  -3  231.78   18.60
  13   7  -3  240.58   18.30
 -11  -7   3  469.05   33.30
 -11  -7   3  461.95   32.90
 -11  -7   3  465.45   32.00
  11  -7  -3  500.65   32.00
  11  -7  -3  490.05   33.10
 -11   7   3  453.35   33.30
  11   7  -3  467.05   33.30
  11   7  -3  500.35   34.00
   9  -7  -3   22.40    3.10
  -9  -7   3   20.40    2.90
   9  -7  -3   24.50    1.90
  -9  -7   3   19.70    2.80
  -9  -7   3   23.30    1.90
   9   7  -3   22.30    3.30
   9   7  -3   22.80    3.80
  -9   7   3   22.90    3.30
   7  -7  -3  950.70   64.79
  -7  -7   3 1016.50   63.89
  -7  -7   3 1017.80   64.79
   7  -7  -3  979.90   63.89
  -7   7   3  905.71   64.89
   7   7  -3  885.31   65.59
   7   7  -3  946.71   64.89
  -5  -7   3 1047.30   63.29
   5  -7  -3  922.51   63.09
  -5  -7   3  910.51   63.09
  -5   7   3  894.61   63.29
   5   7  -3  900.61   63.19
  -3  -7   3  375.96   23.70
   3  -7  -3  334.67   26.10
   3  -7  -3  330.17   23.30
  -3  -7   3  338.17   23.30
  -3   7   3  348.67   23.50
   3   7  -3  310.57   24.10
   3   7  -3  340.57   23.50
   1  -7  -3 3836.02  246.68
  -1  -7   3 3595.24  246.68
  -1  -7   3 3684.13  246.88
  -1  -7   3 3272.17  247.58
   1  -7  -3 3538.55  249.48
   1   7  -3 3684.23  246.78
  -1   7   3 4197.08  249.88
  -1   7   3 3864.61  246.88
  -1  -7  -3  141.79   13.10
  -1  -7  -3  161.28   10.70
  -1  -7  -3  150.08   11.20
   1  -7   3  172.88   12.60
   1  -7   3  149.79   11.10
   1  -7   3  159.98   10.70
   1   7   3  135.69   12.90
  -1   7  -3  152.28   10.80
   1   7   3  156.98   10.80
   3  -7   3 1316.57   91.79
  -3  -7  -3 1324.67   91.79
  -3  -7  -3 1364.06   93.39
   3  -7   3 1337.37   90.99
  -3  -7  -3 1444.86   90.99
  -3   7  -3 1355.56   91.19
   3   7   3 1419.06   91.09
   5  -7   3  744.13   51.09
  -7  -7  -3  440.26   30.70
  -7  -7  -3  493.25   31.60
   7  -7   3  436.86   30.70
   7   7   3  392.76   32.30
  -9  -7  -3  439.06   31.60
   9  -7   3  442.76   31.60
  -9  -7  -3  501.35   32.50
   9  -7   3  418.46   31.70
   9   7   3  468.55   33.60
 -11  -7  -3    5.20    2.20
  11  -7   3   10.00    2.60
  11  -7   3   11.50    2.70
 -11  -7  -3   14.90    3.40
  11   7   3    6.30    3.30
  13  -7   3  401.26   29.60
 -13  -7  -3  416.26   30.40
 -13  -7  -3  444.66   29.70
  13   7   3  407.56   32.60
  15  -7   3  109.69   10.20
  15  -7   3  108.19    9.90
 -15  -7  -3  122.09   11.00
 -15  -7  -3  105.79    9.80
  15   7   3  107.39   11.30
  17  -7   3   73.89    8.00
  17   7   3   55.79    8.90
  19  -7   3  109.99   12.80
  19   7   3  102.59   13.20
  21   7   3   -1.10    4.90
  22   8  -3    4.40    5.40
  20  -8  -3   82.99    9.80
 -20   8   3   88.49    9.60
  20   8  -3   82.49   10.70
  20   8  -3  100.39    9.90
  18  -8  -3   64.99    8.40
  18   8  -3   80.59    9.40
  18   8  -3   74.99    8.20
 -18   8   3   73.29    8.30
  16   8  -3   75.69    8.70
 -16   8   3   66.29    7.50
  16   8  -3   73.89    7.90
 -14  -8   3  451.85   32.40
 -14  -8   3  454.85   33.10
  14  -8  -3  489.05   32.80
  14   8  -3  462.15   33.00
  14   8  -3  469.85   34.00
 -14   8   3  463.25   33.00
  12  -8  -3   59.69    5.50
 -12  -8   3   58.29    5.30
 -12  -8   3   46.80    5.60
  12   8  -3   56.49    6.00
 -12   8   3   45.50    5.80
  12   8  -3   53.79    6.40
 -10  -8   3  473.55   33.20
  10  -8  -3  515.15   33.40
 -10   8   3  459.65   33.50
  10   8  -3  489.85   34.50
  10   8  -3  461.75   33.50
   8  -8  -3  227.28   15.50
   8  -8  -3  228.18   16.60
  -8  -8   3  235.28   16.60
  -8  -8   3  233.28   15.50
   8   8  -3  209.18   17.50
  -8   8   3  257.17   17.00
   6  -8  -3  321.77   23.40
  -6  -8   3  371.66   23.60
  -6  -8   3  331.57   23.40
  -6  -8   3  321.97   22.60
  -6   8   3  341.67   23.70
   6   8  -3  329.87   23.60
  -4  -8   3 2215.58  150.68
  -4  -8   3 2495.45  151.18
   4  -8  -3 2219.28  150.78
   4  -8  -3 2207.08  153.98
  -4   8   3 2255.07  150.98
   4   8  -3 2143.79  150.88
   2  -8  -3    6.10    1.40
  -2  -8   3    6.50    1.40
  -2  -8   3    5.20    1.20
   2  -8  -3    6.50    3.30
   2  -8  -3    7.30    1.40
  -2  -8   3    4.60    2.00
  -2   8   3    8.10    1.50
   2   8  -3   10.90    2.60
   2   8  -3    4.90    1.40
   0  -8  -3 1425.36   89.99
   0  -8  -3 1351.16   90.39
   0  -8   3 1356.96   90.29
   0  -8   3 1397.66   89.99
   0  -8  -3 1338.37   93.09
   0  -8   3 1272.37   91.59
   0   8   3 1301.07   92.89
   0   8   3 1390.16   90.09
   0   8  -3 1278.37   90.09
   2  -8   3 2810.52  192.88
  -2  -8  -3 2799.62  193.58
  -2  -8  -3 2920.11  192.88
   2  -8   3 3285.97  195.58
   2  -8   3 2864.41  193.48
  -2  -8  -3 2730.03  195.58
  -2   8  -3 2799.22  193.08
   2   8   3 2991.50  193.08
   4  -8   3   13.10    1.30
  -4  -8  -3   11.40    2.40
  -4  -8  -3    9.20    3.00
   4  -8   3   15.20    2.30
  -4  -8  -3   15.10    1.20
  -6  -8  -3 1584.44  108.89
   6  -8   3 1518.45  108.79
  -6  -8  -3 1750.62  110.09
  -8  -8  -3  237.28   16.50
   8  -8   3  208.08   15.50
   8   8   3  182.28   17.30
 -10  -8  -3  179.78   13.20
  10  -8   3  167.28   12.40
  10  -8   3  155.98   12.50
 -10  -8  -3  165.98   12.30
  10   8   3  124.39   13.70
  12  -8   3  299.97   21.80
 -12  -8  -3  307.47   22.50
 -12  -8  -3  316.87   21.80
  12  -8   3  288.87   22.00
  12   8   3  281.47   23.80
 -14  -8  -3   -0.20    2.50
  14  -8   3    3.60    2.60
  14  -8   3    1.20    2.20
 -14  -8  -3    3.10    2.80
  14   8   3    3.00    3.70
  16  -8   3  268.47   21.10
  16   8   3  275.37   22.80
  18  -8   3    8.50    3.60
  18   8   3    6.50    5.10
  20  -8   3   62.69    8.30
  20   8   3   42.40    9.20
  21   9  -3    1.20    5.30
  19   9  -3   29.70    6.90
 -19   9   3   22.20    5.00
  19   9  -3   33.50    5.70
  17   9  -3   59.19    7.30
  17   9  -3   50.19    7.80
 -17   9   3   40.20    6.10
 -15  -9   3   34.40    5.40
  15   9  -3   37.50    5.50
 -15   9   3   30.40    5.00
 -13  -9   3  164.08   11.80
 -13  -9   3  134.99   11.90
  13  -9  -3  146.79   11.90
  13   9  -3  147.29   13.40
 -13   9   3  155.18   12.20
  13   9  -3  153.18   12.30
  11  -9  -3  450.95   31.40
 -11  -9   3  435.06   31.20
 -11  -9   3  449.26   31.60
  11   9  -3  437.66   32.90
  11   9  -3  461.35   31.80
 -11   9   3  459.85   31.80
  -9  -9   3    1.50    1.60
   9  -9  -3    0.40    1.60
  -9  -9   3    1.70    1.50
   9   9  -3   -0.10    2.10
  -9   9   3    2.20    1.80
   9   9  -3    4.30    2.00
   7  -9  -3   56.69    5.30
  -7  -9   3   56.29    5.30
  -7  -9   3   62.09    5.30
   7  -9  -3   57.39    4.20
  -7  -9   3   58.79    4.20
   7   9  -3   49.10    6.40
  -7   9   3   73.99    5.90
   7   9  -3   74.39    5.90
   5  -9  -3  111.29    8.40
  -5  -9   3  114.69    8.70
  -5  -9   3  131.29    9.10
  -5  -9   3  111.49    8.30
   5  -9  -3  117.89    8.80
   5  -9  -3  123.99   12.20
  -5   9   3  116.19    9.00
   5   9  -3   93.39    9.70
   5   9  -3  113.19    9.00
   3  -9  -3  228.88   20.70
   3  -9  -3  220.48   15.80
  -3  -9   3  223.58   15.70
  -3  -9   3  241.48   16.60
  -3  -9   3  210.38   15.80
   3  -9  -3  214.08   15.80
   3   9  -3  219.98   17.10
  -3   9   3  237.08   16.10
   3   9  -3  223.58   16.00
   1  -9  -3  845.82   58.69
  -1  -9   3  738.23   56.29
  -1  -9   3  820.52   54.89
   1  -9  -3  815.22   55.19
   1  -9  -3  839.92   54.89
  -1  -9   3  800.22   55.09
   1   9  -3  844.72   55.19
  -1   9   3  827.82   55.09
   1  -9   3  113.99   10.50
  -1  -9  -3  116.19    8.80
   1  -9   3  120.99    8.80
  -1  -9  -3  114.29   11.30
   1  -9   3  113.29    8.20
  -1  -9  -3  115.59    8.20
  -1   9  -3  110.39    8.50
   1   9   3  121.99    8.40
   1   9   3   99.89   10.90
   3  -9   3  747.93   49.70
  -3  -9  -3  699.73   53.99
   3  -9   3  710.83   48.80
  -3  -9  -3  659.53   49.60
   3  -9   3  833.52   52.19
  -3  -9  -3  733.73   48.80
   3   9   3  730.63   49.00
  -3   9  -3  725.43   49.10
   5  -9   3  756.52   51.99
  -5  -9  -3  768.42   52.09
  -7  -9  -3  181.48   12.90
   7  -9   3  153.98   11.70
   7   9   3  116.49   13.40
  -9  -9  -3  318.07   22.20
  -9  -9  -3  346.17   23.20
   9  -9   3  312.47   22.20
   9   9   3  248.48   24.00
 -11  -9  -3   18.30    4.10
  11  -9   3   16.40    3.30
 -11  -9  -3   17.50    3.50
  11  -9   3   15.10    3.50
  11   9   3   12.20    4.70
  13  -9   3   68.49    7.00
 -13  -9  -3   66.39    6.70
  13  -9   3   60.59    6.80
  13   9   3   48.00    8.80
  15  -9   3   87.39    8.90
 -15  -9  -3  104.29   10.20
  15   9   3   73.59   10.60
  17  -9   3    6.60    3.50
  17   9   3    8.20    5.10
  19  -9   3   27.60    5.90
  19   9   3   28.30    7.90
  22  10  -3   18.40    8.10
  20  10  -3    4.30    5.90
  18 -10  -3   -4.00    2.70
  18  10  -3    3.50    3.60
 -18  10   3   -3.30    3.00
  18  10  -3    0.60    4.50
 -16 -10   3   12.50    3.90
  16  10  -3    4.50    3.30
  16  10  -3   10.40    4.90
 -16  10   3    8.90    3.30
 -14 -10   3   32.60    5.00
  14  10  -3   29.60    5.00
  14  10  -3   25.10    5.90
 -14  10   3   30.70    5.00
 -12 -10   3    6.20    2.60
 -12 -10   3    9.00    2.60
  12 -10  -3    4.00    2.40
  12  10  -3    5.40    3.90
 -12  10   3    3.80    2.30
  12  10  -3    7.50    2.90
 -10 -10   3    3.40    1.90
  10 -10  -3    0.60    1.80
 -10 -10   3    5.00    2.00
  10  10  -3    2.80    2.00
  10  10  -3    0.70    2.80
 -10  10   3    2.10    1.90
  -8 -10   3    4.20    1.00
  -8 -10   3    2.70    1.70
   8 -10  -3    3.10    1.20
   8 -10  -3    3.80    0.70
  -8 -10   3    2.70    1.70
  -8 -10   3    4.70    0.70
   8 -10  -3    2.40    1.70
   8  10  -3    4.90    2.90
   8  10  -3    3.50    2.10
  -8  10   3    3.00    1.80
  -6 -10   3   29.00    3.50
  -6 -10   3   27.60    3.40
   6 -10  -3   22.90    3.20
   6 -10  -3   26.40    2.90
  -6 -10   3   26.10    2.50
   6 -10  -3   28.40    6.70
  -6  10   3   27.90    3.70
   6  10  -3   22.10    3.40
   6  10  -3   18.90    4.20
   4 -10  -3   74.59    6.70
   4 -10  -3   90.39   10.50
   4 -10  -3   83.99    6.60
  -4 -10   3   83.69    6.40
  -4 -10   3   80.79    6.70
  -4 -10   3   93.49    7.40
  -4  10   3   87.29    7.00
   4  10  -3   85.29    7.10
   4  10  -3   75.49    8.80
   2 -10  -3  107.69   12.00
   2 -10  -3  109.29    8.40
  -2 -10   3  101.49    9.50
   2 -10  -3  114.99    8.30
  -2 -10   3  109.79    8.30
  -2  10   3  116.89    8.50
   2  10  -3  105.59    8.50
   0 -10   3   58.79    4.80
   0 -10   3   52.69    6.90
   0 -10  -3   60.29    5.60
   0 -10  -3   63.29    4.80
   0 -10   3   57.29    5.10
   0 -10  -3   58.09    8.30
   0  10   3   65.19    7.90
   0  10  -3   57.39    5.10
   0  10   3   62.29    5.10
   2 -10   3   51.89    4.80
  -2 -10  -3   52.09    7.40
  -2 -10  -3   50.19    4.00
   2 -10   3   51.99    6.90
  -2 -10  -3   53.29    5.00
   2 -10   3   50.09    4.00
   2  10   3   44.40    6.80
   2  10   3   49.70    4.20
  -2  10  -3   54.09    4.70
   4 -10   3   10.40    2.30
  -4 -10  -3   11.90    1.30
   4 -10   3   11.50    1.30
  -4 -10  -3   12.00    3.80
  -4 -10  -3   11.00    2.70
   4 -10   3   12.90    4.20
   4  10   3    9.70    3.90
  -6 -10  -3   19.40    4.10
  -6 -10  -3   18.30    3.20
   6 -10   3   15.00    2.90
   6  10   3   14.00    4.60
  -8 -10  -3   17.90    3.40
  -8 -10  -3   22.70    4.30
   8 -10   3   14.40    3.00
   8  10   3   18.10    5.30
 -10 -10  -3   13.80    3.70
  10  10   3   10.50    4.80
  12 -10   3    3.00    2.50
 -12 -10  -3   -1.20    2.40
 -12 -10  -3    1.40    2.70
  12 -10   3    2.30    2.20
  12  10   3    2.00    4.00
 -14 -10  -3   12.60    4.30
  14 -10   3    9.70    3.20
  14  10   3    8.90    4.80
  16 -10   3   -0.50    2.70
  16  10   3    0.50    4.50
  18 -10   3    6.70    3.70
  20  10   3    2.80    8.70
  21  11  -3   23.60    8.80
  19 -11  -3   10.70    4.80
  19  11  -3   13.70    6.80
 -17 -11   3   11.00    4.20
  17  11  -3    6.60    3.90
  17  11  -3   10.30    5.60
 -17  11   3    7.10    3.80
 -15 -11   3    9.50    3.70
 -15  11   3   12.90    3.60
  15  11  -3    9.40    3.70
  15  11  -3    5.10    4.40
 -13 -11   3   50.59    6.20
  13  11  -3   46.60    8.30
 -13  11   3   48.10    6.30
  13  11  -3   56.39    6.80
 -11 -11   3   59.89    5.90
 -11 -11   3   57.39    5.90
  11 -11  -3   51.49    5.80
 -11  11   3   59.79    6.60
  11  11  -3   42.80    8.00
  11  11  -3   49.60    6.20
  -9 -11   3   56.19    5.50
   9 -11  -3   60.89   10.70
  -9 -11   3   55.09    5.40
   9 -11  -3   48.60    5.50
   9 -11  -3   57.19    4.30
  -9  11   3   53.99    5.80
   9  11  -3   45.90    5.90
   9  11  -3   38.40    7.10
   7 -11  -3  516.05   35.90
  -7 -11   3  515.65   35.90
   7 -11  -3  528.65   35.30
  -7 -11   3  511.55   34.80
  -7 -11   3  582.04   36.20
  -7 -11   3  523.65   35.10
   7 -11  -3  533.65   40.60
   7  11  -3  535.05   36.40
  -7  11   3  514.35   36.20
   7  11  -3  432.56   37.30
  -5 -11   3  335.57   24.20
   5 -11  -3  357.26   24.30
  -5 -11   3  398.96   24.90
   5 -11  -3  347.27   28.60
  -5 -11   3  329.97   23.70
   5 -11  -3  340.17   23.90
   5  11  -3  330.67   24.50
  -5  11   3  354.86   24.60
   5  11  -3  311.57   25.80
  -3 -11   3   36.80    4.70
   3 -11  -3   31.30    3.60
   3 -11  -3   35.70    7.40
  -3 -11   3   33.80    3.30
   3 -11  -3   34.10    3.50
  -3 -11   3   24.70    3.40
   3  11  -3   28.50    5.20
  -3  11   3   32.00    3.90
   3  11  -3   30.10    4.00
  -1 -11   3  201.98   14.20
   1 -11  -3  197.38   13.80
   1 -11  -3  211.58   14.70
  -1 -11   3  187.78   14.00
   1 -11  -3  195.78   18.00
  -1 -11   3  163.58   15.60
   1  11  -3  190.68   14.20
  -1  11   3  213.08   14.20
   1 -11   3   46.20    6.90
   1 -11   3   45.10    4.50
  -1 -11  -3   54.29    8.70
   1 -11   3   45.40    3.90
  -1 -11  -3   49.00    3.90
  -1 -11  -3   42.50    4.70
  -1  11  -3   44.50    4.30
   1  11   3   44.40    6.90
   1  11   3   43.70    4.10
  -3 -11  -3  140.59   13.20
  -3 -11  -3  136.39    9.60
  -3 -11  -3  137.09   10.80
   3 -11   3  136.39    9.70
   3 -11   3  151.68   13.60
   3 -11   3  136.19   10.60
   3  11   3  125.59   13.30
   5 -11   3  219.78   17.90
   5 -11   3  189.08   13.40
  -5 -11  -3  217.98   16.90
   5 -11   3  194.78   14.70
  -5 -11  -3  191.58   14.80
  -5 -11  -3  203.38   13.30
   5  11   3  159.48   17.10
   7 -11   3   62.59    6.70
  -7 -11  -3   79.79    8.00
  -7 -11  -3   76.49    6.90
   7  11   3   51.19    9.50
   9 -11   3  186.68   15.10
  -9 -11  -3  212.68   15.60
  -9 -11  -3  189.18   14.30
   9  11   3  141.29   16.50
 -11 -11  -3    7.90    3.40
 -11 -11  -3   11.90    3.90
  11 -11   3   12.20    3.30
  11  11   3    5.00    4.80
 -13 -11  -3   96.79    9.70
  13 -11   3   85.79    8.50
  13  11   3   60.79   11.30
  15 -11   3   28.20    5.20
  15  11   3   19.00    6.80
  17 -11   3    6.60    4.50
  17  11   3   -0.70    5.60
  19 -11   3   32.30    7.10
  19  11   3   29.60    9.20
  20  12  -3   63.69   12.20
  18  12  -3  136.09   15.90
 -16 -12   3   12.90    4.40
 -16  12   3   21.70    4.90
  16  12  -3   16.30    4.70
  16  12  -3   22.30    7.00
 -14 -12   3  335.47   23.10
 -14  12   3  305.87   23.10
  14  12  -3  331.37   23.40
  14  12  -3  245.08   25.00
 -12 -12   3   97.09    8.70
  12  12  -3   75.69   10.70
 -12  12   3   96.49    8.90
  12  12  -3   96.49    9.20
 -10 -12   3  191.38   15.00
  10 -12  -3  200.68   20.30
  10 -12  -3  208.48   15.30
 -10 -12   3  210.48   15.30
  10  12  -3  192.18   15.60
 -10  12   3  181.78   15.40
   8 -12  -3  411.86   28.00
  -8 -12   3  428.46   27.50
  -8 -12   3  412.06   29.00
   8 -12  -3  422.86   29.00
   8 -12  -3  426.06   34.20
   8 -12  -3  389.56   27.60
  -8 -12   3  425.66   29.10
  -8 -12   3  408.06   27.80
   8  12  -3  363.76   29.20
  -8  12   3  419.86   29.30
  -6 -12   3   28.60    3.60
   6 -12  -3   24.30    3.30
  -6 -12   3   26.30    3.70
  -6 -12   3   20.90    2.40
   6 -12  -3   30.00    7.90
   6 -12  -3   25.40    2.90
   6  12  -3   11.10    4.10
  -6  12   3   16.60    3.30
   6  12  -3   15.90    3.60
   4 -12  -3  778.12   57.39
  -4 -12   3  886.61   53.69
   4 -12  -3  786.92   52.39
  -4 -12   3  774.92   52.19
  -4 -12   3  767.02   52.49
   4 -12  -3  804.42   52.59
   4  12  -3  708.23   54.39
   4  12  -3  700.53   52.79
  -4  12   3  739.63   52.79
  -2 -12   3   65.69    5.40
  -2 -12   3   57.09    7.10
   2 -12  -3   70.79    5.40
   2 -12  -3   63.19    5.60
   2 -12  -3   69.69   10.00
  -2 -12   3   61.89    5.30
   2  12  -3   43.10    5.50
  -2  12   3   51.49    5.40
   0 -12  -3   88.79   11.60
   0 -12   3   95.49    7.60
   0 -12   3  104.09    8.00
   0 -12  -3   99.79    8.20
   0 -12   3   88.19   10.20
   0 -12  -3   99.09    7.60
   0  12   3  113.39    8.00
   0  12  -3  107.59    8.20
   2 -12   3  358.26   24.00
  -2 -12  -3  335.27   27.90
  -2 -12  -3  363.36   24.00
  -2 -12  -3  366.56   24.90
   2 -12   3  345.27   24.70
   2 -12   3  340.67   27.60
   2  12   3  336.77   28.00
  -4 -12  -3   22.80    2.20
  -4 -12  -3   29.50    5.80
   4 -12   3   25.80    2.40
  -4 -12  -3   29.20    4.10
   4 -12   3   16.50    3.20
   4 -12   3   31.60    7.00
   4  12   3   20.90    6.10
   6 -12   3  388.56   30.10
   6 -12   3  441.86   33.70
  -6 -12  -3  405.36   30.20
  -6 -12  -3  472.55   32.20
   8 -12   3   98.19    8.70
  -8 -12  -3  111.59   10.10
  -8 -12  -3   92.69    8.70
   8  12   3   70.29   11.00
  10 -12   3  230.38   16.90
 -10 -12  -3  250.77   18.10
 -10 -12  -3  216.78   16.80
  10  12   3  167.98   19.40
  12 -12   3  251.27   18.30
  12  12   3  200.78   21.00
  14 -12   3   -0.50    2.50
  14  12   3    1.30    5.60
  16 -12   3  135.29   12.30
  16  12   3  113.09   15.60
  18 -12   3   15.70    5.00
  18  12   3   17.50    8.20
  21  13  -3   14.40   10.90
  19  13  -3   11.50    8.70
  17  13  -3  111.89   15.50
 -15 -13   3   31.20    5.60
  15  13  -3   35.70    6.20
  15  13  -3   20.40    7.70
 -15  13   3   30.60    5.50
 -13 -13   3  172.58   13.40
 -13  13   3  166.68   13.60
  13  13  -3  162.98   13.80
  13  13  -3  124.89   15.90
 -11 -13   3  282.67   19.70
  11 -13  -3  283.37   26.00
  11  13  -3  281.07   20.20
 -11  13   3  253.77   19.80
  11  13  -3  208.78   21.70
   9 -13  -3   25.60    4.10
  -9 -13   3   29.70    4.30
   9 -13  -3   25.60    2.80
  -9 -13   3   26.20    4.10
   9 -13  -3   26.20    8.40
   9  13  -3   20.70    5.80
   9  13  -3   21.90    4.30
  -9  13   3   19.90    3.90
  -7 -13   3  377.16   25.50
   7 -13  -3  409.06   32.40
   7 -13  -3  386.16   25.70
  -7 -13   3  356.76   25.10
   7 -13  -3  386.66   26.50
  -7 -13   3  413.56   27.10
  -7  13   3  353.66   26.80
   7  13  -3  308.57   28.20
   7  13  -3  380.56   27.00
   5 -13  -3   19.00    7.00
  -5 -13   3   20.40    3.20
   5 -13  -3   23.50    2.80
  -5 -13   3   21.80    3.70
  -5 -13   3   17.60    2.50
   5 -13  -3   18.10    3.00
   5  13  -3    9.40    3.10
   5  13  -3   12.30    3.80
  -5  13   3   10.50    2.90
   3 -13  -3  317.67   22.80
   3 -13  -3  326.07   22.80
  -3 -13   3  300.87   22.60
   3 -13  -3  316.37   27.90
  -3 -13   3  349.57   24.40
  -3 -13   3  322.77   22.90
  -3  13   3  336.77   23.20
   3  13  -3  329.37   23.40
   1 -13  -3  293.57   26.30
   1 -13  -3  306.97   21.50
   1 -13  -3  316.47   21.90
  -1 -13   3  327.17   21.60
  -1 -13   3  270.47   23.70
  -1 -13   3  307.57   21.80
  -1  13   3  324.37   21.90
   1  13  -3  317.17   22.10
  -1 -13  -3   11.70    5.50
   1 -13   3   16.50    2.30
   1 -13   3   10.50    5.20
  -1 -13  -3   15.90    2.20
   1 -13   3   10.90    2.60
  -1 -13  -3   14.70    3.00
   1  13   3   20.10    6.00
  -3 -13  -3  465.85   33.90
   3 -13   3  426.06   33.80
   3 -13   3  436.36   29.50
  -3 -13  -3  415.36   30.50
   3 -13   3  420.86   30.40
  -3 -13  -3  464.15   29.40
   3  13   3  399.26   33.90
   5 -13   3  417.76   33.50
   5 -13   3  430.46   29.90
  -5 -13  -3  478.15   32.60
  -5 -13  -3  451.35   28.30
  -5 -13  -3  406.76   29.90
   5 -13   3  410.26   28.40
   5  13   3  344.67   32.60
  -7 -13  -3  179.98   14.30
   7 -13   3  181.48   14.30
  -7 -13  -3  188.88   16.00
   7 -13   3  178.18   18.20
  -9 -13  -3  493.15   34.20
   9 -13   3  421.86   32.70
 -11 -13  -3    4.30    3.70
  11  13   3   -1.70    4.90
  13 -13   3  208.98   15.70
  13  13   3  146.49   18.60
  15 -13   3  120.89   11.00
  15  13   3   76.79   14.10
  17 -13   3   13.50    4.70
  17  13   3   10.50    8.50
  20  14  -3   -2.90   10.30
  18  14  -3    1.70    8.40
  16  14  -3   12.90    7.40
 -14 -14   3   24.20    5.10
  14  14  -3   19.60    7.50
  14  14  -3   26.90    5.60
 -14  14   3   27.00    5.10
 -12 -14   3   18.10    4.10
  12  14  -3   14.30    6.60
 -12  14   3   12.70    3.90
  12  14  -3   22.10    4.80
 -10 -14   3  244.78   17.20
  10 -14  -3  225.38   24.80
  10  14  -3  237.48   17.80
 -10  14   3  226.98   17.50
  10  14  -3  175.78   19.20
   8 -14  -3   -1.70    6.10
  -8 -14   3    2.20    2.20
  -8 -14   3    0.30    2.40
  -8 -14   3    0.40    1.10
   8 -14  -3    1.60    2.40
   8 -14  -3    2.10    1.50
  -8 -14   3    1.90    0.70
  -8  14   3    3.30    2.60
   8  14  -3   -1.10    2.60
   8  14  -3    2.50    3.90
   6 -14  -3  203.68   21.30
  -6 -14   3  208.18   15.20
  -6 -14   3  229.58   15.90
   6 -14  -3  198.78   14.50
  -6 -14   3  187.08   14.30
   6 -14  -3  214.48   16.00
   6  14  -3  197.08   15.70
  -6  14   3  207.58   15.60
   6  14  -3  178.08   17.20
   4 -14  -3  299.97   28.70
  -4 -14   3  323.17   23.20
   4 -14  -3  320.17   23.00
   4 -14  -3  324.47   23.20
  -4 -14   3  351.26   24.60
  -4 -14   3  325.07   22.90
  -4  14   3  340.57   23.70
   2 -14  -3   29.80    4.10
  -2 -14   3   38.80   10.00
   2 -14  -3   35.50    8.90
   2 -14  -3   30.90    3.90
  -2 -14   3   34.50    4.10
  -2 -14   3   29.80    3.80
  -2  14   3   41.50    4.50
   0 -14   3   67.49    5.80
   0 -14   3   54.09   10.90
   0 -14   3   61.59    6.20
   0 -14  -3   67.09   11.30
   0 -14  -3   71.49    5.70
   0 -14  -3   72.09    6.80
   2 -14   3  206.28   14.90
  -2 -14  -3  225.98   14.70
  -2 -14  -3  216.78   19.80
  -2 -14  -3  199.98   15.80
   2 -14   3  212.78   15.70
   2 -14   3  187.08   18.70
   2  14   3  201.28   19.30
   4 -14   3   -1.90    2.10
  -4 -14  -3   -0.60    0.90
   4 -14   3   -1.10    1.00
  -4 -14  -3   -1.20    2.80
  -4 -14  -3    1.30    4.10
   4 -14   3   -3.00    4.80
   4  14   3   -1.50    3.70
   6 -14   3  238.28   22.70
  -6 -14  -3  260.37   18.80
  -6 -14  -3  283.77   21.10
   6 -14   3  224.08   18.40
   6  14   3  215.88   25.00
   8 -14   3   34.40    8.90
   8  14   3   21.80    7.30
 -10 -14  -3  180.28   15.90
  12  14   3   33.50    9.60
  14 -14   3    2.50    3.30
  14  14   3    3.40    7.00
  16 -14   3   42.00    6.90
  16  14   3   31.40   10.60
  19  15  -3   12.10   11.00
  17  15  -3   12.30    9.20
 -15 -15   3    2.20    4.30
  15  15  -3   -1.60    7.20
  13  15  -3   17.80    5.30
 -13  15   3   24.50    5.40
  13  15  -3   15.50    7.00
 -11 -15   3    4.20    3.10
  11  15  -3    4.10    3.80
  11  15  -3    2.70    5.20
 -11  15   3    7.00    3.60
  -9 -15   3    5.10    2.70
   9 -15  -3    4.00    1.40
   9  15  -3    6.50    3.60
   9  15  -3    1.40    4.70
  -9  15   3   -0.80    2.70
   7 -15  -3    2.00    2.70
  -7 -15   3   -0.40    2.30
   7 -15  -3    2.60    7.40
  -7 -15   3    0.20    1.40
   7 -15  -3    0.70    1.80
  -7 -15   3    3.30    2.50
   7  15  -3   -2.00    4.00
   7  15  -3    0.70    2.90
  -7  15   3    3.20    2.50
   5 -15  -3    1.10    2.00
  -5 -15   3   -0.40    2.20
  -5 -15   3    1.10    1.70
  -5 -15   3    5.80    2.70
   5 -15  -3    5.50    4.10
   5 -15  -3    2.70    7.30
  -5  15   3    2.00    2.10
   3 -15  -3   -1.70    1.90
   3 -15  -3   -1.30    1.80
  -3 -15   3    1.90    3.10
  -3 -15   3   -0.80    1.70
  -3 -15   3    0.10    2.00
   3 -15  -3    6.70    7.20
   1 -15  -3    0.80    6.10
  -1 -15   3    1.30    1.80
   1 -15  -3    0.10    1.70
  -1 -15   3    0.60    3.80
  -1 -15   3   -1.70    1.90
   1 -15  -3   -1.00    2.20
  -1 -15  -3   -0.50    5.50
   1 -15   3    1.90    1.60
  -1 -15  -3   -0.10    1.50
   1 -15   3   -1.80    4.70
   1 -15   3   -0.30    2.20
  -1 -15  -3    0.20    2.40
   3 -15   3    2.60    2.70
   3 -15   3    5.80    5.70
  -3 -15  -3    8.20    5.50
  -3 -15  -3    3.30    1.40
   3 -15   3    3.70    1.60
  -3 -15  -3    1.40    2.90
   3  15   3    8.60    5.20
   5 -15   3   22.50    2.50
  -5 -15  -3   25.10    2.30
   5 -15   3   28.80    8.40
  -5 -15  -3   23.00    6.40
  -5 -15  -3   22.40    4.40
   5 -15   3   21.10    4.10
   5  15   3   23.10    7.30
   7 -15   3    7.70    6.90
  -7 -15  -3    6.50    4.30
   7  15   3    9.20    5.70
   9 -15   3    1.80    7.30
  -9 -15  -3   -3.40    3.70
   9  15   3    0.10    5.50
  11  15   3    0.30    6.20
  13 -15   3    1.50    3.40
  13  15   3    7.20    7.40
  15 -15   3    3.50    3.90
  15  15   3    1.60    8.30
  18  16  -3    8.90   11.70
  16  16  -3    3.80    9.00
 -14 -16   3   32.50    6.10
  14  16  -3   25.70    9.10
 -12 -16   3   28.00    5.80
  12  16  -3   16.30    7.90
 -10 -16   3   59.49    7.20
  10  16  -3   52.99   10.10
 -10  16   3   55.79    7.40
  -8 -16   3  204.28   14.90
   8 -16  -3  172.58   12.60
   8 -16  -3  194.38   13.10
   8  16  -3  157.08   17.20
   6 -16  -3    5.00    3.00
  -6 -16   3   10.30    2.10
  -6 -16   3   10.00    3.30
   6 -16  -3    7.00    2.40
   6 -16  -3    2.20    8.40
   4 -16  -3  185.88   22.40
  -4 -16   3  208.68   15.70
  -4 -16   3  223.48   17.00
   4 -16  -3  209.98   15.80
   4 -16  -3  203.68   15.40
  -4 -16   3  215.08   15.30
  -2 -16   3    5.70    2.30
  -2 -16   3    6.30    2.30
   2 -16  -3    7.20    2.40
   2 -16  -3    7.60    2.70
  -2 -16   3    4.60    4.10
   2 -16  -3    0.90    7.00
   0 -16   3   42.70    4.70
   0 -16  -3   40.30    5.40
   0 -16  -3   42.90    4.50
   0 -16   3   37.50    7.90
   0 -16   3   45.60    5.20
  -2 -16  -3   16.30    2.40
   2 -16   3   17.20    6.70
   2 -16   3   15.40    2.50
  -2 -16  -3   12.00    3.70
  -4 -16  -3   17.60    6.60
   4 -16   3   11.70    3.70
   4 -16   3   15.00    2.60
  -4 -16  -3    9.30    3.70
   4 -16   3   12.60    7.00
  -4 -16  -3   14.50    1.90
   4  16   3   17.50    6.80
   6 -16   3   68.89   12.60
   6 -16   3   71.79    5.70
  -6 -16  -3  107.19   11.30
   6  16   3   73.29   12.50
   8 -16   3    7.40    8.40
  -8 -16  -3   13.90    5.50
   8  16   3   12.70    7.20
  10  16   3   20.00    8.20
  12  16   3   25.70    9.70
  14 -16   3    1.90    3.80
  14  16   3   -4.70    8.50
  15  17  -3    4.50    9.70
 -13 -17   3    4.40    4.80
  13  17  -3    6.60    8.00
 -11 -17   3  110.29   11.00
  11  17  -3   73.49   12.80
  -9 -17   3    4.70    3.50
   9  17  -3   -1.70    5.50
   7 -17  -3  234.18   16.60
  -7 -17   3  234.78   18.10
  -7 -17   3  229.38   16.00
  -7 -17   3  232.88   16.30
  -5 -17   3  103.99    8.60
   5 -17  -3  108.39    9.00
   5 -17  -3  104.69   10.30
  -5 -17   3  109.79   10.50
  -3 -17   3  122.89   10.10
   3 -17  -3  114.39   10.10
   3 -17  -3  121.19   10.10
  -3 -17   3  116.49    9.70
  -3 -17   3  138.69   12.40
   3 -17  -3  102.39   16.70
   1 -17  -3  147.09   19.00
   1 -17  -3  163.88   12.60
  -1 -17   3  151.28   12.20
   1 -17  -3  147.29   11.80
  -1 -17   3  166.78   12.00
  -1 -17   3  146.89   15.20
   1 -17   3   -1.70    2.80
  -1 -17  -3   -0.50    6.70
  -1 -17  -3    0.00    1.80
   1 -17   3   -0.90    1.90
   1 -17   3   -2.40    5.70
  -1 -17  -3   -0.90    3.00
  -3 -17  -3  210.18   20.20
  -3 -17  -3  205.68   13.80
   3 -17   3  198.58   14.00
   3 -17   3  164.88   19.70
   3 -17   3  179.58   15.20
   5 -17   3  121.69   17.70
   5 -17   3  137.09   10.10
  -5 -17  -3  164.68   16.10
  -5 -17  -3  142.59    9.70
   5  17   3  120.29   16.00
   7 -17   3   19.90    9.80
   7  17   3   17.10    7.90
   9  17   3   83.69   14.40
  11  17   3    4.20    7.80
  13 -17   3   79.49    9.30
  13  17   3   42.00   13.00
  16  18  -3    1.20   11.80
  14  18  -3   40.20   12.20
 -12 -18   3   17.50    5.50
  12  18  -3   17.60    8.80
  10  18  -3   81.69   13.10
  -8 -18   3  111.19   10.30
   8 -18  -3   95.69    7.30
  -6 -18   3   12.80    3.60
   6 -18  -3    6.30    2.70
  -6 -18   3   10.70    4.20
  -4 -18   3  189.48   15.00
  -4 -18   3  211.08   17.20
   4 -18  -3  209.18   15.30
  -2 -18   3   47.40    8.30
  -2 -18   3   44.40    5.40
  -2 -18   3   43.60    5.30
   2 -18  -3   44.20    5.20
   0 -18  -3   86.19    7.40
   0 -18  -3   84.79    8.40
   0 -18   3   80.09    8.20
   0 -18   3   76.09   12.10
   2 -18   3  134.19   11.70
  -2 -18  -3  175.78   27.60
   2 -18   3  137.09   10.40
   2 -18   3  113.79   16.30
  -2 -18  -3  139.69   10.30
   4 -18   3   23.40    9.60
   4 -18   3   24.40    3.00
  -4 -18  -3   25.70    3.70
   6 -18   3  219.58   14.20
   6 -18   3  180.08   23.20
   6  18   3  182.08   21.40
   8  18   3    2.90    7.40
  10  18   3  166.88   20.70
  12  18   3   86.79   15.80
  13  19  -3    7.10   10.10
  11  19  -3   24.80   10.10
  -9 -19   3    2.70    6.00
  -7 -19   3   88.69    9.80
  -7 -19   3   86.49    6.60
   7 -19  -3   88.09    7.80
  -5 -19   3   34.60    4.20
   5 -19  -3   32.40    4.80
  -5 -19   3   33.30    6.30
  -3 -19   3   63.19    9.30
   3 -19  -3   53.19    6.50
  -3 -19   3   49.50    5.80
   1 -19  -3  121.19   10.70
  -1 -19   3  103.29   10.30
   1 -19  -3  116.19    9.90
  -1 -19   3  120.29   10.10
  -1 -19   3  121.39   13.90
   1 -19   3   10.00    7.60
  -1 -19  -3    2.50    2.50
  -3 -19  -3   83.99    6.60
   3 -19   3   73.19    6.80
   3 -19   3   69.99   14.50
   5 -19   3   44.50   12.90
  -5 -19  -3   56.19    4.40
   5 -19   3   53.29    4.90
   7  19   3   23.40   10.00
  11  19   3    5.60   10.50
  -4 -20   3   18.90    5.90
   4 -20  -3   10.00    4.00
  -2 -20   3    5.20    4.00
  -2 -20   3    1.20    5.80
   0 -20  -3    5.00    3.30
   0 -20   3    2.40    3.70
  -2 -20  -3    1.40    2.80
   2 -20   3   -0.10    8.70
   4 -20   3    4.20   10.80
   8  20   3   -4.90    9.80
  10  20   3   10.50   11.50
 -24   0   4   17.80    4.70
  24   0  -4   13.50    4.40
  22   0  -4   25.70    4.80
  22   0  -4   31.20    4.10
 -22   0   4   32.40    5.10
 -22   0   4   37.00    4.10
  22   0  -4   29.80    6.00
 -20   0   4  163.98   12.10
  20   0  -4  162.98   12.90
 -20   0   4  176.48   13.20
  20   0  -4  152.88   14.00
  20   0  -4  162.38   12.70
  18   0  -4   -0.30    2.10
  18   0  -4    0.30    1.80
  18   0  -4    0.30    1.60
 -18   0   4   -0.10    1.80
 -18   0   4    0.40    1.40
 -16   0   4   52.59    4.30
  16   0  -4   42.90    4.40
  16   0  -4   52.59    4.90
  16   0  -4   46.90    5.80
 -16   0   4   44.40    4.90
  14   0  -4  174.98   12.90
  14   0  -4  172.68   14.10
 -14   0   4  193.68   12.90
 -14   0   4  182.58   13.40
  14   0  -4  183.68   13.30
 -12   0   4  598.74   43.30
  12   0  -4  629.04   43.00
 -12   0   4  652.63   43.00
  12   0  -4  669.83   43.30
  12   0  -4  632.94   44.00
  10   0  -4 1402.86   96.09
 -10   0   4 1390.66   96.29
  10   0  -4 1503.65   96.29
 -10   0   4 1508.05   96.09
  10   0  -4 1385.16   96.89
  -8   0   4  349.67   25.30
   8   0  -4  370.46   25.20
   8   0  -4  381.76   25.30
  -8   0   4  386.86   25.20
  -6   0   4 3605.54  239.88
   6   0  -4 3605.74  239.68
   4   0  -4   22.40    1.90
   4   0  -4   25.00    1.90
  -4   0   4   23.10    1.90
  -4   0   4   25.40    1.90
   2   0  -4 2853.71  190.58
   0   0  -4 9584.34  732.63
   0   0   4 9731.23  731.13
  -2   0  -4  826.42   55.79
   2   0   4  832.02   55.89
   4   0   4 3551.34  338.07
  -4   0  -4 3464.75  344.57
  -6   0  -4 2918.91  191.58
   6   0   4 2832.52  191.58
   8   0   4  391.96   27.30
  -8   0  -4  408.26   28.00
  -8   0  -4  411.46   27.30
   8   0   4  386.96   27.90
  10   0   4  534.55   37.50
  10   0   4  550.74   36.70
 -10   0  -4  515.65   37.50
 -10   0  -4  554.74   36.70
 -12   0  -4   39.10    3.90
  12   0   4   43.30    4.80
 -12   0  -4   38.70    4.80
  12   0   4   41.70    4.00
  14   0   4  365.66   26.60
 -14   0  -4  400.56   26.60
  16   0   4  158.18   13.40
  16   0   4  147.19   11.90
 -16   0  -4  168.18   11.90
 -18   0  -4   37.70    4.30
  18   0   4   32.50    4.20
  18   0   4   30.00    5.60
 -20   0  -4  199.08   14.30
  20   0   4  189.48   15.20
  20   0   4  173.08   19.70
 -22   0  -4   21.90    4.10
  22   0   4   20.80    4.40
 -25   1   4    1.40    4.80
  25   1  -4    4.60    4.70
  23  -1  -4   34.20    6.80
 -23  -1   4   39.10    5.80
  23  -1  -4   41.30    5.70
  23   1  -4   39.30    5.60
 -23   1   4   28.60    5.40
  23   1  -4   39.70    7.00
  23   1  -4   37.20    4.30
 -23   1   4   37.10    4.20
 -21  -1   4    0.80    2.00
  21  -1  -4    4.00    3.50
  21  -1  -4   -0.70    2.60
 -21  -1   4    0.60    2.60
  21  -1  -4    2.90    2.40
  21   1  -4    4.10    3.20
  21   1  -4    3.90    3.00
 -21   1   4   -1.30    2.90
 -21   1   4    1.40    1.80
 -19  -1   4  177.78   12.40
  19  -1  -4  166.18   14.30
 -19  -1   4  163.48   13.00
  19  -1  -4  179.78   13.00
  19  -1  -4  168.58   12.60
 -19   1   4  166.98   13.20
  19   1  -4  150.28   12.10
 -19   1   4  170.28   12.10
  19   1  -4  160.88   14.10
  19   1  -4  169.08   13.10
  17  -1  -4  314.87   21.60
 -17  -1   4  314.97   21.20
  17  -1  -4  284.87   22.70
 -17  -1   4  297.27   21.70
  17  -1  -4  294.37   21.30
  17   1  -4  290.17   21.00
  17   1  -4  310.37   22.80
 -17   1   4  299.97   21.90
  17   1  -4  308.07   21.80
 -17   1   4  315.77   21.00
  15  -1  -4   89.79    8.40
  15  -1  -4   89.59    7.20
 -15  -1   4   84.39    7.30
  15  -1  -4   99.59    7.40
 -15  -1   4   94.99    7.00
  15   1  -4   90.49    7.50
  15   1  -4   77.49    6.80
  15   1  -4   91.69    8.30
 -15   1   4   91.89    6.80
 -15   1   4   84.39    7.50
  13  -1  -4 1047.40   75.09
  13  -1  -4 1114.19   74.09
  13  -1  -4 1121.29   74.19
 -13  -1   4 1145.19   73.99
 -13  -1   4 1095.99   74.29
  13   1  -4 1113.79   74.39
  13   1  -4 1087.39   75.09
  13   1  -4 1106.99   73.89
 -13   1   4 1135.19   73.79
 -13   1   4 1059.09   74.39
 -11  -1   4  428.36   31.10
  11  -1  -4  428.06   31.90
 -11  -1   4  452.05   31.00
  11  -1  -4  457.85   31.10
  11  -1  -4  463.65   31.10
 -11   1   4  441.76   31.30
  11   1  -4  458.15   31.90
  11   1  -4  488.75   31.40
  11   1  -4  456.45   30.90
 -11   1   4  493.55   30.90
   9  -1  -4 1123.69   71.69
  -9  -1   4 1041.90   71.99
  -9  -1   4 1133.19   71.69
   9  -1  -4 1100.19   71.69
   9   1  -4 1021.00   72.19
   9   1  -4 1092.79   71.79
   9   1  -4 1039.40   71.49
  -9   1   4 1077.39   71.49
  -9   1   4 1000.90   71.79
   7  -1  -4  766.32   51.09
  -7  -1   4  799.42   51.09
   7  -1  -4  789.92   50.99
  -7  -1   4  774.32   51.09
  -7   1   4  774.12   50.89
   7   1  -4  757.42   51.19
   7   1  -4  721.83   51.49
   7   1  -4  732.73   50.89
  -7   1   4  741.93   51.19
  -5  -1   4   49.50    4.10
  -5  -1   4   54.09    4.10
   5  -1  -4   51.69    4.20
   5  -1  -4   51.39    4.10
  -5   1   4   65.09    4.10
   5   1  -4   58.89    4.30
  -5   1   4   61.29    4.30
   5   1  -4   65.99    4.10
   3  -1  -4  720.63   47.00
  -3  -1   4  726.33   47.10
  -3  -1   4  739.13   47.10
  -3   1   4  694.43   47.00
   3   1  -4  669.23   47.10
   3   1  -4  683.73   47.00
  -1  -1   4   98.19    6.70
   1  -1  -4   95.59    6.70
   1  -1  -4  110.29    6.70
  -1  -1   4  102.19    6.70
  -1  -1   4  114.49    7.40
   1  -1  -4   93.49    7.80
   1   1  -4   88.69    6.70
   1   1  -4   89.09    7.10
  -1   1   4   98.99    6.70
  -1   1   4   92.09    7.90
   1  -1   4  259.07   15.70
  -1   1  -4  213.18   15.20
   1   1   4  210.18   15.20
   3  -1   4  776.02   51.39
  -3  -1  -4  818.12   51.79
   3   1   4  748.73   51.89
  -3   1  -4  714.53   51.39
   5  -1   4  114.69    8.80
  -5  -1  -4  129.69    9.10
  -5   1  -4  111.59    8.80
   5   1   4  124.39    9.20
   7  -1   4 2281.97  154.98
  -7  -1  -4 2424.96  155.18
   7  -1   4 2306.37  154.58
  -7  -1  -4 2309.67  154.58
  -7   1  -4 2293.07  155.08
  -7   1  -4 2322.17  154.38
   7   1   4 2255.17  154.38
   7   1   4 2336.97  155.18
  -9  -1  -4  499.25   34.80
   9  -1   4  491.25   34.90
   9  -1   4  484.75   35.40
  -9  -1  -4  517.25   35.60
  -9   1  -4  524.85   34.60
  -9   1  -4  547.05   36.80
   9   1   4  525.75   35.60
   9   1   4  498.65   34.70
  11  -1   4   97.99    7.30
 -11  -1  -4   96.49    8.10
  11  -1   4   97.19    7.90
 -11  -1  -4  106.29    7.30
 -11   1  -4   85.99    6.80
 -11   1  -4   78.29    7.70
  11   1   4   86.69    7.00
  11   1   4   81.39    7.80
 -13  -1  -4  455.15   30.30
  13  -1   4  440.06   30.40
  13  -1   4  433.06   31.30
 -13  -1  -4  428.86   31.50
  13   1   4  435.46   30.10
  13   1   4  422.16   31.30
 -13   1  -4  452.45   30.00
  15  -1   4    8.60    2.90
 -15  -1  -4    8.40    2.30
  15  -1   4    4.40    2.20
  15   1   4    6.50    2.70
 -15   1  -4    6.90    2.10
  15   1   4    7.40    2.00
  17  -1   4  346.47   24.40
  17  -1   4  331.57   25.70
 -17  -1  -4  374.26   24.30
 -17   1  -4  350.56   23.90
  17   1   4  336.67   25.90
  17   1   4  314.27   23.90
  19  -1   4   26.30    5.30
 -19  -1  -4   34.40    4.30
  19  -1   4   32.40    5.10
  19   1   4   26.40    3.80
 -19   1  -4   26.20    3.60
  19   1   4   27.90    5.90
  21  -1   4   27.60    6.00
 -21  -1  -4   34.50    4.50
  21  -1   4   34.40    4.80
 -21   1  -4   31.20    4.10
  21   1   4   28.10    6.30
  21   1   4   26.10    4.20
  23   1   4   66.99    7.00
  24  -2  -4    4.90    3.80
 -24  -2   4    3.60    3.90
 -24   2   4    3.30    2.60
  24   2  -4    7.70    2.80
  24   2  -4    4.00    4.10
  22  -2  -4    8.90    4.20
 -22  -2   4    1.80    3.10
  22  -2  -4    5.60    3.80
  22   2  -4    3.30    3.70
 -22   2   4    0.30    3.20
  22   2  -4    3.30    3.40
 -22   2   4    6.00    2.00
 -20  -2   4   50.79    6.00
  20  -2  -4   56.69    5.90
  20  -2  -4   59.79    6.10
 -20  -2   4   60.59    5.80
  20  -2  -4   54.09    7.30
 -20   2   4   51.69    6.40
  20   2  -4   52.59    5.00
  20   2  -4   56.69    7.50
 -20   2   4   52.39    4.90
  20   2  -4   54.19    6.50
 -18  -2   4   38.20    4.10
 -18  -2   4   33.00    4.40
  18  -2  -4   42.60    4.50
  18  -2  -4   41.00    4.40
  18  -2  -4   36.70    5.60
 -18   2   4   28.70    4.50
  18   2  -4   35.00    5.40
  18   2  -4   33.00    3.60
  18   2  -4   36.60    4.90
 -18   2   4   33.00    3.40
  16  -2  -4   63.09    5.90
 -16  -2   4   74.89    5.70
 -16  -2   4   64.69    5.90
  16  -2  -4   68.49    7.10
  16  -2  -4   69.89    5.80
  16   2  -4   64.69    6.20
 -16   2   4   55.99    5.00
 -16   2   4   56.39    6.20
  16   2  -4   55.79    5.10
 -14  -2   4  397.56   26.00
  14  -2  -4  374.96   27.20
 -14  -2   4  373.96   26.00
  14  -2  -4  406.26   26.00
  14  -2  -4  403.86   26.10
 -14   2   4  370.26   25.50
  14   2  -4  377.56   26.40
 -14   2   4  345.37   26.30
  14   2  -4  357.76   26.90
  14   2  -4  355.16   25.60
  12  -2  -4    2.80    1.40
 -12  -2   4    2.20    1.20
  12  -2  -4    1.60    1.00
 -12  -2   4    3.40    1.20
  12   2  -4    0.90    1.30
 -12   2   4   -2.10    1.00
 -12   2   4    1.50    0.70
  12   2  -4    0.30    1.40
  12   2  -4    1.80    0.90
  10  -2  -4  306.87   21.20
  10  -2  -4  314.07   21.40
 -10  -2   4  312.27   21.30
 -10   2   4  316.07   20.90
  10   2  -4  302.07   21.00
  10   2  -4  318.87   21.50
  10   2  -4  302.57   21.90
 -10   2   4  303.57   21.50
   8  -2  -4   15.70    1.90
  -8  -2   4   16.60    1.70
   8  -2  -4   19.20    1.70
  -8  -2   4   18.40    1.90
   8   2  -4   16.50    1.50
  -8   2   4   13.40    2.00
   8   2  -4   14.40    2.10
  -8   2   4   16.20    1.50
   8   2  -4   15.50    2.00
   6  -2  -4    3.30    0.90
  -6  -2   4    8.20    1.00
  -6  -2   4    4.30    0.80
   6  -2  -4    4.70    0.70
  -4  -2   4   36.10    2.20
  -4  -2   4   30.80    2.40
   4  -2  -4   32.40    2.40
   4  -2  -4   33.90    2.20
   4   2  -4   24.90    2.10
  -4   2   4   26.50    2.10
   4   2  -4   26.00    2.40
   4   2  -4   25.90    2.40
   2  -2  -4   36.30    2.40
   2  -2  -4   32.10    2.30
  -2  -2   4   31.20    2.40
   2  -2  -4   37.70    4.00
  -2  -2   4   31.50    2.30
  -2   2   4   23.70    2.40
   0  -2  -4   22.00    3.20
   0  -2   4   25.10    2.10
   0  -2  -4   23.50    1.90
   0  -2   4   24.20    1.90
   0   2   4   25.30    3.30
   0   2  -4   30.80    2.00
   0   2   4   29.30    2.00
   0   2  -4   30.00    2.00
  -2  -2  -4   66.49    5.50
   2  -2   4   64.99    4.60
  -2   2  -4   63.69    4.60
  -2   2  -4   61.59    4.30
   2   2   4   61.09    4.30
   2   2   4   53.99    5.50
  -4  -2  -4 1411.46   89.69
   4  -2   4 1290.37   89.19
  -4   2  -4 1259.17   89.19
   4   2   4 1371.96   89.99
  -6  -2  -4  197.78   13.60
   6  -2   4  161.38   13.00
  -6  -2  -4  177.08   13.10
  -6   2  -4  182.38   13.30
   6   2   4  198.58   13.90
  -8  -2  -4   46.80    4.10
   8  -2   4   40.60    4.00
   8  -2   4   45.30    4.30
  -8  -2  -4   42.30    4.40
   8   2   4   42.50    3.60
   8   2   4   44.90    4.60
  -8   2  -4   39.70    3.50
  10  -2   4   59.39    5.60
 -10  -2  -4   67.29    5.30
 -10  -2  -4   65.09    5.90
  10  -2   4   61.39    5.30
 -10   2  -4   58.29    4.70
  10   2   4   52.49    4.70
  10   2   4   54.59    5.70
 -12  -2  -4   74.19    7.10
  12  -2   4   54.99    5.90
  12  -2   4   66.29    6.60
 -12  -2  -4   65.49    6.00
  12   2   4   74.59    7.00
 -12   2  -4   75.99    5.50
  12   2   4   69.99    5.60
  14  -2   4   39.00    4.60
 -14  -2  -4   46.70    5.70
 -14  -2  -4   46.90    4.60
  14   2   4   39.60    6.60
 -14   2  -4   39.80    3.80
  14   2   4   31.70    3.80
 -16  -2  -4   42.70    6.30
  16  -2   4   45.30    5.20
 -16  -2  -4   48.00    5.20
  16  -2   4   36.80    5.70
  16   2   4   48.10    6.30
  16   2   4   39.80    4.30
 -16   2  -4   49.70    4.40
 -18  -2  -4    5.10    2.60
  18  -2   4    5.30    3.10
  18  -2   4    4.60    3.10
  18   2   4    6.20    3.30
  18   2   4    5.40    1.90
 -18   2  -4    5.90    2.00
 -20  -2  -4   18.80    3.80
  20  -2   4   11.80    4.20
  20  -2   4   12.00    3.50
  20   2   4   13.50    2.80
 -20   2  -4   13.80    2.70
  20   2   4   16.00    5.90
 -22   2  -4    6.20    2.60
  22   2   4    6.90    3.00
 -25   3   4    6.70    5.00
  25   3  -4    6.90    5.00
  23  -3  -4   18.90    5.00
 -23  -3   4   22.50    4.40
  23   3  -4   20.10    3.40
  23   3  -4   17.70    5.40
 -23   3   4   23.80    2.90
  23   3  -4   16.10    4.40
 -23   3   4   25.20    5.60
  21  -3  -4    4.30    3.50
 -21  -3   4    5.80    2.80
  21  -3  -4    9.60    3.00
 -21   3   4    5.50    1.70
 -21   3   4    5.30    3.40
  21   3  -4    2.60    3.20
  21   3  -4    5.40    1.80
  21   3  -4    4.00    3.20
  19  -3  -4   16.20    4.20
 -19  -3   4   24.10    3.70
  19  -3  -4   20.90    3.70
  19  -3  -4   24.70    3.60
 -19  -3   4   20.10    3.30
 -19   3   4   21.90    2.50
  19   3  -4   23.80    2.60
  19   3  -4   19.20    4.00
 -19   3   4   20.60    4.10
  19   3  -4   21.50    4.60
 -17  -3   4    4.10    2.00
  17  -3  -4    6.80    2.40
  17  -3  -4    4.80    1.80
  17  -3  -4    5.40    2.70
 -17  -3   4    6.60    2.00
 -17   3   4    5.10    2.50
 -17   3   4   10.00    1.50
  17   3  -4    9.90    2.90
  17   3  -4    8.30    1.50
  17   3  -4   10.30    3.10
 -15  -3   4   68.99    6.00
  15  -3  -4   71.79    6.30
 -15  -3   4   66.99    5.90
  15  -3  -4   76.49    7.40
  15  -3  -4   77.79    6.00
 -15   3   4   50.59    6.30
 -15   3   4   69.09    5.30
  15   3  -4   68.39    5.40
  15   3  -4   73.09    7.10
  15   3  -4   70.19    6.50
  13  -3  -4   26.00    3.40
  13  -3  -4   30.20    3.10
 -13  -3   4   24.90    3.30
 -13  -3   4   28.70    3.20
 -13   3   4   32.80    4.00
  13   3  -4   35.80    2.80
  13   3  -4   32.70    3.90
 -13   3   4   35.80    2.70
  13   3  -4   36.00    4.20
  11  -3  -4   14.40    1.80
  11  -3  -4   10.60    1.90
 -11  -3   4   11.60    1.90
 -11   3   4   11.90    1.30
  11   3  -4   11.00    1.30
  11   3  -4   14.50    2.30
 -11   3   4   10.10    2.00
  11   3  -4    9.70    2.20
   9  -3  -4  162.88   11.10
  -9  -3   4  158.28   11.40
  -9  -3   4  161.78   11.20
   9  -3  -4  165.98   11.50
  -9   3   4  144.39   11.60
   9   3  -4  154.78   11.70
   9   3  -4  166.58   11.60
  -9   3   4  161.68   10.90
   9   3  -4  159.98   10.90
  -7  -3   4  473.05   31.10
   7  -3  -4  465.35   31.40
  -7  -3   4  446.26   31.30
   7  -3  -4  470.65   31.00
   7   3  -4  471.25   31.50
   7   3  -4  466.95   30.90
  -7   3   4  432.86   31.50
   7   3  -4  461.25   31.60
  -7   3   4  469.05   30.90
  -5  -3   4  406.06   26.10
   5  -3  -4  406.06   26.10
  -5  -3   4  389.36   26.40
   5   3  -4  377.76   26.40
   5   3  -4  396.66   26.40
  -5   3   4  378.46   26.10
   5   3  -4  369.46   26.10
  -3  -3   4  144.09   10.80
   3  -3  -4  152.08   10.80
   3  -3  -4  175.48   13.00
   3  -3  -4  157.98   11.00
   3   3  -4  172.18   10.90
   3   3  -4  154.78   11.00
  -3   3   4  162.18   11.10
  -1  -3   4   74.49    5.50
   1  -3  -4   76.19    5.50
   1   3  -4   83.39    5.60
  -1   3   4   82.69    5.60
   1  -3   4  100.79    6.60
  -1  -3  -4  104.79    6.40
   1  -3   4  100.09    6.40
  -1   3  -4   79.19    6.40
   1   3   4   83.49    6.40
  -3  -3  -4  267.17   18.10
   3  -3   4  240.48   17.10
  -3   3  -4  248.68   16.60
   3   3   4  241.88   16.60
  -5  -3  -4  114.59    8.20
   5  -3   4  105.79    8.10
   5  -3   4  109.39    8.20
  -5  -3  -4  126.99    8.90
  -5   3  -4   99.29    7.40
  -7  -3  -4   95.39    8.00
   7  -3   4   99.29    8.10
   7  -3   4  101.39    8.20
  -7  -3  -4  115.69    8.70
  -7   3  -4  108.79    7.40
   7   3   4  113.39    9.00
   7   3   4  102.19    7.50
   9  -3   4   66.59    6.20
   9  -3   4   73.69    7.60
  -9  -3  -4   70.69    6.10
  -9  -3  -4   75.69    6.70
   9   3   4   70.19    5.40
   9   3   4   71.89    6.80
  -9   3  -4   73.19    5.30
 -11  -3  -4   39.10    4.70
  11  -3   4   37.30    4.40
 -11  -3  -4   34.50    4.10
  11  -3   4   36.90    4.00
  11   3   4   35.40    3.30
  11   3   4   35.50    4.70
 -11   3  -4   38.80    3.20
 -13  -3  -4  173.68   12.70
 -13  -3  -4  177.68   13.80
  13  -3   4  169.48   13.40
  13  -3   4  163.88   12.70
 -13   3  -4  164.18   11.70
  13   3   4  163.28   13.70
  13   3   4  157.18   11.90
  15  -3   4    1.60    2.20
 -15  -3  -4    0.90    2.60
 -15  -3  -4   -1.90    1.90
  15  -3   4    0.60    2.10
  15   3   4   -0.60    1.20
 -15   3  -4    1.00    1.20
  15   3   4    1.40    2.30
 -17  -3  -4   94.79    8.70
  17  -3   4   93.69    9.50
  17  -3   4   97.59    9.70
  17   3   4   85.99    7.50
  17   3   4   99.49   10.30
 -17   3  -4  107.79    7.50
  19  -3   4    2.20    3.00
  19  -3   4    3.30    3.10
 -19  -3  -4    2.90    2.80
  19   3   4    0.00    1.80
  19   3   4    0.00    2.80
 -19   3  -4    2.40    1.60
  21  -3   4    2.20    3.60
  21   3   4    2.60    2.30
  21   3   4    2.10    3.80
 -21   3  -4   -1.30    1.80
  23   3   4    0.80    2.70
 -24   4   4   15.00    5.40
  24   4  -4   13.90    5.00
 -24   4   4   22.00    3.70
  24   4  -4   15.80    2.70
  22  -4  -4   14.00    4.80
 -22  -4   4   17.40    3.80
  22  -4  -4   20.80    3.70
  22   4  -4   19.10    4.60
  22   4  -4   20.70    2.60
 -22   4   4   20.30    2.40
 -22   4   4   10.70    4.10
  22   4  -4   19.00    5.40
  20  -4  -4   97.79   10.50
  20  -4  -4  106.99    9.00
 -20  -4   4   98.29    9.10
  20   4  -4  117.79   11.00
  20   4  -4  117.09   10.20
 -20   4   4  121.59    8.10
  20   4  -4  113.19    8.10
 -20   4   4   87.69    9.80
 -18  -4   4    0.20    1.70
  18  -4  -4    0.00    2.30
  18  -4  -4   -0.20    2.20
 -18  -4   4    0.60    2.00
  18  -4  -4    1.70    1.70
  18   4  -4   -0.70    1.00
 -18   4   4    0.40    1.00
 -18   4   4    1.10    2.40
  18   4  -4    1.60    2.40
  18   4  -4    0.10    2.30
 -16  -4   4   73.49    6.50
  16  -4  -4   78.89    7.90
  16  -4  -4   70.89    6.80
 -16  -4   4   77.29    6.30
  16  -4  -4   78.49    6.20
  16   4  -4   83.59    9.40
  16   4  -4   68.59    5.60
 -16   4   4   72.39    7.20
  16   4  -4   77.99    7.40
 -16   4   4   74.99    5.50
  14  -4  -4  117.49    8.90
 -14  -4   4  109.69    8.30
  14  -4  -4  122.59    8.30
 -14  -4   4  120.39    8.70
  14   4  -4  100.39    8.90
 -14   4   4  110.89    7.80
  14   4  -4  106.29    7.80
 -14   4   4   97.09    8.90
  14   4  -4  107.89    9.40
  12  -4  -4   31.80    3.80
 -12  -4   4   31.10    3.50
  12  -4  -4   41.00    3.20
  12   4  -4   33.50    2.80
  12   4  -4   33.90    4.00
 -12   4   4   37.40    2.70
 -12   4   4   32.80    4.00
  12   4  -4   31.20    3.90
  10  -4  -4  663.53   43.50
 -10  -4   4  645.94   43.90
  10  -4  -4  654.33   44.10
 -10  -4   4  635.24   43.60
  10   4  -4  650.43   43.30
  10   4  -4  644.44   44.40
 -10   4   4  631.64   44.20
  10   4  -4  652.63   44.20
 -10   4   4  654.73   43.30
   8  -4  -4  148.79   10.60
  -8  -4   4  157.78   10.70
   8  -4  -4  157.98   11.20
  -8  -4   4  154.38   11.10
  -8   4   4  151.68   10.50
   8   4  -4  153.78   11.30
   8   4  -4  164.88   11.40
   8   4  -4  156.68   10.60
  -8   4   4  154.88   11.40
   6  -4  -4 2238.38  144.69
   6  -4  -4 2121.19  145.09
  -6  -4   4 2282.97  144.69
  -6  -4   4 2104.89  145.09
   6   4  -4 2232.98  145.29
   6   4  -4 2160.28  145.29
  -6   4   4 2085.99  145.29
   4  -4  -4 1353.86   89.89
  -4  -4   4 1291.17   89.89
   4  -4  -4 1284.57   89.59
  -4  -4   4 1315.07   89.59
  -4  -4   4 1334.57   89.79
  -4   4   4 1336.77   89.99
   4   4  -4 1506.75   89.99
   2  -4  -4   36.10    4.70
  -2  -4   4   35.50    2.70
   2  -4  -4   37.50    2.70
   2   4  -4   28.40    2.70
  -2   4   4   35.40    2.80
  -2   4   4   33.80    4.60
   0  -4  -4 2578.24  176.28
   0   4   4 2397.16  176.18
   0   4   4 2877.41  174.28
  -2  -4  -4    9.90    0.80
   2  -4   4    9.00    0.80
  -2  -4  -4    9.60    2.40
   2  -4   4    8.50    1.10
   2   4   4   13.80    3.00
  -4  -4  -4 1101.89   75.59
  -4  -4  -4 1221.18   76.49
   4  -4   4 1143.69   75.49
   4  -4   4 1117.39   75.59
   4   4   4  981.80   76.79
   4   4   4 1160.38   74.79
  -4   4  -4 1141.39   74.79
  -6  -4  -4 1255.27   76.69
  -6  -4  -4 1126.39   75.99
   6  -4   4 1104.09   75.89
   6  -4   4 1110.79   75.99
   6   4   4 1020.00   74.99
   6   4   4 1162.58   77.19
  -8  -4  -4  703.03   48.60
   8  -4   4  689.53   48.40
  -8  -4  -4  725.93   48.90
   8   4   4  744.33   49.50
   8   4   4  682.03   47.40
  10  -4   4 1076.99   74.39
 -10  -4  -4 1169.28   74.89
 -10  -4  -4 1081.59   73.99
  10  -4   4 1083.49   74.09
 -10   4  -4 1090.39   72.99
  10   4   4 1100.69   75.19
  10   4   4 1063.99   73.19
 -12  -4  -4  108.09    9.20
  12  -4   4   91.29    8.20
  12  -4   4  108.89    8.80
 -12  -4  -4   91.99    8.10
  12   4   4   95.89    9.20
 -12   4  -4  100.69    7.00
  12   4   4   86.59    7.10
  14  -4   4  289.47   21.50
 -14  -4  -4  294.07   21.90
 -14  -4  -4  289.07   20.70
  14  -4   4  281.47   20.80
  14   4   4  286.57   22.10
  14   4   4  264.77   19.70
 -14   4  -4  300.37   19.60
 -16  -4  -4  156.68   12.10
 -16  -4  -4  161.78   13.70
  16  -4   4  149.19   12.90
  16  -4   4  164.48   13.10
  16   4   4  153.18   13.60
 -16   4  -4  154.38   10.60
  16   4   4  130.89   10.80
 -18  -4  -4    2.10    3.00
  18  -4   4    3.80    3.20
  18  -4   4    2.10    2.80
  18   4   4    0.80    1.70
  18   4   4    1.80    2.90
 -18   4  -4    0.10    1.20
  20  -4   4   53.89    7.90
 -20   4  -4   72.89    5.20
  20   4   4   63.79    5.50
  20   4   4   55.79    8.70
  22   4   4   14.70    2.70
 -23   5   4  118.29    8.50
 -23   5   4  109.19   11.80
  23   5  -4   98.29   11.50
  23   5  -4  110.59    8.60
  23   5  -4  135.79   13.10
 -21  -5   4    2.80    2.60
  21  -5  -4    3.40    3.50
  21  -5  -4   -0.70    2.30
 -21   5   4    2.30    3.50
  21   5  -4   -1.70    3.20
  21   5  -4    2.60    1.50
 -21   5   4    3.90    1.40
  21   5  -4   -1.10    3.40
 -19  -5   4  193.28   13.70
  19  -5  -4  187.48   15.80
  19  -5  -4  190.78   13.60
  19   5  -4  195.88   15.80
  19   5  -4  173.18   12.80
 -19   5   4  187.28   14.90
  19   5  -4  166.58   14.70
 -17  -5   4   97.79    7.20
 -17  -5   4   85.79    7.60
  17  -5  -4   88.59    8.80
  17  -5  -4   94.99    8.00
  17  -5  -4   97.49    7.10
 -17   5   4   84.29    6.30
  17   5  -4   82.49    8.60
 -17   5   4   77.59    8.20
  17   5  -4   82.89    6.40
  17   5  -4   94.59    8.40
  15  -5  -4   52.89    4.40
  15  -5  -4   52.19    5.30
 -15  -5   4   56.49    5.10
 -15  -5   4   55.39    4.60
  15   5  -4   47.80    5.70
  15   5  -4   41.50    5.90
 -15   5   4   45.50    5.50
 -15   5   4   47.80    3.70
  15   5  -4   48.90    3.80
  13  -5  -4  426.46   29.10
 -13  -5   4  435.16   29.60
  13  -5  -4  426.96   29.80
 -13  -5   4  403.86   30.10
  13   5  -4  426.86   28.80
  13   5  -4  440.86   30.50
 -13   5   4  424.96   28.80
  13   5  -4  454.25   30.20
 -13   5   4  417.96   30.10
 -11  -5   4   27.60    2.60
 -11  -5   4   28.40    3.10
  11  -5  -4   33.50    3.40
  11  -5  -4   30.90    2.50
  11   5  -4   25.30    2.20
 -11   5   4   26.60    3.60
  11   5  -4   29.90    3.60
  11   5  -4   25.50    3.40
 -11   5   4   28.10    2.20
   9  -5  -4 1029.30   67.49
   9  -5  -4 1030.20   66.79
  -9  -5   4  984.30   67.29
  -9  -5   4 1009.70   66.89
  -9  -5   4  963.10   67.59
   9   5  -4  948.31   66.69
   9   5  -4 1060.39   67.69
   9   5  -4 1022.90   67.79
  -9   5   4  962.60   67.59
   7  -5  -4 1600.84  105.49
  -7  -5   4 1628.64  105.49
  -7  -5   4 1520.25  106.09
  -7  -5   4 1517.55  105.99
   7  -5  -4 1568.34  106.09
   7   5  -4 1628.24  106.29
  -7   5   4 1554.64  106.19
   7   5  -4 1660.83  106.29
  -5  -5   4   38.10    2.60
   5  -5  -4   35.70    2.50
  -5  -5   4   32.60    3.00
   5  -5  -4   34.60    3.10
  -5  -5   4   37.40    2.90
   5   5  -4   31.40    3.20
   5   5  -4   26.20    3.00
  -5   5   4   30.10    3.10
   3  -5  -4 3851.01  240.18
   3  -5  -4 3668.83  237.38
   3   5  -4 3082.29  237.48
  -3   5   4 3686.13  237.58
   1  -5  -4  388.46   28.50
  -1  -5   4  393.96   26.10
  -1  -5   4  352.36   26.20
   1  -5  -4  423.66   26.10
  -1   5   4  376.36   28.40
  -1   5   4  381.06   26.20
   1   5  -4  389.36   26.20
  -1  -5  -4  982.10   77.99
   1  -5   4 1096.29   75.99
  -1  -5  -4 1206.08   75.99
  -1   5  -4 1205.98   76.09
   1   5   4 1204.58   76.09
   3  -5   4 2159.08  146.49
  -3  -5  -4 2205.88  147.79
  -3  -5  -4 2239.28  145.69
  -3   5  -4 2197.78  145.79
   3   5   4 2161.78  145.79
  -5  -5  -4   79.29    6.60
   5  -5   4   79.79    6.50
   5  -5   4   81.69    6.40
  -5  -5  -4   92.39    7.50
   5   5   4   70.69    7.70
   5   5   4   83.49    5.60
   7  -5   4 2657.53  179.18
  -7  -5  -4 2807.92  180.68
   7  -5   4 2618.94  179.18
   7   5   4 2637.54  180.58
   9  -5   4 1111.19   79.89
  -9  -5  -4 1172.88   79.79
   9  -5   4 1147.79   79.79
  -9  -5  -4 1228.88   80.49
   9   5   4 1246.68   81.29
 -11  -5  -4  270.07   19.30
  11  -5   4  259.87   18.50
 -11  -5  -4  261.77   18.50
  11  -5   4  248.98   18.80
  11   5   4  266.87   20.00
  11   5   4  231.18   17.20
 -13  -5  -4  478.85   32.50
  13  -5   4  454.65   33.00
 -13  -5  -4  485.65   33.60
  13  -5   4  466.65   32.60
  13   5   4  472.15   35.40
  13   5   4  434.86   31.20
  15  -5   4   10.70    3.20
  15  -5   4   17.70    3.90
 -15  -5  -4   21.30    3.70
 -15  -5  -4   16.10    4.20
  15   5   4   13.50    1.80
  15   5   4   10.30    3.80
 -17  -5  -4  286.87   19.90
  17  -5   4  255.07   20.70
  17  -5   4  270.27   19.90
  17   5   4  252.27   18.20
  17   5   4  276.17   21.80
  19  -5   4   51.69    7.20
  19   5   4   46.80    4.20
  19   5   4   44.50    7.80
  21  -5   4   46.00    7.60
  22   6  -4   42.60    4.00
  22   6  -4   39.40    6.50
  22   6  -4   48.20    8.00
 -22   6   4   44.60    6.90
  20  -6  -4  104.19    8.30
 -20  -6   4  103.99    8.30
  20  -6  -4   98.59   10.30
  20   6  -4  108.39   10.20
  20   6  -4  100.89   10.80
 -20   6   4   96.69    7.30
 -20   6   4  109.09   10.00
 -18  -6   4    4.20    1.80
  18  -6  -4    4.60    2.90
  18  -6  -4    5.40    1.80
  18   6  -4    7.60    1.20
 -18   6   4    6.40    2.90
  18   6  -4    7.00    3.30
 -18   6   4    5.80    1.10
  18   6  -4    8.50    3.30
  16  -6  -4   94.49    7.90
  16  -6  -4   94.79    7.10
 -16  -6   4   85.29    6.80
 -16  -6   4   94.79    7.60
 -16   6   4   84.89    6.10
 -16   6   4   78.49    8.10
  16   6  -4   79.79    6.20
  16   6  -4   89.09    8.20
  14  -6  -4   53.39    5.40
 -14  -6   4   44.00    5.00
 -14  -6   4   49.99    4.30
  14  -6  -4   52.09    4.30
 -14   6   4   53.99    5.70
  14   6  -4   60.59    6.20
 -14   6   4   48.20    3.80
  14   6  -4   58.09    6.10
  14   6  -4   50.19    3.80
 -12  -6   4  370.76   26.70
 -12  -6   4  378.36   25.60
  12  -6  -4  404.26   25.50
  12  -6  -4  391.46   26.40
 -12  -6   4  381.06   26.20
  12   6  -4  344.87   25.30
  12   6  -4  366.56   26.60
 -12   6   4  359.26   26.60
  12   6  -4  391.96   27.00
 -10  -6   4  533.35   37.50
  10  -6  -4  543.45   36.50
  10  -6  -4  552.64   37.30
 -10  -6   4  541.25   37.20
 -10  -6   4  552.34   36.60
  10   6  -4  566.34   37.80
  10   6  -4  550.04   37.50
 -10   6   4  509.55   37.50
   8  -6  -4   11.30    1.20
  -8  -6   4   11.70    1.20
  -8  -6   4   11.50    2.00
  -8  -6   4    9.40    1.80
   8  -6  -4    8.70    1.70
   8   6  -4   13.50    2.90
   8   6  -4   12.90    2.20
  -8   6   4    9.60    1.90
  -6  -6   4  708.63   50.89
   6  -6  -4  735.73   50.29
  -6  -6   4  762.72   50.89
   6  -6  -4  721.73   50.89
  -6  -6   4  754.72   50.29
  -6   6   4  782.12   51.19
   6   6  -4  764.52   51.09
   6   6  -4  808.42   51.49
  -4  -6   4  954.90   60.59
   4  -6  -4  863.41   60.69
   4  -6  -4  935.01   63.69
  -4   6   4  876.31   60.89
   4   6  -4  888.91   60.89
  -2  -6   4  387.56   23.90
   2  -6  -4  358.56   26.60
   2  -6  -4  333.07   23.70
  -2  -6   4  338.27   23.70
   2   6  -4  343.97   24.20
   2   6  -4  338.37   23.80
  -2   6   4  339.97   23.80
   0  -6   4 1103.49   69.89
   0  -6  -4 1044.50   68.79
   0  -6   4 1037.90   68.79
   0  -6  -4  976.80   71.49
   0   6   4 1046.70   68.99
   0   6   4  967.00   71.39
   0   6  -4 1029.80   68.99
  -2  -6  -4   95.59    6.50
   2  -6   4   94.29    7.30
   2  -6   4   95.29    6.50
  -2  -6  -4   91.99    8.80
   2   6   4  100.39    6.70
   2   6   4   80.59    8.70
  -2   6  -4   97.19    6.70
   4  -6   4 1038.10   70.29
  -4  -6  -4  962.40   69.39
  -4  -6  -4 1115.69   71.69
   4  -6   4 1011.30   69.39
  -4   6  -4 1066.69   69.49
   4   6   4 1073.79   69.49
  -6  -6  -4 1306.37   79.99
   6  -6   4 1196.58   78.99
   6  -6   4 1108.79   78.79
  -6  -6  -4 1162.58   78.89
   6   6   4 1077.39   80.59
  -8  -6  -4  113.49    9.30
   8  -6   4  107.89    8.60
   8  -6   4  106.99    8.60
  -8  -6  -4  112.79    8.70
   8   6   4   93.29    9.90
 -10  -6  -4  443.86   29.70
  10  -6   4  374.06   28.80
  10  -6   4  383.46   29.00
 -10  -6  -4  415.06   28.90
  10   6   4  441.16   30.80
 -12  -6  -4   19.00    3.90
  12  -6   4   14.00    3.10
 -12  -6  -4   13.10    2.90
  12  -6   4   19.20    3.60
  12   6   4   21.00    4.60
 -14  -6  -4  296.07   23.80
  14  -6   4  321.67   23.10
  14  -6   4  290.37   22.10
 -14  -6  -4  307.17   21.60
  14   6   4  273.87   23.10
  16  -6   4  143.79   11.90
 -16  -6  -4  161.18   14.30
 -16  -6  -4  146.89   11.90
  16  -6   4  140.69   12.10
  16   6   4  112.59   12.80
  18  -6   4    6.70    3.30
  18   6   4   12.10    1.40
  18   6   4    9.20    4.50
  20  -6   4  113.89   11.60
  20   6   4  106.69   12.90
  23   7  -4    2.40    5.00
  21  -7  -4    4.20    3.70
  21   7  -4    5.90    4.20
  21   7  -4    2.30    4.00
 -21   7   4    5.80    3.80
  21   7  -4    3.30    1.40
  19  -7  -4   14.10    4.30
 -19  -7   4   26.80    3.10
 -19   7   4   35.80    5.20
  19   7  -4   20.80    2.10
  19   7  -4   25.20    5.60
  19   7  -4   22.70    4.80
  17  -7  -4   13.90    4.10
  17  -7  -4   27.00    2.60
  17   7  -4   18.60    4.00
  17   7  -4   16.70    1.80
 -17   7   4   21.50    4.20
  17   7  -4   20.70    4.60
 -15  -7   4   10.20    1.80
  15  -7  -4   10.50    2.90
 -15  -7   4    9.60    2.80
  15   7  -4   17.60    4.00
  15   7  -4    9.60    3.00
 -15   7   4    4.10    2.80
 -13  -7   4  211.68   15.40
  13  -7  -4  219.28   14.50
 -13  -7   4  195.38   15.80
  13  -7  -4  224.58   15.70
 -13  -7   4  207.28   14.60
  13   7  -4  195.98   15.90
 -13   7   4  210.18   15.90
  13   7  -4  221.98   16.50
 -11  -7   4    1.80    1.60
  11  -7  -4    0.90    1.60
  11  -7  -4    3.00    0.80
 -11  -7   4    0.60    1.30
 -11  -7   4    2.60    0.90
  11   7  -4    2.50    1.80
  11   7  -4    2.60    1.90
 -11   7   4    0.20    1.40
  -9  -7   4  104.09    8.40
   9  -7  -4  102.19    8.50
  -9  -7   4  105.59    8.50
   9  -7  -4  107.89    7.60
  -9  -7   4  107.89    7.60
  -9   7   4  116.39    8.90
   9   7  -4  123.99    9.40
   9   7  -4  111.39    8.80
  -7  -7   4   11.30    1.90
  -7  -7   4   10.40    1.90
   7  -7  -4   12.60    1.20
  -7  -7   4   14.00    1.20
   7  -7  -4   14.80    2.20
   7   7  -4   10.90    2.20
   7   7  -4   14.50    2.80
  -7   7   4   13.50    2.20
  -5  -7   4  110.19    8.10
   5  -7  -4  118.79    8.70
  -5  -7   4  124.59    8.60
   5  -7  -4  122.89   11.80
  -5  -7   4  111.89    8.60
   5   7  -4  121.69    8.90
  -5   7   4  117.99    8.90
  -3  -7   4  641.14   46.40
   3  -7  -4  662.23   46.50
  -3  -7   4  779.12   46.60
   3  -7  -4  705.43   49.80
  -3   7   4  707.93   46.70
   3   7  -4  690.33   46.70
   3   7  -4  638.74   47.10
  -1  -7   4  552.94   42.20
   1  -7  -4  637.44   41.50
  -1  -7   4  592.74   41.50
   1  -7  -4  592.74   44.50
  -1   7   4  662.73   44.80
  -1   7   4  662.43   41.80
   1   7  -4  628.74   41.70
   1  -7   4  178.48   13.40
   1  -7   4  212.38   14.70
  -1  -7  -4  165.98   15.40
   1  -7   4  185.58   12.90
  -1  -7  -4  195.48   12.90
   1   7   4  191.68   13.10
  -1   7  -4  182.68   13.10
   3  -7   4   89.09    7.30
  -3  -7  -4  105.09    6.40
   3  -7   4   96.19    6.40
  -3  -7  -4   95.69    9.00
  -3   7  -4   84.09    6.60
   3   7   4   72.19    8.80
   3   7   4   94.09    6.60
   5  -7   4   34.40    3.50
  -5  -7  -4   36.10    4.60
   5   7   4   19.60    4.60
   7  -7   4  235.78   17.50
  -7  -7  -4  240.18   17.60
  -7  -7  -4  281.57   18.70
   7  -7   4  246.58   17.60
   7   7   4  209.98   19.20
   9  -7   4   38.80    4.10
   9  -7   4   30.40    4.10
  -9  -7  -4   36.60    4.70
  -9  -7  -4   42.00    4.40
   9   7   4   23.20    5.20
  11  -7   4   98.69    8.40
  11  -7   4   92.99    8.40
 -11  -7  -4  103.19    9.10
 -11  -7  -4  102.89    8.50
  11   7   4   84.99    9.90
 -13  -7  -4   29.60    4.50
  13  -7   4   29.60    5.40
 -13  -7  -4   32.20    5.20
  13  -7   4   47.70    8.60
  13   7   4   24.00    6.00
  15  -7   4   12.90    3.40
  15  -7   4   11.10    3.30
 -15  -7  -4   11.90    3.50
 -15  -7  -4    9.50    4.00
  15   7   4   15.20    4.80
  17  -7   4   11.90    3.70
  17   7   4   12.00    5.00
  19  -7   4   16.10    4.80
  19   7   4   17.00    6.80
  22   8  -4    5.60    5.30
  20  -8  -4   11.20    4.30
 -20   8   4    7.80    3.80
  20   8  -4    0.50    3.60
  20   8  -4    4.10    4.30
  18  -8  -4   -0.80    2.70
 -18  -8   4    3.30    1.60
  18   8  -4    0.80    3.30
  18   8  -4    3.70    3.20
 -18   8   4    6.50    3.30
 -16  -8   4   24.10    2.50
  16   8  -4   16.60    4.10
 -16   8   4   15.10    3.70
  16   8  -4   25.80    5.10
  14  -8  -4   14.60    1.70
 -14  -8   4   12.40    3.30
 -14  -8   4   14.30    3.00
 -14  -8   4   17.10    1.90
  14  -8  -4   12.00    3.00
  14   8  -4   13.00    3.30
 -14   8   4   11.00    3.10
  14   8  -4    8.60    3.50
  12  -8  -4    6.00    2.40
 -12  -8   4    5.60    2.10
  12  -8  -4    9.00    1.20
 -12  -8   4    6.40    1.10
 -12  -8   4    7.00    2.30
 -12   8   4    6.00    2.40
  12   8  -4    6.00    2.90
  12   8  -4    7.40    2.60
 -10  -8   4   69.69    4.80
 -10  -8   4   66.99    6.00
  10  -8  -4   66.59    6.00
 -10  -8   4   61.19    5.80
  10  -8  -4   71.39    4.80
 -10   8   4   56.89    6.00
  10   8  -4   60.89    6.20
  10   8  -4   60.39    6.80
   8  -8  -4   38.90    4.00
  -8  -8   4   24.00    3.30
  -8  -8   4   36.10    2.50
   8  -8  -4   33.00    2.40
  -8  -8   4   30.50    3.30
   8   8  -4   24.80    4.40
   8   8  -4   28.80    3.90
  -8   8   4   29.50    3.80
  -6  -8   4  289.57   20.00
   6  -8  -4  335.07   24.70
  -6  -8   4  281.77   20.60
   6  -8  -4  306.07   20.80
   6  -8  -4  295.67   20.00
  -6  -8   4  317.97   20.70
   6   8  -4  306.17   21.00
   6   8  -4  241.88   21.30
  -6   8   4  310.77   21.00
   4  -8  -4    5.80    1.40
   4  -8  -4    4.50    3.90
  -4  -8   4    8.60    1.50
  -4   8   4    9.70    1.80
   4   8  -4    8.30    1.80
   4   8  -4   10.50    2.40
   2  -8  -4   27.60    2.50
  -2  -8   4   24.20    3.10
   2  -8  -4   22.80    5.30
  -2  -8   4   25.80    2.50
   2   8  -4   22.60    2.80
  -2   8   4   22.60    2.80
   0  -8  -4    2.70    2.70
   0  -8   4    4.70    1.00
   0  -8   4    4.50    1.40
   0  -8   4    5.40    2.20
   0  -8  -4    3.40    0.90
   0  -8  -4    3.50    1.50
   0   8  -4    5.50    1.30
   0   8   4    6.00    1.20
   0   8   4    5.80    2.90
   2  -8   4   38.10    4.90
  -2  -8  -4   33.30    2.60
   2  -8   4   32.00    2.60
  -2  -8  -4   23.50    3.40
   2  -8   4   30.30    3.60
  -2  -8  -4   28.80    5.40
   2   8   4   32.80    2.80
   2   8   4   33.30    5.90
  -2   8  -4   33.70    2.90
  -4  -8  -4    2.00    0.40
  -4  -8  -4    2.40    2.70
   4  -8   4    1.20    0.50
  -4  -8  -4    1.10    1.30
   4  -8   4    2.00    1.30
  -4   8  -4    2.20    0.80
   4   8   4    1.50    0.70
   4   8   4    2.00    2.40
  -6  -8  -4   77.39    6.70
   6  -8   4   70.39    6.50
  -6  -8  -4   82.09    7.60
   6   8   4   68.39    8.50
  -8  -8  -4  186.08   13.40
  -8  -8  -4  169.08   12.40
   8  -8   4  148.99   12.20
   8   8   4  129.39   14.00
  10  -8   4   74.69    7.20
 -10  -8  -4   80.69    7.40
  10  -8   4   78.59    7.30
 -10  -8  -4   95.99    8.30
  10   8   4   71.39    9.30
 -12  -8  -4   17.20    4.50
 -12  -8  -4   22.10    4.50
  12  -8   4   12.70    3.00
  12   8   4   11.00    4.40
  14  -8   4   44.10    5.60
  14  -8   4   30.90    4.90
 -14  -8  -4   38.90    5.30
 -14  -8  -4   42.20    6.40
  14   8   4   27.20    6.30
  16  -8   4   18.00    4.20
  16   8   4   11.60    5.10
  18  -8   4    3.20    3.30
  18   8   4    2.80    4.60
  20  -8   4    3.60    3.90
  20   8   4    2.40    5.70
  19  -9  -4   90.89   10.20
 -19   9   4   75.09    9.50
  19   9  -4   94.09   11.20
  19   9  -4  109.29   10.30
  17   9  -4   70.59    8.80
 -17   9   4   63.19    7.50
  17   9  -4   59.49    7.80
 -15  -9   4   27.90    4.60
 -15   9   4   21.10    4.30
  15   9  -4   28.50    4.80
  15   9  -4   29.60    5.70
 -13  -9   4  382.76   27.20
 -13  -9   4  373.36   27.50
  13  -9  -4  399.16   27.40
  13   9  -4  417.46   27.90
 -13   9   4  362.56   27.60
  13   9  -4  380.26   28.70
  11  -9  -4   39.40    4.60
  11  -9  -4   39.30    2.90
 -11  -9   4   42.00    4.40
 -11  -9   4   34.70    3.00
 -11  -9   4   39.30    4.50
  11   9  -4   39.30    5.00
  11   9  -4   30.80    5.70
 -11   9   4   36.30    4.90
   9  -9  -4  472.45   33.20
  -9  -9   4  493.95   33.20
  -9  -9   4  515.15   32.10
  -9  -9   4  462.45   33.10
   9  -9  -4  482.25   32.10
   9   9  -4  479.35   33.50
   9   9  -4  421.76   34.20
  -9   9   4  497.45   33.60
  -7  -9   4  661.43   44.80
  -7  -9   4  665.73   44.70
   7  -9  -4  686.23   44.90
   7  -9  -4  622.74   43.90
   7  -9  -4  687.43   49.00
  -7  -9   4  657.53   43.90
  -7   9   4  653.03   45.10
   7   9  -4  630.44   45.00
  -5  -9   4    0.60    1.10
   5  -9  -4    1.00    3.10
   5  -9  -4    0.00    1.10
  -5  -9   4    1.00    1.10
   5   9  -4    1.60    1.40
  -5   9   4    1.30    1.10
   5   9  -4    0.80    1.70
   3  -9  -4  723.13   54.09
  -3  -9   4  732.23   50.29
   3  -9  -4  764.12   50.29
  -3  -9   4  718.53   50.59
  -3  -9   4  827.32   50.79
   3   9  -4  687.83   50.49
   3   9  -4  767.72   51.49
  -3   9   4  723.73   50.49
  -1  -9   4  292.27   19.90
  -1  -9   4  294.57   20.20
   1  -9  -4  288.37   20.30
   1  -9  -4  280.47   23.70
   1  -9  -4  289.67   19.90
  -1  -9   4  255.07   21.10
   1   9  -4  301.67   20.20
  -1   9   4  322.27   23.70
  -1   9   4  290.67   20.20
  -1  -9  -4  171.88   11.80
   1  -9   4  168.58   11.80
   1  -9   4  162.48   13.90
   1  -9   4  168.58   12.50
  -1  -9  -4  150.08   15.00
  -1   9  -4  179.58   12.50
   1   9   4  190.08   12.20
   1   9   4  161.98   15.00
  -3  -9  -4  398.96   31.00
   3  -9   4  405.26   28.00
  -3  -9  -4  434.46   27.90
   3  -9   4  421.96   29.00
  -3  -9  -4  407.26   29.00
  -3   9  -4  412.76   28.30
   3   9   4  426.46   28.20
  -5  -9  -4   33.70    4.20
   5  -9   4   36.30    2.60
  -5  -9  -4   46.40    5.70
   5  -9   4   33.90    4.10
   5   9   4   22.30    5.60
  -7  -9  -4  242.28   17.50
   7  -9   4  216.38   16.10
  -7  -9  -4  191.28   16.00
   9  -9   4  195.48   14.60
   9  -9   4  191.58   14.60
  -9  -9  -4  222.48   15.70
  -9  -9  -4  191.88   14.60
   9   9   4  148.59   16.50
 -11  -9  -4   61.49    7.00
  11  -9   4   57.99    6.30
  11  -9   4   56.99    7.50
 -13  -9  -4  205.18   15.70
 -13  -9  -4  164.88   14.30
  13  -9   4  197.78   14.60
  13  -9   4  173.68   14.60
  13   9   4  164.78   16.90
  15  -9   4    3.70    2.80
  15   9   4    4.40    4.40
  17  -9   4   67.89    8.30
  17   9   4   85.59   11.60
  19  -9   4   16.10    4.70
  19   9   4   21.90    7.10
  22  10  -4   14.00    7.90
  20  10  -4  106.69   13.30
 -18  10   4   -1.20    3.40
  18  10  -4   -1.10    3.60
  18  10  -4    2.90    4.80
  16  10  -4  154.28   15.10
  16  10  -4  160.78   13.90
 -16  10   4  177.98   13.90
 -14 -10   4   83.49    8.30
  14  10  -4  108.69    9.00
  14  10  -4   76.29    9.80
 -14  10   4   97.39    8.70
 -12 -10   4  198.08   14.40
  12 -10  -4  197.18   14.30
 -12 -10   4  181.58   14.10
  12  10  -4  160.58   15.70
 -12  10   4  193.68   14.70
  12  10  -4  185.08   14.70
 -10 -10   4  468.95   30.70
 -10 -10   4  476.75   32.00
  10 -10  -4  466.05   32.10
 -10 -10   4  452.55   32.10
  10 -10  -4  442.56   30.70
 -10  10   4  448.36   32.40
  10  10  -4  456.85   32.40
   8 -10  -4   31.90    2.40
  -8 -10   4   24.60    3.50
   8 -10  -4   25.20    3.60
  -8 -10   4   30.10    2.40
  -8 -10   4   29.90    3.60
   8 -10  -4   35.20    7.90
  -8  10   4   36.70    4.40
   8  10  -4   26.30    5.00
   8  10  -4   43.40    4.90
   6 -10  -4  892.41   60.69
  -6 -10   4  957.60   60.69
   6 -10  -4  924.61   65.09
  -6 -10   4  880.21   60.59
  -6 -10   4  852.41   60.09
  -6  10   4  878.31   60.89
   6  10  -4  880.81   60.99
   4 -10  -4  971.50   66.29
  -4 -10   4  951.70   66.09
   4 -10  -4  972.80   70.49
   4 -10  -4  965.70   66.19
  -4 -10   4  964.40   66.19
  -4 -10   4 1110.19   66.69
   4  10  -4  985.20   66.59
  -4  10   4 1011.40   66.59
   4  10  -4  904.21   67.39
   2 -10  -4  512.65   35.00
  -2 -10   4  506.75   35.20
  -2 -10   4  515.05   36.10
   2 -10  -4  482.85   39.00
   2 -10  -4  512.95   35.30
  -2  10   4  526.85   35.30
   2  10  -4  539.85   35.40
   0 -10  -4 1004.20   67.49
   0 -10  -4 1004.60   66.89
   0 -10   4 1002.70   66.89
   0 -10   4 1010.70   67.49
   0 -10  -4  979.70   70.99
   0 -10   4  912.21   68.79
   0  10  -4 1015.40   67.29
   0  10   4 1044.80   67.19
   0  10   4 1005.40   70.79
   2 -10   4   13.70    2.40
  -2 -10  -4   11.40    2.40
  -2 -10  -4   11.90    1.40
   2 -10   4   11.10    1.50
  -2 -10  -4   13.30    4.50
   2 -10   4   14.90    3.90
  -2  10  -4    6.10    1.90
   2  10   4    6.50    1.40
   2  10   4    8.50    3.80
  -4 -10  -4  599.74   38.60
   4 -10   4  559.24   38.70
   4 -10   4  579.34   39.90
  -4 -10  -4  577.64   39.90
  -4 -10  -4  597.94   42.10
   4  10   4  556.64   38.80
   6 -10   4  694.23   50.99
  -6 -10  -4  722.83   51.09
  -6 -10  -4  815.52   52.89
  -8 -10  -4   35.00    5.30
   8 -10   4   25.60    4.10
  -8 -10  -4   32.30    4.50
   8  10   4   28.40    6.70
  10 -10   4  539.05   41.10
  10 -10   4  587.84   41.20
 -10 -10  -4  577.24   41.10
 -10 -10  -4  657.83   42.40
  12 -10   4   61.49    6.90
 -12 -10  -4   80.19    8.30
  12 -10   4   60.39    7.00
 -12 -10  -4   63.49    7.20
  12  10   4   59.29   10.40
  14 -10   4  203.58   16.20
 -14 -10  -4  227.08   17.50
  14  10   4  161.58   18.40
  16 -10   4  107.69   10.10
  16  10   4   78.39   12.00
  18 -10   4   15.90    4.50
  18  10   4   12.40    6.80
  21  11  -4   21.20    8.20
  19  11  -4   28.30    7.70
  17  11  -4   79.39   11.40
 -17  11   4   89.69    9.30
  17  11  -4   92.39    9.90
 -15 -11   4    7.40    3.40
  15  11  -4    9.80    3.70
  15  11  -4    9.30    4.90
 -15  11   4   10.00    3.30
 -13 -11   4  214.48   16.30
 -13  11   4  228.48   16.70
  13  11  -4  180.08   18.00
  13  11  -4  238.08   17.00
 -11 -11   4    0.40    1.70
  11 -11  -4   -2.60    2.00
 -11 -11   4   -0.40    2.00
  11  11  -4    3.10    3.60
 -11  11   4    5.20    2.40
  11  11  -4    0.30    2.40
   9 -11  -4  574.54   39.00
  -9 -11   4  551.34   39.20
   9 -11  -4  585.24   39.50
  -9 -11   4  559.64   40.80
   9 -11  -4  580.44   40.30
   9 -11  -4  614.04   45.50
  -9 -11   4  593.84   40.30
  -9 -11   4  622.94   39.00
   9  11  -4  579.24   40.70
  -9  11   4  582.24   40.70
  -7 -11   4  308.37   21.20
  -7 -11   4  316.17   22.20
   7 -11  -4  304.07   26.70
   7 -11  -4  310.27   22.20
  -7 -11   4  300.07   21.50
  -7 -11   4  337.17   22.30
   7 -11  -4  308.67   21.70
   7  11  -4  315.07   22.70
  -7  11   4  317.67   22.60
   5 -11  -4   11.00    5.40
   5 -11  -4    7.90    2.00
  -5 -11   4   11.30    2.20
  -5 -11   4    7.80    2.00
   5 -11  -4    6.80    1.80
  -5 -11   4    4.80    1.50
   5  11  -4    6.40    2.80
  -5  11   4    5.10    2.00
   5  11  -4   10.10    2.60
   3 -11  -4 1016.70   69.69
  -3 -11   4 1145.89   70.49
   3 -11  -4  987.60   73.99
  -3 -11   4 1010.60   69.49
   3 -11  -4 1030.30   69.59
  -3 -11   4 1016.60   69.49
  -3  11   4 1028.20   69.89
   3  11  -4 1011.90   69.89
   1 -11  -4  256.67   18.30
  -1 -11   4  263.47   17.90
   1 -11  -4  259.87   17.80
   1 -11  -4  253.77   22.20
  -1 -11   4  218.88   19.30
   1  11  -4  262.37   18.30
  -1  11   4  276.57   18.20
   1 -11   4  203.78   14.20
   1 -11   4  219.38   14.90
  -1 -11  -4  209.48   14.10
   1 -11   4  192.88   16.80
  -1 -11  -4  219.98   15.00
  -1 -11  -4  194.58   18.10
  -1  11  -4  198.58   14.50
   1  11   4  176.38   17.60
   1  11   4  201.98   14.40
   3 -11   4  475.35   31.70
  -3 -11  -4  478.25   31.70
   3 -11   4  478.05   32.80
  -3 -11  -4  471.85   35.60
  -3 -11  -4  467.65   32.80
   3 -11   4  476.65   35.30
   3  11   4  447.66   31.90
  -5 -11  -4   23.00    3.70
  -5 -11  -4   27.30    1.90
  -5 -11  -4   27.60    5.60
   5 -11   4   22.60    2.00
   5 -11   4   21.00    3.50
   5  11   4   20.50    5.60
  -7 -11  -4  611.74   40.50
  -7 -11  -4  541.35   38.70
   7 -11   4  509.55   38.60
  -9 -11  -4  144.69   12.20
  -9 -11  -4  127.59   10.90
   9 -11   4  139.89   11.10
   9  11   4  100.89   14.70
  11 -11   4  189.98   15.40
 -11 -11  -4  199.88   17.20
 -11 -11  -4  211.68   15.50
  11 -11   4  178.08   16.10
  13 -11   4  214.38   16.80
 -13 -11  -4  246.78   18.10
  13  11   4  159.88   19.20
  15 -11   4    3.80    3.00
  15  11   4    3.70    5.50
  19  11   4   24.40    9.50
  20  12  -4   14.70    9.50
  18  12  -4    6.90    6.70
 -16 -12   4   53.89    7.30
  16  12  -4   47.00    7.00
 -16  12   4   45.70    6.70
  16  12  -4   46.10    9.20
 -14 -12   4    9.20    3.50
  14  12  -4    6.20    3.50
 -14  12   4    5.70    3.30
  14  12  -4    6.60    4.90
 -12 -12   4  125.29    9.80
 -12  12   4  116.29   10.10
  12  12  -4   88.59   11.80
  12  12  -4  103.89   10.20
  10 -12  -4  117.39    8.30
  10 -12  -4  130.29    9.80
 -10 -12   4  113.59    9.50
 -10 -12   4  121.69    9.50
  10 -12  -4  117.59   15.40
 -10  12   4  110.29    9.90
  10  12  -4   82.69   11.10
  10  12  -4  119.09   10.30
  -8 -12   4    8.70    2.20
  -8 -12   4    7.00    1.00
  -8 -12   4    4.20    2.50
   8 -12  -4    8.80    2.50
   8 -12  -4    3.50    5.30
   8 -12  -4    6.60    1.80
  -8 -12   4    7.50    1.50
   8  12  -4    2.90    3.20
   8  12  -4    5.90    2.70
  -8  12   4   10.30    2.80
  -6 -12   4  147.19   11.10
   6 -12  -4  149.19   11.70
   6 -12  -4  157.78   16.80
  -6 -12   4  146.39   11.60
  -6 -12   4  168.38   11.90
   6 -12  -4  153.78   11.30
   6  12  -4  136.89   13.20
   6  12  -4  159.88   12.30
  -6  12   4  162.18   12.20
   4 -12  -4  133.69   15.30
  -4 -12   4  145.59   11.00
  -4 -12   4  137.19   10.20
   4 -12  -4  134.89   10.40
   4 -12  -4  136.19   10.40
  -4 -12   4  136.19   10.40
   4  12  -4  130.99   10.80
   4  12  -4  140.29   12.10
  -4  12   4  129.49   10.80
   2 -12  -4    3.70    2.00
  -2 -12   4    0.20    1.30
  -2 -12   4    0.20    2.20
   2 -12  -4    2.90    4.40
   2 -12  -4   -1.20    1.20
  -2 -12   4    2.50    1.40
  -2  12   4    0.90    1.50
   2  12  -4    1.90    1.70
   0 -12   4   62.89    5.40
   0 -12  -4   67.79    6.30
   0 -12   4   59.39    7.80
   0 -12  -4   71.49   10.30
   0 -12   4   64.39    5.90
   0 -12  -4   62.29    5.40
   0  12   4   78.09    5.90
   0  12  -4   74.89    6.10
   0  12   4   75.89    9.60
   2 -12   4   14.00    2.80
  -2 -12  -4   13.10    5.10
   2 -12   4   15.40    2.00
  -2 -12  -4   12.70    2.90
  -2 -12  -4   18.00    1.90
   2 -12   4   16.20    4.70
   2  12   4   11.50    4.70
   2  12   4   14.30    2.20
  -2  12  -4   15.40    2.50
  -4 -12  -4   64.39    6.30
   4 -12   4   49.70    5.70
   4 -12   4   58.79    4.60
   4 -12   4   73.19   10.50
  -4 -12  -4   59.09    8.60
  -4 -12  -4   64.19    4.50
   4  12   4   58.69    8.90
  -6 -12  -4  119.99   10.00
   6 -12   4  131.89   13.30
   6 -12   4  117.39    9.90
  -6 -12  -4  133.49   12.10
   6  12   4   86.59   12.30
   8 -12   4    4.80    2.80
  -8 -12  -4    1.30    3.20
  -8 -12  -4    5.00    2.80
  10 -12   4   80.19    8.60
 -10 -12  -4   85.59    9.30
  10  12   4   51.49   10.40
 -12 -12  -4   58.39    8.00
  12 -12   4   50.99    6.30
  12  12   4   40.00    9.50
  14 -12   4    8.10    3.60
  14  12   4    9.00    6.50
  16 -12   4   21.20    4.90
  16  12   4   15.70    7.70
  18 -12   4    3.00    3.90
  18  12   4    7.40    7.50
  21  13  -4    3.40    9.50
  19  13  -4    4.50    7.90
  17  13  -4   13.50    7.30
 -15 -13   4    9.30    4.50
 -15  13   4    6.90    3.80
  15  13  -4   12.70    4.70
  15  13  -4   12.10    6.10
 -13 -13   4   89.69    8.70
  13  13  -4   80.69   11.50
 -13  13   4   86.99    9.00
  13  13  -4   95.19    9.50
 -11 -13   4   79.39    7.50
  11 -13  -4   89.49   21.20
 -11  13   4   90.39    8.40
  11  13  -4   62.99    9.90
  11  13  -4   84.19    8.40
  -9 -13   4    3.40    2.30
   9 -13  -4    4.50    0.90
   9 -13  -4    0.80    2.30
   9 -13  -4    4.40    1.60
  -9 -13   4    4.60    0.80
  -9 -13   4    2.10    2.00
   9 -13  -4    5.70    6.40
   9  13  -4    2.50    3.70
  -9  13   4    2.90    2.50
   9  13  -4    2.00    2.60
  -7 -13   4   33.60    3.30
  -7 -13   4   24.10    5.80
   7 -13  -4   33.10    4.20
  -7 -13   4   35.00    4.00
   7 -13  -4   36.10    3.80
   7 -13  -4   34.80    8.90
   7  13  -4   22.60    4.30
  -7  13   4   22.80    4.10
   7  13  -4   25.80    5.60
  -5 -13   4   93.99    7.50
  -5 -13   4   78.59    6.90
  -5 -13   4   92.09    7.70
   5 -13  -4   82.59    7.40
   5 -13  -4   81.59   12.90
  -5  13   4   83.49    7.70
   5  13  -4   81.49    9.00
   5  13  -4   96.39    8.10
  -3 -13   4  127.19   10.30
  -3 -13   4  115.49    9.10
   3 -13  -4  122.09   14.70
  -3 -13   4  121.89    9.20
   3 -13  -4  119.49    9.20
   3 -13  -4  115.39    9.40
  -3  13   4  113.09    9.50
   3  13  -4  103.19    9.60
   1 -13  -4    8.70    5.60
  -1 -13   4   13.50    2.30
   1 -13  -4   16.30    3.10
  -1 -13   4   12.60    4.00
  -1 -13   4   16.00    2.70
   1 -13  -4   11.90    2.20
   1  13  -4   15.00    3.10
  -1  13   4   13.20    2.60
   1 -13   4   12.30    2.10
  -1 -13  -4   10.70    2.90
  -1 -13  -4   11.80    5.30
  -1 -13  -4   13.60    2.00
   1 -13   4   12.70    4.80
   1 -13   4   10.40    2.50
   1  13   4   12.60    2.20
   1  13   4   16.60    5.50
   3 -13   4   60.29    9.10
   3 -13   4   48.10    5.40
   3 -13   4   49.70    4.00
  -3 -13  -4   43.70    5.70
  -3 -13  -4   47.70    3.90
  -3 -13  -4   44.80    8.50
   3  13   4   46.00    8.60
  -5 -13  -4    3.40    3.20
   5 -13   4    8.20    1.30
   5 -13   4    7.00    2.80
  -5 -13  -4   13.60    4.80
   5 -13   4   13.40    5.90
  -5 -13  -4    9.80    1.10
   5  13   4   12.90    5.40
  -7 -13  -4   47.90    7.50
  -7 -13  -4   25.70    4.80
   7 -13   4   34.40    8.20
   7 -13   4   40.90    5.40
   7  13   4   25.20    7.00
  -9 -13  -4   -0.10    3.60
   9  13   4    2.50    5.10
  11 -13   4   17.80    4.10
 -11 -13  -4   26.50    5.80
  11  13   4   16.00    6.90
  13 -13   4    3.30    2.90
  13  13   4    4.90    6.40
  15 -13   4    5.00    3.50
  15  13   4    8.00    7.10
  17 -13   4    5.70    4.00
  17  13   4    3.50    7.60
  20  14  -4   17.20   11.40
  18  14  -4    4.40    8.00
 -16 -14   4   92.69    9.90
  16  14  -4   70.39   12.40
 -14 -14   4  111.79   10.10
 -14  14   4  105.69   10.30
  14  14  -4  102.29   10.50
  14  14  -4   69.29   12.10
 -12 -14   4   10.40    3.50
 -12  14   4    4.50    3.10
  12  14  -4    3.50    3.60
  12  14  -4    9.10    5.50
  10 -14  -4   96.19    6.90
 -10 -14   4   98.89    8.30
 -10  14   4   83.09    8.80
  10  14  -4   91.89    9.30
  10  14  -4   66.59   10.50
  -8 -14   4    2.00    0.80
   8 -14  -4    1.50    6.80
   8 -14  -4    0.20    0.80
  -8 -14   4    1.20    1.40
  -8 -14   4    3.00    2.10
  -8 -14   4    2.80    2.50
   8 -14  -4    0.80    1.70
   8 -14  -4   -1.50    2.20
   8  14  -4   -3.00    2.50
  -8  14   4   -1.70    2.30
   6 -14  -4   67.89    8.20
  -6 -14   4   77.09    6.40
  -6 -14   4   67.89    7.00
   6 -14  -4   84.29   16.10
  -6  14   4   79.69    7.50
   6  14  -4   87.09    9.30
   6  14  -4   86.09    8.00
   4 -14  -4   52.89   10.90
   4 -14  -4   50.19    5.40
  -4 -14   4   54.29    5.10
  -4 -14   4   54.99    5.50
  -4 -14   4   54.49    6.10
   4 -14  -4   47.80    5.50
  -4  14   4   65.29    6.00
  -2 -14   4   61.89    7.20
  -2 -14   4   55.69    5.40
   2 -14  -4   58.09    5.40
   2 -14  -4   52.49    5.90
   2 -14  -4   56.39   11.20
  -2 -14   4   60.09    5.70
   2  14  -4   63.29    6.30
  -2  14   4   69.19    6.00
   0 -14   4  181.58   18.00
   0 -14  -4  212.98   21.10
   0 -14   4  223.78   16.20
   0 -14  -4  213.28   16.40
   0 -14  -4  226.18   15.50
   0 -14   4  228.58   15.60
   0  14   4  240.98   16.00
  -2 -14  -4   10.80    6.00
   2 -14   4    7.90    2.80
   2 -14   4    9.90    1.90
   2 -14   4    9.80    5.00
  -2 -14  -4   13.00    3.30
  -2 -14  -4   12.80    1.90
   2  14   4    8.00    5.00
   4 -14   4  216.28   17.00
  -4 -14  -4  242.58   15.50
   4 -14   4  217.88   20.60
  -4 -14  -4  268.17   21.00
  -4 -14  -4  202.48   17.20
   4 -14   4  218.38   15.60
   4  14   4  210.18   22.80
  -6 -14  -4  125.79   11.70
   6 -14   4  147.09   15.90
   6 -14   4  129.69   11.70
  -6 -14  -4  175.58   14.80
   6  14   4  121.19   15.10
  -8 -14  -4   23.80    5.70
   8 -14   4   24.20    8.00
   8  14   4   16.40    6.90
 -10 -14  -4  255.47   21.10
  12 -14   4   27.30    5.00
  12  14   4   22.10    8.50
  14 -14   4   47.50    7.00
  14  14   4   36.70   10.60
  16 -14   4   18.70    5.10
  16  14   4   16.30    9.20
  19  15  -4   26.50   13.30
  17  15  -4   35.20   10.40
 -15 -15   4   31.00    5.70
  15  15  -4   27.80    9.20
 -13 -15   4  215.78   17.20
  13  15  -4  209.18   21.80
 -13  15   4  212.78   17.60
  13  15  -4  229.68   18.20
 -11 -15   4    1.30    2.80
  11  15  -4    1.00    5.10
 -11  15   4    6.60    3.70
  11  15  -4    5.20    4.00
  -9 -15   4  229.08   16.50
   9 -15  -4  214.38   14.70
   9 -15  -4  224.38   15.20
   9  15  -4  190.28   18.80
   9  15  -4  207.08   17.30
  -9  15   4  213.68   17.00
   7 -15  -4  109.79   17.00
   7 -15  -4  124.99    9.90
  -7 -15   4   93.89    9.50
  -7 -15   4  107.99    8.10
  -7 -15   4  112.59    8.60
  -7 -15   4  117.59    9.70
  -7  15   4  120.39   10.30
   7  15  -4  123.59   12.20
   7  15  -4  129.09   10.70
   5 -15  -4   20.80    5.00
   5 -15  -4    8.00    7.90
  -5 -15   4    9.30    2.70
   5 -15  -4   12.40    2.70
  -5 -15   4   13.00    3.30
  -5 -15   4   11.70    2.50
  -5  15   4    7.50    2.80
   5  15  -4    5.90    3.10
   3 -15  -4  271.27   18.90
   3 -15  -4  227.08   30.30
   3 -15  -4  278.37   19.10
  -3 -15   4  276.17   18.90
  -3 -15   4  250.07   18.80
  -3  15   4  259.57   19.30
   3  15  -4  251.47   19.80
  -1 -15   4   83.19   10.20
   1 -15  -4  102.69    8.50
  -1 -15   4   91.89    7.60
  -1 -15   4   94.99    8.10
   1 -15  -4   88.89   14.60
   1 -15  -4   97.69    7.60
   1 -15   4  234.98   16.40
   1 -15   4  229.38   17.20
  -1 -15  -4  239.78   22.70
   1 -15   4  207.78   19.80
  -1 -15  -4  240.28   16.40
  -1 -15  -4  238.98   17.50
  -3 -15  -4  391.46   30.20
  -3 -15  -4  375.96   24.10
  -3 -15  -4  336.97   25.50
   3 -15   4  351.36   24.20
   3 -15   4  324.07   28.60
   3  15   4  333.77   29.70
   5 -15   4    9.80    1.60
   5 -15   4    9.60    6.70
   5 -15   4   10.10    3.40
  -5 -15  -4   11.80    3.80
  -5 -15  -4   11.60    1.30
  -5 -15  -4   14.30    5.80
   5  15   4    4.90    5.30
  -7 -15  -4  326.87   24.10
   7 -15   4  284.37   26.10
   7  15   4  239.68   25.10
  -9 -15  -4  113.79   12.20
   9 -15   4   93.59   16.00
   9  15   4   66.69   12.80
  11  15   4   41.00   10.00
  13 -15   4  131.79   11.90
  13  15   4  106.79   16.90
  15 -15   4    0.60    3.70
  15  15   4    4.80    8.70
  18  16  -4   -1.10   11.30
  16  16  -4   48.10   11.60
 -14 -16   4   41.30    6.50
  14  16  -4   27.50    8.90
 -12 -16   4   89.29    9.20
  12  16  -4   85.19   10.10
 -12  16   4   81.49    9.50
 -10 -16   4  110.29    9.70
  10  16  -4   94.29   13.00
 -10  16   4  108.29   10.50
  -8 -16   4   17.60    3.80
   8 -16  -4   10.00    1.60
  -8 -16   4   13.60    2.10
   8 -16  -4   15.30    2.80
   8  16  -4   13.20    5.70
   8  16  -4    9.80    4.10
  -8  16   4   16.20    4.30
   6 -16  -4  122.99    9.20
  -6 -16   4  120.29    9.90
   6 -16  -4  105.39    9.70
   6  16  -4   96.89   10.50
  -6  16   4   98.59   10.00
  -4 -16   4   64.89    7.10
   4 -16  -4   62.89    6.30
   4 -16  -4   59.89   12.60
  -4 -16   4   51.49    5.70
  -4 -16   4   57.39    6.20
   4 -16  -4   59.99    6.20
  -4  16   4   58.79    6.50
  -2 -16   4   48.80    5.40
   2 -16  -4   53.89    6.00
   2 -16  -4   51.29    5.30
  -2 -16   4   53.59    7.50
   2 -16  -4   46.90   11.00
  -2 -16   4   49.00    5.30
   0 -16   4  336.37   28.60
   0 -16  -4  370.76   32.50
   0 -16   4  379.16   25.80
   0 -16  -4  383.06   25.80
   0 -16   4  371.46   26.40
   0 -16  -4  383.06   26.80
   2 -16   4    0.80    5.40
  -2 -16  -4   -4.00    2.70
   2 -16   4    3.20    2.60
   2 -16   4    4.00    1.60
  -2 -16  -4    1.30    1.50
  -2 -16  -4    3.00    6.20
  -4 -16  -4  258.07   16.90
  -4 -16  -4  279.67   23.00
   4 -16   4  244.38   18.70
   4 -16   4  208.78   22.50
   4  16   4  232.28   22.90
  -6 -16  -4  233.48   19.20
   6 -16   4  177.38   20.40
   6  16   4  174.18   19.80
   8 -16   4   18.80   10.30
   8  16   4    7.00    6.60
  10 -16   4  115.19   17.60
  10  16   4   80.99   14.50
  12 -16   4   15.80    4.40
  12  16   4   12.50    8.50
  14 -16   4   42.30    6.70
  14  16   4   19.10   10.70
  17  17  -4    7.20   11.50
  15  17  -4    1.80    9.30
 -13 -17   4   32.30    6.00
  13  17  -4   21.30    8.80
 -11 -17   4    6.60    3.80
 -11  17   4    4.50    4.20
  11  17  -4   10.70    9.40
   9 -17  -4   25.90    3.10
  -9 -17   4   24.00    4.50
  -9  17   4   26.50    6.60
   9  17  -4   17.10    6.80
  -7 -17   4   27.20    2.90
   7 -17  -4   27.90    3.90
  -7 -17   4   33.00    4.90
  -7 -17   4   26.20    3.40
  -5 -17   4    5.60    2.40
   5 -17  -4    1.90    2.60
   5 -17  -4    1.20    3.10
  -5 -17   4    2.20    3.00
  -3 -17   4   33.20    4.60
  -3 -17   4   41.50    6.10
   3 -17  -4   34.10    4.50
   3 -17  -4   35.20    5.10
  -3 -17   4   33.00    4.50
  -1 -17   4    1.20    4.30
  -1 -17   4    0.10    2.10
   1 -17  -4    0.60    8.00
  -1 -17   4    1.40    2.70
   1 -17  -4    2.50    2.20
   1 -17  -4    1.10    3.30
   1 -17   4   16.10    3.60
   1 -17   4   14.70    2.80
  -1 -17  -4    8.30    2.30
  -1 -17  -4   11.10    8.10
  -1 -17  -4   11.80    3.80
   1 -17   4   14.30    6.40
   3 -17   4   20.70    7.80
  -3 -17  -4   29.90    8.40
   3 -17   4   23.40    4.80
  -3 -17  -4   25.60    2.80
   3 -17   4   23.50    3.00
   5 -17   4    2.00    7.90
   5 -17   4    1.10    1.20
  -5 -17  -4   -0.40    1.00
   5  17   4   -1.00    5.70
   7 -17   4   41.10   11.30
   7  17   4   27.00    9.00
   9 -17   4   48.80   13.50
   9  17   4   38.00   10.90
  11  17   4    9.00   10.00
  13 -17   4   79.99    9.80
  13  17   4   52.59   14.20
  14  18  -4    0.30    9.90
  12  18  -4    3.60    7.80
 -10 -18   4    6.90    4.00
  10  18  -4    5.90   11.40
  -8 -18   4   -1.10    1.80
   8 -18  -4    1.20    1.30
   8 -18  -4    0.10    2.40
  -8 -18   4   -1.70    3.30
  -6 -18   4    7.50    2.70
  -6 -18   4    8.70    3.50
   6 -18  -4    7.90    3.10
  -4 -18   4    6.90    3.60
   4 -18  -4    4.70    3.30
  -4 -18   4    8.00    2.90
  -2 -18   4   -0.60    2.50
   2 -18  -4    2.70    2.70
  -2 -18   4    0.80    4.00
  -2 -18   4    2.00    2.90
   2 -18  -4   -1.10    3.20
   0 -18  -4   22.80    3.40
   0 -18   4   19.80    4.40
   0 -18   4   26.60    4.10
   0 -18   4   26.70    7.00
   0 -18  -4   25.60    4.90
   2 -18   4   12.70    2.50
  -2 -18  -4   12.60    2.40
   2 -18   4    6.00    6.90
   4 -18   4    3.10    1.70
   4 -18   4    7.00    8.20
  -4 -18  -4    2.70    1.40
   6 -18   4    7.70    9.90
   6  18   4    4.00    7.10
   8 -18   4   21.10   11.80
   8  18   4   12.20    8.90
  10  18   4   -3.70    9.30
  12 -18   4   19.60    6.00
  12  18   4   24.60   11.90
  11  19  -4   10.60    9.00
   7 -19  -4   80.99    7.20
  -7 -19   4   65.79    5.60
  -7 -19   4   70.49    8.30
   5 -19  -4    2.60    3.30
  -5 -19   4    1.10    2.90
  -5 -19   4    0.00    3.70
  -3 -19   4   94.39    8.80
  -3 -19   4   90.69   10.40
   3 -19  -4   91.89    9.30
  -1 -19   4   49.70    5.50
   1 -19  -4   44.60    5.10
  -1 -19   4   45.20    8.20
  -1 -19   4   44.30    5.90
  -1 -19  -4   50.59    5.30
   1 -19   4   41.00    9.30
   3 -19   4   82.49    7.10
  -3 -19  -4   91.19    6.80
   3 -19   4   65.69   12.60
   5 -19   4    4.60    9.70
   5 -19   4    1.30    1.60
   7  19   4   78.89   18.80
   9  19   4   10.10   10.00
  11 -19   4   25.40    6.30
  11  19   4   36.00   13.10
   4 -20  -4   52.69    6.60
  -2 -20   4   50.69    8.40
  -2 -20   4   41.50    6.00
   0 -20   4  175.98   17.70
   0 -20   4  177.98   13.90
   0 -20  -4  180.18   13.60
   4 -20   4  120.59   17.60
   8  20   4    9.30   11.00
 -26   0   5    1.80    5.20
  26   0  -5    8.60    5.60
  24   0  -5    2.00    3.80
 -24   0   5   -1.70    3.80
  22   0  -5   -0.50    3.00
  22   0  -5    0.50    2.90
 -22   0   5   -1.20    3.20
  22   0  -5    0.80    2.40
 -22   0   5   -0.10    2.10
 -20   0   5    0.30    1.80
  20   0  -5   -0.60    2.50
  20   0  -5    2.80    2.50
 -20   0   5   -1.00    2.30
  20   0  -5    1.80    2.80
  18   0  -5    7.70    2.00
 -18   0   5    9.10    1.90
 -18   0   5    5.00    2.30
  18   0  -5    9.50    2.50
  18   0  -5    8.60    3.10
 -16   0   5   35.40    3.40
  16   0  -5   32.80    5.20
 -16   0   5   33.30    4.20
  16   0  -5   39.70    4.30
  16   0  -5   26.00    3.30
  14   0  -5   20.90    2.80
 -14   0   5   17.20    2.20
 -14   0   5   15.80    2.70
  14   0  -5   16.90    3.40
  14   0  -5   13.80    2.20
 -12   0   5   33.30    2.90
  12   0  -5   29.30    3.90
  12   0  -5   28.80    3.20
 -12   0   5   30.00    3.30
  10   0  -5   23.50    2.50
 -10   0   5   24.60    2.60
 -10   0   5   23.90    2.30
  10   0  -5   23.40    2.30
   8   0  -5   33.60    3.10
  -8   0   5   35.20    3.10
  -8   0   5   38.10    2.90
   8   0  -5   36.50    2.90
   6   0  -5   16.70    1.60
  -6   0   5   18.60    1.80
  -6   0   5   19.40    1.70
   6   0  -5   21.40    1.80
   4   0  -5    0.70    0.40
   4   0  -5    0.60    0.30
  -4   0   5    0.00    0.30
  -4   0   5    0.30    0.40
  -2   0   5    0.60    0.30
  -2   0   5    0.90    0.30
   2   0  -5    1.30    0.40
   2   0  -5    1.30    1.10
   2   0  -5    0.70    0.30
   0   0  -5    2.30    0.40
   0   0   5    1.70    0.40
   0   0   5    1.40    1.00
   0   0  -5    2.30    1.10
   2   0   5    0.40    0.80
  -2   0  -5    0.10    0.60
   4   0   5    0.70    0.80
  -4   0  -5    1.20    0.80
  -6   0  -5   11.60    2.10
   6   0   5   12.10    2.20
   8   0   5    3.90    1.30
   8   0   5    6.00    1.70
  -8   0  -5    4.00    1.40
  -8   0  -5    6.20    1.80
  10   0   5    2.90    1.10
 -10   0  -5    2.40    1.20
 -10   0  -5    1.60    1.40
  10   0   5    2.60    1.40
 -12   0  -5    1.20    1.70
  12   0   5   -0.30    1.30
 -12   0  -5   -0.30    1.30
  14   0   5    5.20    1.90
  14   0   5    2.50    2.10
 -14   0  -5    5.50    2.60
 -14   0  -5    0.20    1.50
 -16   0  -5   22.40    3.30
  16   0   5   24.20    3.50
  16   0   5   20.30    4.40
  18   0   5    6.10    2.60
  18   0   5    2.90    2.80
 -18   0  -5    3.40    2.30
 -20   0  -5    7.60    3.00
  20   0   5    9.80    4.30
 -22   0  -5    5.60    3.70
  22   0   5    5.60    3.70
  25  -1  -5   16.40    5.00
 -25  -1   5   14.60    5.00
 -25   1   5   15.20    5.30
  25   1  -5   10.10    4.80
  23  -1  -5   16.90    5.10
  23  -1  -5   22.90    4.40
 -23  -1   5   21.30    4.50
  23   1  -5   19.10    4.40
  23   1  -5   19.50    5.40
  23   1  -5   16.10    3.20
 -23   1   5   20.30    3.30
 -23   1   5   11.70    4.30
 -21  -1   5    6.10    2.30
  21  -1  -5    5.90    3.10
 -21  -1   5    6.70    3.00
  21  -1  -5    4.60    3.30
  21  -1  -5    6.00    2.50
  21   1  -5    8.80    3.90
 -21   1   5    5.10    1.90
 -21   1   5    5.10    3.10
  21   1  -5    5.50    3.10
  21   1  -5    7.50    2.30
  19  -1  -5   43.10    6.10
 -19  -1   5   44.00    4.40
  19  -1  -5   47.50    5.20
 -19  -1   5   44.80    5.20
  19  -1  -5   47.60    7.20
  19   1  -5   40.50    4.20
  19   1  -5   38.70    5.20
 -19   1   5   37.00    4.00
  19   1  -5   43.50    6.10
 -19   1   5   33.60    4.90
  17  -1  -5    6.30    2.10
  17  -1  -5    2.90    1.80
 -17  -1   5    4.50    1.70
 -17  -1   5    5.30    2.30
  17  -1  -5    5.30    2.70
 -17   1   5    4.90    2.30
  17   1  -5    3.20    2.00
 -17   1   5    3.80    1.50
  17   1  -5    4.70    1.60
  17   1  -5    3.50    2.60
  15  -1  -5  347.67   26.90
  15  -1  -5  390.06   25.90
 -15  -1   5  381.46   25.60
 -15  -1   5  342.07   25.90
  15  -1  -5  371.76   25.70
  15   1  -5  368.46   25.50
 -15   1   5  378.56   26.20
 -15   1   5  382.96   25.40
  15   1  -5  386.66   26.10
  15   1  -5  364.96   26.90
  13  -1  -5   37.60    3.90
 -13  -1   5   36.20    4.00
  13  -1  -5   39.70    3.90
 -13  -1   5   36.20    3.70
  13  -1  -5   37.40    4.70
  13   1  -5   47.10    5.00
 -13   1   5   51.19    3.90
 -13   1   5   48.90    4.40
  13   1  -5   48.30    4.00
  13   1  -5   43.80    4.20
 -11  -1   5  397.26   27.50
 -11  -1   5  415.56   27.30
  11  -1  -5  419.16   27.40
 -11   1   5  379.16   27.60
  11   1  -5  397.66   27.20
  11   1  -5  389.06   28.10
  11   1  -5  389.96   27.50
 -11   1   5  412.76   27.10
  -9  -1   5  510.75   35.20
   9  -1  -5  541.85   35.10
   9  -1  -5  517.15   35.10
  -9  -1   5  532.15   35.10
   9   1  -5  518.05   34.90
  -9   1   5  533.15   34.90
  -9   1   5  504.65   35.30
   9   1  -5  523.55   35.30
   9   1  -5  493.05   35.70
  -7  -1   5   10.80    1.40
   7  -1  -5    8.00    1.20
  -7  -1   5    9.90    1.30
   7  -1  -5   10.90    1.30
   7   1  -5   12.20    1.80
  -7   1   5   14.80    1.80
   7   1  -5   11.40    1.20
  -7   1   5   11.20    1.20
  -5  -1   5  431.46   28.80
   5  -1  -5  448.46   28.80
  -5  -1   5  449.26   28.80
   5  -1  -5  429.96   28.80
  -5   1   5  405.86   28.90
   5   1  -5  400.36   28.90
  -5   1   5  432.06   28.70
   5   1  -5  428.76   28.70
   3  -1  -5  100.29    7.10
  -3  -1   5   91.29    7.10
   3  -1  -5  109.29    8.70
  -3  -1   5   99.49    7.00
   3  -1  -5   97.49    7.00
  -3   1   5  109.39    7.20
  -3   1   5  109.39    7.00
   3   1  -5  100.49    7.10
   3   1  -5  109.09    7.10
  -1  -1   5    1.00    0.90
   1  -1  -5    1.30    1.20
   1  -1  -5    1.30    0.40
  -1  -1   5    2.30    0.40
   1  -1  -5    0.70    0.30
  -1  -1   5    1.30    0.30
   1   1  -5    2.90    0.50
  -1   1   5    3.10    1.50
  -1   1   5    2.60    0.40
   1   1  -5    2.00    0.90
   1  -1   5  554.64   35.50
  -1  -1  -5  491.25   35.90
   1   1   5  489.05   34.90
  -1   1  -5  495.25   34.80
  -1   1  -5  579.94   35.30
  -3  -1  -5  602.54   40.50
   3  -1   5  596.34   40.20
  -3   1  -5  592.84   40.20
   3   1   5  580.64   40.80
   5  -1   5   72.89    6.30
  -5  -1  -5   80.59    6.60
  -5   1  -5   91.39    6.50
  -7  -1  -5  613.54   42.90
   7  -1   5  616.84   43.00
   7  -1   5  620.14   43.30
  -7  -1  -5  667.23   43.60
  -7   1  -5  650.13   43.50
   7   1   5  646.84   43.70
   7   1   5  616.74   42.80
  -9  -1  -5   43.60    4.50
   9  -1   5   39.70    3.90
  -9  -1  -5   43.30    4.00
   9  -1   5   33.70    4.10
  -9   1  -5   42.70    3.70
   9   1   5   40.60    3.60
  -9   1  -5   41.80    4.30
   9   1   5   40.70    4.40
 -11  -1  -5  178.38   13.40
 -11  -1  -5  178.98   14.40
  11  -1   5  169.38   14.00
  11  -1   5  177.98   13.90
 -11   1  -5  189.88   14.40
 -11   1  -5  194.38   13.20
  11   1   5  187.48   13.30
  11   1   5  200.38   14.50
  13  -1   5   87.69    8.30
 -13  -1  -5   98.99    8.80
  13  -1   5   83.59    7.40
 -13  -1  -5   87.59    7.40
 -13   1  -5   91.79    7.10
  13   1   5   89.59    8.40
  13   1   5   85.29    7.20
  15  -1   5  123.59   11.20
  15  -1   5  115.59   10.10
 -15  -1  -5  129.99   10.10
 -15  -1  -5  124.79   11.50
 -15   1  -5  140.99    9.90
  15   1   5  128.99   11.50
  15   1   5  133.19    9.90
 -17  -1  -5  158.58   11.60
  17  -1   5  146.29   13.00
  17  -1   5  139.09   11.70
  17   1   5  150.18   13.30
  17   1   5  144.99   11.30
 -17   1  -5  143.09   11.20
  19  -1   5    7.50    3.50
 -19  -1  -5    4.00    2.70
  19  -1   5    5.70    3.50
  19   1   5    7.30    2.70
  19   1   5    8.50    3.80
 -19   1  -5    6.10    2.40
  21  -1   5   25.00    6.00
 -21  -1  -5   33.40    5.00
  21  -1   5   26.10    4.70
 -21   1  -5   41.30    4.60
  21   1   5   32.50    6.50
 -23   1  -5    4.60    4.40
  23   1   5    1.20    3.80
  26   2  -5   10.00    5.50
  24  -2  -5    0.70    3.60
 -24  -2   5    3.00    3.90
  24   2  -5    0.80    3.90
 -24   2   5    7.80    5.70
 -24   2   5    3.70    2.60
  24   2  -5    2.30    2.90
  22  -2  -5  105.29    9.60
 -22  -2   5   96.99    9.60
  22  -2  -5  105.99   11.20
 -22   2   5  106.69    8.30
  22   2  -5  111.79   10.10
 -22   2   5  105.19   10.20
  22   2  -5  104.49    8.50
  22   2  -5  106.09   11.30
 -20  -2   5   19.50    3.10
 -20  -2   5   10.90    3.10
  20  -2  -5   14.30    4.20
  20  -2  -5   20.80    3.40
  20  -2  -5   19.30    3.30
 -20   2   5   15.30    2.30
  20   2  -5   13.60    4.00
  20   2  -5   12.70    2.30
  20   2  -5   14.90    3.40
 -20   2   5   13.10    3.60
  18  -2  -5   41.70    6.10
 -18  -2   5   48.80    5.30
 -18  -2   5   56.19    5.00
  18  -2  -5   54.09    5.50
  18  -2  -5   47.90    5.20
  18   2  -5   53.99    6.30
 -18   2   5   55.79    5.90
 -18   2   5   53.59    4.40
  18   2  -5   53.69    4.60
  18   2  -5   47.60    5.70
 -16  -2   5  826.72   56.99
  16  -2  -5  814.92   58.29
  16  -2  -5  871.01   56.99
  16  -2  -5  830.42   56.89
 -16  -2   5  828.52   56.79
 -16   2   5  800.12   57.39
  16   2  -5  855.51   59.29
  16   2  -5  882.41   57.39
 -16   2   5  864.31   56.39
  16   2  -5  823.12   56.49
 -14  -2   5   57.09    4.70
 -14  -2   5   50.89    4.80
  14  -2  -5   62.89    5.00
  14  -2  -5   51.19    5.80
  14  -2  -5   57.09    4.80
 -14   2   5   52.09    5.30
  14   2  -5   53.49    5.70
 -14   2   5   48.80    4.40
  14   2  -5   47.70    5.00
  14   2  -5   52.79    4.40
  12  -2  -5 1025.00   68.09
 -12  -2   5 1043.70   68.09
  12  -2  -5 1037.40   67.99
 -12  -2   5 1003.40   68.09
 -12   2   5  960.00   68.39
  12   2  -5  978.80   68.79
 -12   2   5 1043.90   67.69
  12   2  -5 1026.60   68.39
  12   2  -5  991.80   67.69
  10  -2  -5  491.75   31.70
 -10  -2   5  465.35   31.80
 -10  -2   5  486.05   31.80
  10  -2  -5  468.85   32.10
 -10   2   5  438.66   32.10
  10   2  -5  454.75   32.40
  10   2  -5  462.75   32.00
 -10   2   5  469.05   31.50
  10   2  -5  474.95   31.50
  -8  -2   5 1230.28   81.89
   8  -2  -5 1193.28   81.99
  -8  -2   5 1214.68   81.99
   8  -2  -5 1226.58   81.79
   8   2  -5 1261.47   81.69
   8   2  -5 1188.28   82.39
  -8   2   5 1277.97   81.69
   8   2  -5 1236.18   82.09
  -8   2   5 1197.58   82.19
  -6  -2   5 2408.76  158.68
  -6  -2   5 2432.86  158.58
   6  -2  -5 2386.66  158.58
   6  -2  -5 2346.57  158.68
   6   2  -5 2470.45  158.48
   6   2  -5 2390.46  158.98
  -6   2   5 2234.78  159.68
  -4  -2   5  134.89    9.60
  -4  -2   5  139.89    9.50
   4  -2  -5  138.09    9.60
   4  -2  -5  136.29    9.50
  -4   2   5  140.19    9.70
  -4   2   5  139.69    9.50
   4   2  -5  140.59    9.50
   4   2  -5  140.39    9.70
  -2  -2   5 7051.49  555.04
   2  -2  -5 6135.79  547.95
  -2   2   5 7160.88  685.93
   2   2  -5 6713.83  550.34
   0  -2   5  872.81   58.99
   0  -2   5  921.51   58.59
   0  -2  -5  801.72   60.09
   0  -2  -5  809.22   58.59
   0   2   5  951.40   58.69
   0   2  -5  919.11   58.69
  -2   2  -5   37.30    2.70
   2   2   5   35.50    2.70
  -2   2  -5   42.40    3.10
   2   2   5   37.00    4.20
   4  -2   5 2137.39  146.99
  -4  -2  -5 2310.37  147.59
  -4   2  -5 2143.19  146.99
   4   2   5 2219.58  147.99
  -6  -2  -5   91.29    7.10
   6  -2   5   74.59    6.50
   6  -2   5   85.19    6.70
   6   2   5   80.29    7.30
  -6   2  -5   84.79    6.70
   8  -2   5  650.73   46.40
   8  -2   5  668.23   46.70
  -8  -2  -5  680.33   46.40
  -8   2  -5  714.63   46.00
   8   2   5  677.83   46.10
   8   2   5  720.13   47.40
  -8   2  -5  669.73   46.80
 -10  -2  -5  212.18   14.40
  10  -2   5  183.18   14.30
  10  -2   5  185.88   14.70
 -10   2  -5  209.18   13.80
  10   2   5  198.18   15.20
  10   2   5  192.78   13.90
 -12  -2  -5  188.88   14.70
  12  -2   5  175.38   14.30
  12  -2   5  182.78   13.70
 -12  -2  -5  190.08   13.70
  12   2   5  183.28   14.70
  12   2   5  185.48   13.20
 -12   2  -5  186.28   13.10
 -14  -2  -5  355.86   24.80
  14  -2   5  337.87   25.80
  14  -2   5  349.07   24.90
 -14  -2  -5  356.56   26.20
  14   2   5  332.57   24.40
 -14   2  -5  374.06   24.30
  14   2   5  355.56   26.20
  16  -2   5   49.80    6.30
  16  -2   5   44.60    5.40
 -16  -2  -5   55.09    5.70
 -16  -2  -5   56.39    7.10
  16   2   5   44.20    6.60
  16   2   5   45.10    4.90
  18  -2   5  165.38   14.50
 -18  -2  -5  193.08   13.80
  18  -2   5  173.08   15.10
  18   2   5  179.38   15.60
  18   2   5  157.28   13.00
 -18   2  -5  192.98   13.10
 -20  -2  -5   39.30    5.00
  20  -2   5   29.80    5.10
  20  -2   5   34.40    6.30
  20   2   5   31.90    6.70
 -20   2  -5   39.80    4.20
  20   2   5   26.20    3.90
  22   2   5   13.50    3.50
 -22   2  -5   14.80    3.30
 -25  -3   5   39.30    6.20
 -25   3   5   33.00    6.80
  25   3  -5   35.80    6.50
  23  -3  -5   74.49    8.00
 -23  -3   5   78.29    8.30
  23   3  -5   75.69    9.80
 -23   3   5   78.19    6.40
 -23   3   5   63.99   11.80
  23   3  -5   67.19    6.50
  23   3  -5   83.19    8.70
  21  -3  -5   17.50    5.20
  21  -3  -5   17.80    3.50
 -21  -3   5   15.00    3.30
 -21   3   5   11.50    2.20
  21   3  -5   11.00    2.20
  21   3  -5    9.10    4.00
  21   3  -5   11.90    3.80
 -21   3   5   10.50    3.70
  19  -3  -5  275.17   19.70
  19  -3  -5  274.37   21.30
 -19  -3   5  271.97   19.70
 -19  -3   5  282.97   19.60
  19  -3  -5  278.87   19.60
  19   3  -5  267.87   18.80
  19   3  -5  264.67   21.10
  19   3  -5  274.07   20.30
 -19   3   5  272.77   18.80
 -19   3   5  258.67   20.30
 -17  -3   5   64.99    5.60
  17  -3  -5   63.79    5.70
 -17  -3   5   62.69    5.80
  17  -3  -5   60.99    7.00
  17  -3  -5   60.19    5.80
  17   3  -5   59.19    6.60
  17   3  -5   62.19    6.40
  17   3  -5   60.79    4.90
 -17   3   5   61.99    4.80
 -17   3   5   48.60    6.20
 -15  -3   5  609.24   40.30
  15  -3  -5  546.25   41.60
 -15  -3   5  595.34   40.30
  15  -3  -5  602.24   40.50
  15  -3  -5  603.24   40.20
 -15   3   5  612.54   39.90
 -15   3   5  563.74   40.80
  15   3  -5  580.94   39.80
  15   3  -5  610.94   40.90
  15   3  -5  580.34   41.40
 -13  -3   5  376.66   26.60
 -13  -3   5  391.16   26.60
  13  -3  -5  408.86   26.50
  13  -3  -5  397.86   26.80
  13   3  -5  377.16   26.10
 -13   3   5  388.66   26.10
 -13   3   5  390.66   27.10
  13   3  -5  376.86   27.40
  13   3  -5  371.36   27.00
 -11  -3   5  206.98   15.10
 -11  -3   5  215.28   15.20
  11  -3  -5  215.68   15.00
  11  -3  -5  203.88   15.30
 -11   3   5  221.28   14.70
  11   3  -5  214.78   15.80
  11   3  -5  224.88   15.50
  11   3  -5  227.98   14.80
 -11   3   5  207.58   15.50
   9  -3  -5  852.01   56.59
  -9  -3   5  846.92   56.69
  -9  -3   5  867.31   56.89
   9  -3  -5  840.82   56.99
   9   3  -5  868.01   56.49
   9   3  -5  834.02   57.29
   9   3  -5  850.31   57.09
  -9   3   5  788.52   57.09
  -9   3   5  860.81   56.49
   7  -3  -5  277.57   18.50
  -7  -3   5  281.07   18.50
  -7  -3   5  274.47   18.80
   7  -3  -5  257.87   18.80
  -7   3   5  278.77   18.40
   7   3  -5  261.37   18.90
   7   3  -5  272.57   18.40
   7   3  -5  280.27   18.90
  -5  -3   5 2616.24  166.58
   5  -3  -5 2503.65  166.78
   5   3  -5 2395.16  166.58
   3  -3  -5  338.67   22.80
  -3  -3   5  343.97   22.80
  -3  -3   5  339.47   22.90
   3  -3  -5  378.36   25.30
   3  -3  -5  349.77   22.90
   3   3  -5  299.17   22.70
  -1  -3   5 1425.06   96.39
   1  -3  -5 1304.67   98.29
   1  -3  -5 1557.94   96.39
  -1   3   5 1554.54   96.49
   1   3  -5 1430.46   96.49
  -1   3   5 1406.36   98.49
   1  -3   5  565.64   34.00
  -1  -3  -5  541.95   33.80
   1  -3   5  516.25   33.80
  -1   3  -5  459.15   33.80
   1   3   5  481.75   33.80
  -1   3  -5  473.55   34.00
   3  -3   5  297.07   19.60
  -3  -3  -5  319.87   20.80
   3   3   5  244.38   20.80
  -3   3  -5  284.37   19.10
  -3   3  -5  277.67   19.60
   3   3   5  286.27   19.10
  -5  -3  -5 1209.08   73.89
   5  -3   5 1056.09   72.99
  -5   3  -5 1004.80   72.29
   5   3   5 1082.19   74.19
   7  -3   5 1272.47   86.59
  -7  -3  -5 1376.46   87.19
  -7  -3  -5 1279.27   86.49
   7  -3   5 1213.48   86.39
   7   3   5 1285.47   87.49
   9  -3   5   40.70    4.00
  -9  -3  -5   38.60    4.30
   9  -3   5   40.50    4.10
  -9   3  -5   34.40    3.10
   9   3   5   35.70    3.20
   9   3   5   30.20    4.30
  11  -3   5  629.24   44.60
 -11  -3  -5  689.03   45.60
  11  -3   5  632.04   45.10
 -11  -3  -5  651.13   44.60
  11   3   5  656.83   45.80
 -11   3  -5  675.33   43.90
  11   3   5  623.74   44.00
  13  -3   5  369.76   27.50
 -13  -3  -5  402.36   28.70
  13  -3   5  383.66   28.20
 -13  -3  -5  402.36   27.50
  13   3   5  379.36   26.80
 -13   3  -5  402.36   26.70
  13   3   5  394.76   28.80
 -15  -3  -5  392.06   26.50
  15  -3   5  376.36   26.50
  15  -3   5  366.46   27.40
 -15  -3  -5  383.36   28.00
  15   3   5  330.27   25.60
  15   3   5  374.76   28.00
 -15   3  -5  390.16   25.50
  17  -3   5  438.66   34.90
 -17  -3  -5  523.75   34.20
  17  -3   5  477.25   35.40
 -17   3  -5  521.55   33.20
  17   3   5  493.15   36.00
  17   3   5  455.95   33.20
  19  -3   5    0.30    2.90
  19  -3   5   -0.40    3.00
 -19  -3  -5   -1.30    3.00
  19   3   5    0.40    3.20
  19   3   5   -0.50    1.90
 -19   3  -5   -0.40    1.60
  21  -3   5   97.59   10.30
 -21   3  -5   92.49    7.30
  21   3   5   86.89   10.80
  21   3   5   77.29    7.60
 -24  -4   5    8.20    4.00
  24  -4  -5   -0.10    4.40
 -24   4   5    3.10    4.70
 -24   4   5    3.60    2.40
  24   4  -5    6.90    4.70
 -22  -4   5   46.00    5.40
  22  -4  -5   36.20    6.40
  22  -4  -5   33.50    4.80
  22   4  -5   34.40    6.90
  22   4  -5   32.90    5.60
  22   4  -5   38.90    4.00
 -22   4   5   37.90    6.20
 -22   4   5   39.10    3.90
  20  -4  -5   23.20    5.10
 -20  -4   5   19.40    3.60
  20  -4  -5   36.90    4.10
 -20   4   5   24.90    2.60
  20   4  -5   19.00    4.50
  20   4  -5   23.60    5.10
  20   4  -5   25.50    2.70
 -20   4   5   17.30    4.00
 -18  -4   5   29.60    3.90
 -18  -4   5   36.70    4.20
  18  -4  -5   28.30    5.20
  18  -4  -5   41.10    4.10
  18  -4  -5   38.10    4.60
  18   4  -5   28.10    3.10
 -18   4   5   40.10    3.10
 -18   4   5   31.70    4.70
  18   4  -5   29.90    4.70
  18   4  -5   35.40    5.60
  16  -4  -5   63.09    4.80
  16  -4  -5   49.70    5.20
  16  -4  -5   47.00    5.90
 -16  -4   5   56.09    4.90
 -16  -4   5   51.99    5.00
  16   4  -5   47.00    5.80
 -16   4   5   47.40    4.00
  16   4  -5   44.60    4.00
  16   4  -5   47.30    5.70
 -16   4   5   50.89    5.90
 -14  -4   5   48.00    4.70
  14  -4  -5   45.70    4.30
 -14  -4   5   42.20    4.40
  14  -4  -5   45.50    4.80
 -14   4   5   55.09    3.90
  14   4  -5   50.59    5.50
 -14   4   5   55.69    5.30
  14   4  -5   51.19    3.90
  14   4  -5   61.99    5.50
  12  -4  -5  598.54   39.70
 -12  -4   5  581.34   39.70
 -12  -4   5  571.94   40.00
  12  -4  -5  585.64   40.10
 -12   4   5  601.24   39.40
  12   4  -5  577.64   40.60
  12   4  -5  591.94   39.40
  12   4  -5  608.84   40.40
 -12   4   5  566.24   40.40
  10  -4  -5  190.28   12.90
 -10  -4   5  187.28   13.30
 -10  -4   5  175.68   13.00
  10  -4  -5  197.58   13.50
  10   4  -5  186.18   12.80
  10   4  -5  184.58   13.70
 -10   4   5  184.28   12.70
  10   4  -5  197.68   13.70
 -10   4   5  188.28   13.70
  -8  -4   5   32.50    2.30
   8  -4  -5   29.60    2.80
  -8  -4   5   29.40    2.70
   8   4  -5   23.50    2.00
  -8   4   5   22.20    2.00
   8   4  -5   22.10    2.60
   8   4  -5   28.00    3.10
  -8   4   5   19.00    2.80
   6  -4  -5  542.45   35.70
  -6  -4   5  540.75   35.30
  -6  -4   5  506.65   35.60
   6  -4  -5  535.95   35.30
  -6   4   5  513.75   35.80
   6   4  -5  518.95   35.60
   4  -4  -5   71.69    5.20
  -4  -4   5   71.09    5.20
   4  -4  -5   70.29    5.50
   4  -4  -5   80.39    7.80
   4   4  -5   79.59    5.40
   2  -4  -5 1605.64  111.89
   2  -4  -5 1644.54  109.49
  -2  -4   5 1593.54  109.49
   2   4  -5 1611.74  109.59
  -2   4   5 1630.94  109.59
  -2   4   5 1782.52  112.19
   0  -4   5  214.38   14.90
   0  -4  -5  208.78   15.00
   0  -4   5  203.68   15.00
   0   4   5  246.98   15.10
   0   4  -5  238.78   15.10
   2  -4   5  322.57   21.20
   2  -4   5  307.87   20.90
  -2  -4  -5  307.57   22.90
  -2  -4  -5  309.97   20.90
  -2   4  -5  305.77   21.00
   2   4   5  317.97   21.00
  -4  -4  -5 1002.10   61.79
   4  -4   5  922.51   60.49
   4   4   5  888.91   59.89
   4   4   5  784.82   61.89
  -4   4  -5  895.81   59.89
  -6  -4  -5   -0.50    1.10
  -6  -4  -5    0.20    1.10
   6  -4   5   -0.20    1.00
   6  -4   5    0.20    0.80
   6   4   5    0.40    1.60
   6   4   5    0.20    0.30
  -6   4  -5    0.20    0.20
  -8  -4  -5   66.59    5.70
   8  -4   5   61.19    5.60
   8  -4   5   63.59    5.60
  -8  -4  -5   69.59    6.20
   8   4   5   58.79    4.70
   8   4   5   60.89    6.60
  -8   4  -5   58.39    4.60
 -10  -4  -5  109.39    9.00
  10  -4   5  109.39    9.20
  10  -4   5  115.29    9.10
 -10  -4  -5  123.69    9.80
 -10   4  -5  116.09    8.00
  10   4   5  103.69    8.10
  10   4   5  114.09   10.20
 -12  -4  -5   64.79    6.30
 -12  -4  -5   67.59    7.10
  12  -4   5   60.99    6.40
  12  -4   5   68.39    6.20
 -12   4  -5   65.59    4.90
  12   4   5   69.89    7.50
  12   4   5   60.49    5.10
  14  -4   5  336.07   25.10
  14  -4   5  343.27   24.50
 -14  -4  -5  376.16   24.60
  14   4   5  308.07   25.60
 -14   4  -5  368.16   23.30
  14   4   5  320.57   23.40
 -16  -4  -5   33.40    6.10
  16  -4   5   25.10    4.90
  16  -4   5   28.70    4.90
 -16  -4  -5   28.50    4.40
  16   4   5   21.50    5.10
 -16   4  -5   26.60    2.80
  16   4   5   28.00    3.00
  18  -4   5   59.19    7.70
 -18  -4  -5   62.79    7.00
  18  -4   5   58.19    6.90
 -18   4  -5   64.89    5.00
  18   4   5   54.49    8.20
  20  -4   5   39.40    6.70
  20   4   5   41.60    4.40
  20   4   5   33.60    7.00
 -20   4  -5   46.00    4.00
  22   4   5    2.70    2.40
  23  -5  -5    0.80    3.20
 -23  -5   5    1.20    3.30
 -23   5   5    1.90    1.70
  23   5  -5   -0.70    1.80
  23   5  -5    2.60    4.10
 -23   5   5    5.30    4.30
  23   5  -5    1.90    4.50
  21  -5  -5    3.70    3.40
  21  -5  -5    6.20    2.60
 -21  -5   5    0.60    2.60
  21   5  -5    7.50    3.70
 -21   5   5    4.50    3.50
  21   5  -5    0.90    1.40
 -21   5   5    3.60    1.40
  21   5  -5    3.30    3.60
  19  -5  -5   24.30    5.10
  19  -5  -5   29.60    3.60
 -19  -5   5   29.40    3.70
  19   5  -5   24.40    4.50
  19   5  -5   30.50    2.90
 -19   5   5   26.60    2.70
 -19   5   5   24.20    4.60
  19   5  -5   26.30    5.20
  17  -5  -5    3.20    2.50
 -17  -5   5    0.40    1.90
  17  -5  -5    2.20    2.30
 -17  -5   5    4.90    1.70
  17  -5  -5    7.00    1.90
 -17   5   5    4.50    1.00
  17   5  -5    0.10    2.40
 -17   5   5    2.50    2.40
  17   5  -5    3.10    2.70
  15  -5  -5   19.00    3.10
  15  -5  -5   21.70    2.50
 -15  -5   5   18.50    2.50
 -15  -5   5   11.00    2.50
 -15   5   5   13.90    3.10
 -15   5   5   17.30    1.80
  15   5  -5   16.60    3.60
  15   5  -5   19.30    3.50
  15   5  -5   18.20    1.90
 -13  -5   5   10.20    1.80
 -13  -5   5    9.20    2.00
  13  -5  -5   11.50    2.30
  13  -5  -5   10.80    1.70
  13   5  -5    8.20    1.20
  13   5  -5   13.20    2.80
  13   5  -5   13.20    2.60
 -13   5   5   11.60    1.20
 -13   5   5    7.40    2.20
 -11  -5   5    5.80    1.50
  11  -5  -5    7.80    1.90
 -11  -5   5    6.20    1.20
  11  -5  -5    7.10    1.10
  11   5  -5    3.60    0.80
  11   5  -5    6.30    1.90
  11   5  -5    5.70    1.80
 -11   5   5    4.30    0.80
 -11   5   5    2.20    1.40
  -9  -5   5    1.10    0.70
   9  -5  -5    0.90    1.10
   9  -5  -5    1.40    0.60
  -9  -5   5    1.80    1.00
   9   5  -5    1.10    0.50
  -9   5   5   -0.30    1.00
   9   5  -5    2.60    1.20
   9   5  -5   -0.20    1.10
  -7  -5   5   19.40    2.40
   7  -5  -5   23.30    2.60
  -7  -5   5   23.60    1.80
   7  -5  -5   21.50    1.70
  -7   5   5   12.10    2.20
   7   5  -5   16.40    2.40
   7   5  -5   17.50    2.30
  -5  -5   5  104.89    7.60
   5  -5  -5  109.99    7.70
   5  -5  -5  109.19    8.10
  -5  -5   5  107.89    8.00
  -5  -5   5  106.29    7.90
  -5   5   5  113.19    8.30
   5   5  -5  126.79    8.20
   3  -5  -5  197.88   16.70
   3  -5  -5  210.88   14.20
  -3  -5   5  197.48   14.10
  -3  -5   5  210.08   13.80
  -3   5   5  205.48   14.60
  -1  -5   5  264.47   18.10
   1  -5  -5  273.57   18.10
   1  -5  -5  253.67   20.60
  -1   5   5  274.97   18.30
   1   5  -5  264.97   18.20
  -1  -5  -5  263.47   22.70
   1  -5   5  315.97   20.70
  -1  -5  -5  321.97   20.50
   1  -5   5  296.27   20.50
  -1   5  -5  307.87   20.60
   1   5   5  313.47   20.60
   3  -5   5   35.90    2.30
  -3  -5  -5   31.60    2.30
  -3  -5  -5   34.70    4.40
   3  -5   5   31.30    2.80
   3   5   5   20.90    4.40
   3   5   5   32.10    2.40
  -3   5  -5   30.40    2.40
   5  -5   5  187.48   13.30
  -5  -5  -5  206.38   14.60
   5  -5   5  170.98   13.40
  -5  -5  -5  169.18   13.40
  -5   5  -5  191.88   12.50
   5   5   5  196.98   12.50
   5   5   5  160.98   14.90
   7  -5   5  290.87   20.50
  -7  -5  -5  274.67   20.50
   7  -5   5  297.17   20.50
  -7  -5  -5  309.67   21.40
   7   5   5  273.67   19.30
   7   5   5  289.57   22.10
   9  -5   5   19.40    3.00
   9  -5   5   22.80    3.30
  -9  -5  -5   22.40    3.70
  -9  -5  -5   16.40    2.90
   9   5   5   20.20    1.90
   9   5   5   25.90    5.00
  11  -5   5   14.70    2.90
  11  -5   5   19.50    3.30
 -11  -5  -5   16.50    3.50
 -11  -5  -5   17.30    3.30
  11   5   5   16.50    1.80
  11   5   5   16.10    4.10
  13  -5   5   12.30    2.80
  13  -5   5   12.60    3.10
 -13  -5  -5   11.20    3.40
 -13  -5  -5    9.00    2.70
  13   5   5    9.90    1.50
  13   5   5    8.00    3.50
 -15  -5  -5    9.90    3.60
  15  -5   5    8.10    3.10
  15  -5   5    7.20    3.00
 -15  -5  -5   10.80    3.10
  15   5   5    7.70    1.40
  15   5   5    4.90    3.40
  17  -5   5    2.80    2.90
  17  -5   5    1.30    3.00
 -17  -5  -5    1.60    3.00
  17   5   5   -0.80    1.20
  17   5   5   -0.30    3.00
  19  -5   5    0.40    4.10
  19   5   5    6.20    1.60
  21  -5   5    2.70    6.50
  22  -6  -5   26.50    3.70
 -22  -6   5   20.80    3.70
  22   6  -5   18.80    2.40
 -22   6   5   19.80    2.30
 -22   6   5   16.10    5.00
  22   6  -5   11.60    5.10
  22   6  -5   20.80    5.00
 -20  -6   5    3.20    2.30
  20  -6  -5    2.40    3.00
  20  -6  -5    5.40    2.30
  20   6  -5    4.30    1.40
  20   6  -5    6.00    3.60
 -20   6   5    3.40    3.30
  20   6  -5    5.30    3.30
  18  -6  -5    3.20    1.60
 -18  -6   5    3.00    1.80
  18  -6  -5    1.90    2.70
 -18   6   5   -0.20    2.50
  18   6  -5    3.50    3.00
  18   6  -5    2.00    1.10
 -18   6   5    4.10    1.00
  18   6  -5    3.30    2.60
 -16  -6   5  168.58   12.70
  16  -6  -5  185.28   12.10
 -16  -6   5  170.78   12.20
  16  -6  -5  178.68   13.10
 -16   6   5  157.68   11.50
  16   6  -5  155.28   11.60
  16   6  -5  166.78   13.40
  16   6  -5  167.78   13.80
 -16   6   5  170.38   13.50
 -14  -6   5    1.80    1.20
 -14  -6   5    1.50    1.60
  14  -6  -5    3.90    2.00
  14  -6  -5    2.90    1.20
 -14   6   5    2.50    0.80
  14   6  -5    1.40    2.00
 -14   6   5   -0.70    1.70
  14   6  -5    1.70    0.80
  14   6  -5    0.90    2.00
  12  -6  -5  181.28   12.90
 -12  -6   5  181.58   12.70
  12  -6  -5  184.78   12.00
 -12  -6   5  173.08   12.10
  12   6  -5  156.78   11.80
 -12   6   5  168.68   13.20
  12   6  -5  167.68   13.10
  12   6  -5  170.38   13.30
  10  -6  -5   22.70    2.10
  10  -6  -5   30.90    3.30
 -10  -6   5   23.60    3.00
 -10  -6   5   26.00    2.30
 -10   6   5   23.50    3.30
  10   6  -5   20.20    3.10
  10   6  -5   24.50    3.40
   8  -6  -5  490.45   33.00
  -8  -6   5  460.15   33.60
  -8  -6   5  509.75   33.10
   8  -6  -5  475.05   33.70
  -8  -6   5  486.75   33.60
   8   6  -5  502.25   33.90
   8   6  -5  540.85   34.10
  -8   6   5  471.15   33.90
   6  -6  -5   64.89    5.10
   6  -6  -5   60.59    4.40
  -6  -6   5   59.49    4.40
  -6  -6   5   57.69    4.80
  -6   6   5   67.19    5.30
   6   6  -5   66.69    5.40
   6   6  -5   71.59    5.40
  -4  -6   5   23.40    2.50
  -4  -6   5   29.20    2.20
   4  -6  -5   28.10    5.20
   4  -6  -5   22.80    2.50
   4   6  -5   21.10    2.70
  -4   6   5   27.60    2.70
   4   6  -5   29.90    2.80
  -2  -6   5 1481.15   89.29
   2  -6  -5 1266.67   89.39
  -2  -6   5 1237.08   89.39
   2  -6  -5 1298.87   92.49
  -2   6   5 1410.56   89.99
   0  -6  -5  885.11   67.89
   0  -6   5 1036.90   65.99
   0  -6   5  966.20   65.19
   0  -6  -5  997.90   65.19
   0   6  -5 1008.90   65.39
   0   6   5 1040.10   65.39
   0   6   5  881.21   67.89
  -2  -6  -5  560.34   35.70
   2  -6   5  526.85   35.70
  -2  -6  -5  485.95   38.10
   2   6   5  546.95   35.80
  -2   6  -5  540.65   35.90
  -4  -6  -5 3098.39  217.18
   4  -6   5 3209.98  217.18
  -4  -6  -5 3491.55  218.78
   4  -6   5 3230.28  216.18
   4  -6   5 3250.57  216.98
   4   6   5 3215.78  216.28
  -4   6  -5 3285.47  216.28
  -6  -6  -5   21.80    3.90
   6  -6   5   21.70    3.00
   6  -6   5   23.80    2.70
  -6  -6  -5   18.30    3.00
   6   6   5   23.30    4.80
   8  -6   5  704.73   48.60
   8  -6   5  708.03   48.60
  -8  -6  -5  759.22   49.50
  -8  -6  -5  717.63   48.60
   8   6   5  656.73   50.29
  10  -6   5  210.78   15.90
 -10  -6  -5  214.88   15.80
  10  -6   5  196.48   15.60
 -10  -6  -5  226.88   16.60
  10   6   5  203.18   17.40
 -12  -6  -5   -1.00    2.00
  12  -6   5    2.60    2.10
  12  -6   5    0.00    1.90
 -12  -6  -5    2.90    2.60
  12   6   5   -0.10    2.70
  14  -6   5   40.70    5.10
  14  -6   5   39.10    5.50
 -14  -6  -5   33.70    5.80
 -14  -6  -5   30.70    5.50
  14   6   5   21.60    5.60
 -16  -6  -5    7.70    3.30
  16  -6   5    4.40    3.10
  16  -6   5    5.50    3.10
  16   6   5    4.10    3.70
  16   6   5    4.00    1.00
  18  -6   5   42.30    6.70
  18   6   5   42.00    7.70
  18   6   5   44.10    3.50
  20  -6   5    6.40    3.90
  20   6   5    5.60    1.40
  20   6   5    7.10    5.40
  23   7  -5   20.00    6.30
  21  -7  -5   34.40    6.60
 -21  -7   5   39.20    4.40
  21  -7  -5   38.40    4.20
 -21   7   5   37.80    6.10
  21   7  -5   45.70    7.60
  21   7  -5   27.70    5.80
  19  -7  -5   82.79   10.50
 -19  -7   5   92.49    7.40
  19  -7  -5  111.29    7.40
 -19   7   5   80.19    8.80
  19   7  -5   77.29    9.00
  19   7  -5   97.49   10.10
  19   7  -5   80.59    6.50
  17  -7  -5    2.20    1.40
 -17  -7   5    1.20    1.50
  17   7  -5    1.60    2.80
  17   7  -5    1.20    0.90
 -17   7   5   -0.60    2.40
  17   7  -5   -0.20    2.60
  15  -7  -5  634.94   43.90
 -15  -7   5  612.74   43.60
  15   7  -5  656.73   44.40
 -15   7   5  630.84   44.40
  15   7  -5  645.64   44.90
  13  -7  -5  498.25   32.60
 -13  -7   5  475.25   32.70
 -13  -7   5  464.55   33.40
  13  -7  -5  494.25   33.60
  13   7  -5  479.75   33.90
  13   7  -5  505.55   34.40
 -13   7   5  456.05   33.90
  11  -7  -5  194.78   13.50
  11  -7  -5  190.98   14.40
 -11  -7   5  199.38   13.60
 -11  -7   5  193.58   14.50
 -11  -7   5  200.78   14.30
  11   7  -5  210.48   15.10
  11   7  -5  184.98   14.70
 -11   7   5  194.68   14.80
  -9  -7   5  803.52   56.09
   9  -7  -5  818.72   56.19
  -9  -7   5  791.32   56.19
  -9  -7   5  876.81   55.49
   9  -7  -5  845.62   55.39
   9   7  -5  864.71   56.89
  -9   7   5  817.72   56.49
   9   7  -5  811.92   56.49
   7  -7  -5  114.49    7.60
   7  -7  -5  114.69    8.40
  -7  -7   5  112.09    7.60
  -7  -7   5  106.39    8.30
  -7  -7   5  109.39    8.20
   7   7  -5  105.29    8.50
   7   7  -5  106.39    8.80
  -7   7   5  105.49    8.50
  -5  -7   5  152.38   10.40
  -5  -7   5  165.78   10.70
   5  -7  -5  146.19   14.40
   5  -7  -5  152.18   11.00
  -5  -7   5  148.39   11.20
  -5   7   5  162.28   11.20
   5   7  -5  125.79   11.30
   5   7  -5  163.68   11.20
   3  -7  -5  158.08   10.20
   3  -7  -5  154.08   13.50
  -3  -7   5  150.28   10.20
   3   7  -5  131.49   10.30
  -3   7   5  122.09   10.20
  -1  -7   5  179.48   15.10
  -1  -7   5  214.88   14.70
   1  -7  -5  220.88   14.70
   1  -7  -5  206.38   17.90
  -1   7   5  241.68   18.20
  -1   7   5  233.88   15.00
   1  -7   5  519.35   34.50
   1  -7   5  588.24   36.10
  -1  -7  -5  527.65   34.40
  -1  -7  -5  455.25   37.30
  -1   7  -5  483.35   34.60
   1   7   5  500.25   34.60
   3  -7   5  375.86   26.30
   3  -7   5  378.56   25.40
  -3  -7  -5  397.06   25.40
  -3  -7  -5  365.16   28.10
  -3   7  -5  377.06   25.60
   3   7   5  373.66   25.60
  -5  -7  -5  850.71   53.29
   5  -7   5  712.33   51.59
   5  -7   5  743.83   51.49
   5   7   5  733.83   50.59
   7  -7   5  536.35   36.80
  -7  -7  -5  609.04   38.10
  -7  -7  -5  533.35   36.90
   7  -7   5  536.85   36.70
   7   7   5  439.36   38.50
  -9  -7  -5   49.80    5.10
  -9  -7  -5   45.80    5.40
   9  -7   5   43.70    4.80
   9  -7   5   45.00    4.70
   9   7   5   33.80    6.80
  11  -7   5  529.55   37.20
 -11  -7  -5  573.94   38.20
  11  -7   5  522.75   37.30
 -11  -7  -5  544.55   37.20
  11   7   5  484.85   39.10
  13  -7   5  117.89   10.30
  13  -7   5  113.79   10.10
 -13  -7  -5  131.89   13.40
  13   7   5  110.79   11.90
 -15  -7  -5  156.28   12.70
  15  -7   5  139.89   12.40
 -15  -7  -5  155.38   13.70
  15  -7   5  144.49   12.70
  15   7   5  160.08   14.80
  17  -7   5  174.38   14.60
  17   7   5  159.08   16.10
  19  -7   5    1.10    2.90
  19   7   5    1.30    4.70
  22   8  -5   48.90    8.80
  20  -8  -5    3.30    3.50
  20   8  -5    6.10    4.10
  20   8  -5    7.90    4.50
 -20   8   5    6.00    3.70
  18   8  -5  107.59   11.10
 -18   8   5  105.69   10.30
  18   8  -5  105.29   10.20
 -16  -8   5  120.79    9.10
  16  -8  -5  128.49    9.10
 -16   8   5  121.29   10.90
  16   8  -5  130.69   11.10
  14  -8  -5   33.20    3.10
 -14  -8   5   36.50    3.20
 -14  -8   5   32.00    4.20
  14  -8  -5   38.20    4.60
  14   8  -5   36.80    5.60
 -14   8   5   31.50    4.60
  14   8  -5   33.20    5.00
  12  -8  -5  479.85   32.80
 -12  -8   5  470.25   32.60
 -12  -8   5  448.56   32.90
  12  -8  -5  475.95   31.70
 -12  -8   5  472.15   31.80
  12   8  -5  488.55   33.80
  12   8  -5  481.45   33.20
 -12   8   5  449.66   33.10
  10  -8  -5   41.70    4.40
 -10  -8   5   39.20    3.30
 -10  -8   5   38.40    4.10
  10  -8  -5   42.30    3.20
 -10  -8   5   29.70    4.00
  10   8  -5   54.89    5.50
 -10   8   5   46.80    4.70
  10   8  -5   57.29    5.10
  -8  -8   5  327.87   22.40
   8  -8  -5  339.37   22.60
  -8  -8   5  330.87   22.50
   8  -8  -5  334.97   21.70
  -8  -8   5  347.57   21.70
   8   8  -5  290.57   22.70
  -8   8   5  306.67   22.80
   8   8  -5  273.27   24.50
   6  -8  -5  896.71   63.09
   6  -8  -5  853.51   58.49
  -6  -8   5  852.01   59.09
  -6  -8   5  912.21   58.99
   6  -8  -5  883.21   59.19
  -6  -8   5  826.32   58.49
  -6   8   5  913.11   59.49
   6   8  -5  882.61   59.39
  -4  -8   5  197.28   12.90
   4  -8  -5  187.68   16.70
   4  -8  -5  183.58   13.10
  -4   8   5  190.28   13.40
   4   8  -5  183.58   13.40
   4   8  -5  164.98   13.60
   2  -8  -5 1676.43  110.39
  -2  -8   5 1727.63  110.69
  -2  -8   5 1656.13  110.39
   2   8  -5 1539.05  110.49
  -2   8   5 1658.73  110.59
   0  -8  -5  341.47   30.20
   0  -8  -5  380.96   25.30
   0  -8   5  396.96   25.40
   0  -8   5  344.07   26.50
   0   8   5  401.36   25.60
   0   8  -5  371.86   26.20
   0   8   5  366.06   28.70
  -2  -8  -5  223.98   14.20
  -2  -8  -5  202.48   18.70
  -2  -8  -5  203.08   15.50
   2  -8   5  216.28   15.70
   2  -8   5  211.48   14.30
   2   8   5  167.38   17.10
  -2   8  -5  214.28   14.50
   2   8   5  219.08   14.50
   4  -8   5 1899.71  128.79
  -4  -8  -5 2059.39  131.99
   4  -8   5 1888.21  129.89
  -4  -8  -5 2002.10  128.79
  -4  -8  -5 1851.71  129.89
  -4   8  -5 1905.01  128.99
   4   8   5 1950.50  128.99
  -6  -8  -5    2.60    2.10
  -6  -8  -5   -0.20    1.50
   6  -8   5    2.50    1.50
   6   8   5    0.50    2.40
   8  -8   5  350.56   23.40
  -8  -8  -5  375.26   24.60
   8  -8   5  306.77   23.20
  -8  -8  -5  329.97   23.40
   8   8   5  269.27   25.30
 -10  -8  -5  162.18   12.60
  10  -8   5  157.98   12.50
 -10  -8  -5  169.08   13.40
  10  -8   5  156.18   12.40
  10   8   5  142.19   14.60
  12  -8   5   36.40    5.40
 -12  -8  -5   53.49    6.60
  12  -8   5   49.30    5.80
 -12  -8  -5   62.59    7.00
  12   8   5   53.49    8.00
  14  -8   5  415.56   32.00
 -14  -8  -5  452.25   31.80
  14  -8   5  465.95   32.00
 -14  -8  -5  486.75   33.20
  14   8   5  408.16   34.10
  16  -8   5   -0.60    2.40
  16   8   5    2.40    4.20
  18  -8   5  123.89   12.10
  20  -8   5   22.50    5.80
  20   8   5   27.60   13.70
  23   9  -5   13.70   10.00
  21   9  -5   27.20    7.10
  19  -9  -5   54.69    8.10
  19   9  -5   55.69    7.40
  19   9  -5   60.29    9.10
 -19   9   5   64.69    7.80
  17   9  -5    6.90    3.90
 -17   9   5    4.10    3.20
  17   9  -5    5.30    3.30
 -15  -9   5  122.29    8.50
 -15   9   5  108.89   10.40
  15   9  -5  118.99   11.40
  15   9  -5  113.09   10.50
  13  -9  -5  145.79   11.90
 -13  -9   5  139.09   11.90
 -13  -9   5  154.58   11.70
 -13  -9   5  149.69   10.50
  13  -9  -5  153.08   10.50
  13   9  -5  155.58   13.20
  13   9  -5  154.98   12.40
 -13   9   5  152.48   12.30
 -11  -9   5  133.89   10.70
  11  -9  -5  145.99   10.80
  11  -9  -5  136.29    9.50
 -11  -9   5  137.39    9.50
 -11  -9   5  138.29   10.60
 -11   9   5  146.79   11.20
  11   9  -5  130.89   11.80
  11   9  -5  124.79   11.00
  -9  -9   5  163.38   12.00
   9  -9  -5  165.88   12.10
  -9  -9   5  164.88   12.00
   9  -9  -5  171.68   11.00
  -9  -9   5  175.18   11.10
  -9   9   5  153.98   12.40
   9   9  -5  127.89   12.80
   9   9  -5  150.28   12.40
   7  -9  -5    1.70    0.60
   7  -9  -5    3.50    3.60
  -7  -9   5    0.60    1.20
  -7  -9   5    1.20    0.60
  -7  -9   5    1.00    1.00
   7  -9  -5    1.10    1.30
   7   9  -5    0.90    1.80
   7   9  -5   -0.80    1.40
  -7   9   5   -0.90    1.30
  -5  -9   5  285.87   18.10
  -5  -9   5  267.67   18.20
   5  -9  -5  266.97   18.30
   5  -9  -5  251.37   22.10
   5   9  -5  221.88   18.90
   5   9  -5  259.77   18.60
  -5   9   5  257.77   18.50
   3  -9  -5  107.89   11.80
  -3  -9   5  112.69    8.20
   3  -9  -5   99.59    8.00
   3   9  -5  111.89    8.40
  -3   9   5  109.29    8.40
   1  -9  -5   52.79    4.20
  -1  -9   5   50.59    4.60
  -1  -9   5   56.39    4.20
  -1  -9   5   48.90    5.10
   1  -9  -5   55.19    8.20
  -1   9   5   49.30    4.40
   1   9  -5   49.90    4.50
  -1   9   5   44.30    7.00
   1  -9   5 1025.40   66.99
  -1  -9  -5  975.00   65.59
  -1  -9  -5  915.51   69.29
   1  -9   5 1021.40   67.79
   1  -9   5  968.90   65.69
  -1  -9  -5  906.41   66.39
   1   9   5 1039.80   65.89
   1   9   5  928.41   69.29
  -1   9  -5 1045.70   66.29
  -3  -9  -5   70.99    6.50
   3  -9   5   74.49    5.40
   3  -9   5   78.99    6.50
  -3  -9  -5   86.49    5.40
  -3  -9  -5   74.59    8.70
  -3   9  -5   80.39    5.80
   3   9   5   72.79    5.60
   3   9   5   51.79    8.20
  -5  -9  -5  830.92   52.79
  -5  -9  -5  720.53   50.79
   5  -9   5  720.13   49.30
   5  -9   5  729.83   50.69
   5   9   5  715.13   49.50
  -7  -9  -5  462.15   32.20
   7  -9   5  422.36   30.80
  -7  -9  -5  428.56   30.90
  -9  -9  -5    1.30    2.10
   9  -9   5    0.60    1.90
   9  -9   5    2.40    1.70
  -9  -9  -5    0.60    2.30
   9   9   5    3.10    3.00
 -11  -9  -5  157.98   12.40
 -11  -9  -5  150.58   11.60
  11  -9   5  127.79   11.20
  11  -9   5  129.69   11.30
  11   9   5  118.39   13.60
 -13  -9  -5  134.99   11.50
  13  -9   5  138.09   11.60
  13  -9   5  128.99   11.50
 -13  -9  -5  153.08   12.60
  13   9   5  111.09   13.60
  15  -9   5   42.50    5.80
  15   9   5   33.20    8.00
  17  -9   5   64.29    7.90
  17   9   5   62.29   11.20
  19  -9   5    3.30    3.60
  19   9   5    4.20    6.20
  22  10  -5    9.70    7.10
  20  10  -5    1.40    5.20
  18  10  -5    5.20    4.00
 -18  10   5    9.30    4.00
  18  10  -5    5.00    4.70
 -16  10   5    4.00    3.00
  16  10  -5   -2.00    2.80
  16  10  -5    6.10    4.10
 -14 -10   5   26.60    4.40
  14  10  -5   25.80    4.60
 -14  10   5   21.60    4.20
  14  10  -5   20.30    5.20
  12 -10  -5  104.49    8.20
 -12 -10   5   92.09    6.50
  12 -10  -5   95.59    6.50
 -12 -10   5   96.19    7.90
 -12 -10   5   80.89    7.80
  12  10  -5   98.29    8.60
 -12  10   5   85.59    8.30
  12  10  -5   73.29    9.20
 -10 -10   5   76.69    6.30
 -10 -10   5   71.49    6.20
  10 -10  -5   66.89    4.90
  10 -10  -5   69.89    6.30
 -10 -10   5   72.69    5.00
 -10  10   5   67.39    6.60
  10  10  -5   65.39    6.70
  10  10  -5   48.40    7.20
   8 -10  -5   26.60    6.90
  -8 -10   5   22.00    3.20
  -8 -10   5   24.20    1.90
  -8 -10   5   22.20    2.80
   8 -10  -5   23.70    3.20
   8  10  -5   16.00    3.20
  -8  10   5   16.60    3.00
   8  10  -5   15.10    3.90
   6 -10  -5   44.70    4.30
  -6 -10   5   48.20    4.00
   6 -10  -5   54.49    9.30
  -6 -10   5   40.00    4.10
   6  10  -5   43.30    4.60
  -6  10   5   40.00    4.40
   6  10  -5   29.60    4.90
   4 -10  -5   12.90    5.20
  -4 -10   5   11.40    2.20
   4 -10  -5   15.30    2.40
  -4 -10   5   15.70    2.30
   4  10  -5   15.10    3.10
  -4  10   5   15.60    2.60
   4  10  -5   17.90    2.90
   2 -10  -5    7.50    4.00
  -2 -10   5    8.70    1.70
  -2 -10   5    5.30    1.50
  -2 -10   5    8.50    2.30
   2 -10  -5    7.50    2.00
   2 -10  -5    5.20    1.40
  -2  10   5    8.10    1.80
   2  10  -5   10.10    2.10
   0 -10   5    7.10    2.80
   0 -10  -5    9.50    1.40
   0 -10  -5    9.50    2.30
   0 -10   5    9.70    2.10
   0 -10   5    9.10    1.50
   0 -10  -5    7.40    3.90
   0  10   5   11.60    1.90
   0  10  -5    9.70    2.00
   0  10   5    8.50    3.70
   2 -10   5   38.10    3.90
  -2 -10  -5   37.50    7.20
  -2 -10  -5   30.50    4.00
   2 -10   5   28.50    2.70
   2 -10   5   34.60    5.80
  -2 -10  -5   33.60    2.70
   2  10   5   33.50    6.80
   2  10   5   34.60    3.10
  -4 -10  -5   43.50    6.70
   4 -10   5   38.90    3.00
   4 -10   5   42.20    4.80
  -4 -10  -5   46.30    5.20
  -4 -10  -5   42.60    3.00
   4  10   5   32.90    6.90
   4  10   5   36.90    3.30
  -4  10  -5   38.40    3.50
   6 -10   5   72.39    6.70
  -6 -10  -5   84.19    8.60
  -6 -10  -5   63.59    6.80
   6  10   5   61.99    9.10
  -8 -10  -5   13.30    3.30
   8 -10   5   12.80    2.90
  -8 -10  -5   11.80    3.40
   8 -10   5   15.80    3.10
   8  10   5   14.80    5.40
  10 -10   5   43.50    5.30
 -10 -10  -5   59.29    6.90
  10 -10   5   62.09    6.50
 -10 -10  -5   44.20    5.80
  10  10   5   33.30    7.90
  12 -10   5   11.60    3.20
 -12 -10  -5    9.40    3.60
  12 -10   5   12.10    3.60
 -12 -10  -5   15.10    4.40
  12  10   5   13.40    5.80
  14 -10   5   24.40    4.60
  14  10   5   19.10    6.50
  16 -10   5   32.10    5.70
  16  10   5   26.90    7.80
  18 -10   5   10.60    4.30
  18  10   5    7.70    6.60
  21  11  -5    1.30    6.90
  19  11  -5   13.90    6.50
  17  11  -5   14.10    5.80
 -17  11   5   12.20    4.20
  17  11  -5    8.60    4.00
  15  11  -5   30.50    5.10
 -15  11   5   29.70    5.10
  15  11  -5   29.40    6.70
 -13 -11   5   68.69    6.70
  13  11  -5   57.09    8.60
  13  11  -5   54.69    7.00
 -13  11   5   51.99    6.80
  11 -11  -5   21.90    2.10
 -11 -11   5   24.10    3.60
 -11 -11   5   24.50    3.70
 -11 -11   5   24.10    2.20
  11 -11  -5   22.10    3.70
 -11  11   5   22.30    4.10
  11  11  -5   28.40    5.60
  11  11  -5   23.40    4.10
  -9 -11   5  222.28   16.50
  -9 -11   5  240.58   15.50
   9 -11  -5  233.18   21.70
  -9 -11   5  221.68   16.70
   9 -11  -5  230.38   16.70
  -9  11   5  220.88   17.10
   9  11  -5  220.88   17.20
  -7 -11   5   26.90    2.80
  -7 -11   5   24.50    2.80
   7 -11  -5   22.70    2.20
  -7 -11   5   29.80    3.70
   7 -11  -5   35.50    8.20
   7 -11  -5   26.40    3.40
  -7 -11   5   21.90    3.00
   7  11  -5   12.50    3.90
  -7  11   5   20.30    3.40
   7  11  -5   20.80    3.80
   5 -11  -5   59.09    5.40
   5 -11  -5   61.99    5.50
  -5 -11   5   67.79    5.30
  -5 -11   5   61.49    5.40
   5 -11  -5   54.59    9.90
  -5 -11   5   60.59    5.10
   5  11  -5   61.19    5.90
   5  11  -5   53.59    6.40
  -5  11   5   51.79    5.60
  -3 -11   5  116.19    9.00
   3 -11  -5  114.19   13.60
  -3 -11   5  127.29    9.40
   3 -11  -5  106.19    8.80
  -3 -11   5  113.49    8.80
   3 -11  -5  132.19    9.80
  -3  11   5  117.19    9.20
   3  11  -5  112.79    9.30
   1 -11  -5   95.29    7.80
   1 -11  -5   88.39   11.60
   1 -11  -5  100.09    7.10
  -1 -11   5   86.99    8.50
  -1 -11   5   89.99    7.50
  -1 -11   5   89.69    7.00
  -1  11   5   97.69    7.50
   1 -11   5  195.38   18.00
  -1 -11  -5  224.48   16.80
  -1 -11  -5  230.38   15.80
  -1 -11  -5  209.78   20.00
   1 -11   5  227.68   16.60
   1 -11   5  226.18   15.80
   1  11   5  227.78   20.10
   1  11   5  262.77   16.30
  -1  11  -5  248.88   16.40
  -3 -11  -5   37.80    2.90
  -3 -11  -5   35.20    6.90
   3 -11   5   43.80    7.00
   3 -11   5   35.60    3.00
  -3 -11  -5   31.50    4.40
   3 -11   5   39.00    4.50
   3  11   5   33.40    7.20
   3  11   5   32.50    3.20
   5 -11   5  153.28   10.80
   5 -11   5  143.79   12.30
  -5 -11  -5  165.08   10.70
  -5 -11  -5  174.98   14.70
  -5 -11  -5  151.68   12.50
   7 -11   5   24.00    3.90
  -7 -11  -5   23.50    4.20
  -7 -11  -5   36.00    6.40
   7  11   5   25.50    7.00
   9 -11   5   40.20    5.00
   9 -11   5   41.80    5.50
  -9 -11  -5   52.19    7.00
  -9 -11  -5   51.49    6.30
   9  11   5   31.70    7.90
 -11 -11  -5  189.88   16.20
  13 -11   5    1.00    2.50
  13  11   5    4.40    5.40
  15 -11   5   46.80    6.50
  15  11   5   34.80    8.50
  17  11   5   12.90    7.40
  22  12  -5   22.60   10.40
  20  12  -5   31.10    9.30
  18  12  -5   37.40    8.90
  16  12  -5  101.59   13.00
  16  12  -5  132.09   11.60
 -16  12   5  111.99   11.00
 -14 -12   5   16.80    3.80
  14  12  -5    8.20    5.40
 -14  12   5   15.30    4.00
  14  12  -5   15.70    4.30
 -12 -12   5  206.18   14.40
  12  12  -5  143.89   16.00
  12  12  -5  192.68   15.00
 -12  12   5  186.88   14.80
  10 -12  -5  237.18   16.50
  10 -12  -5  244.08   17.00
 -10 -12   5  265.27   16.50
  10 -12  -5  260.17   23.80
  10 -12  -5  234.18   17.90
 -10 -12   5  227.18   17.80
 -10 -12   5  238.68   16.70
 -10 -12   5  236.18   17.70
  10  12  -5  253.07   18.60
 -10  12   5  234.38   18.30
  -8 -12   5   91.59    7.20
  -8 -12   5   91.59    6.10
   8 -12  -5   88.39    6.90
   8 -12  -5   71.49   12.40
  -8 -12   5   79.29    6.50
   8 -12  -5   85.29    7.40
   8 -12  -5   85.39    6.10
   8  12  -5   65.89    8.60
   8  12  -5   81.69    7.90
  -8  12   5   84.89    7.70
   6 -12  -5  873.81   56.59
  -6 -12   5  883.11   56.49
   6 -12  -5  841.32   56.39
  -6 -12   5  792.62   56.09
   6 -12  -5  834.22   61.99
  -6 -12   5  805.42   56.49
  -6  12   5  864.41   57.09
   6  12  -5  742.93   57.79
   6  12  -5  856.11   57.09
   4 -12  -5   26.40    3.40
   4 -12  -5   22.90    3.50
  -4 -12   5   28.60    3.40
  -4 -12   5   25.50    3.50
  -4 -12   5   31.70    3.70
   4 -12  -5   28.00    7.60
  -4  12   5   30.50    4.00
   4  12  -5   36.60    4.50
  -2 -12   5  669.83   45.70
   2 -12  -5  690.43   45.70
  -2 -12   5  703.83   46.80
  -2 -12   5  651.33   46.00
   2 -12  -5  632.64   50.69
   2 -12  -5  667.03   46.20
   2  12  -5  692.73   46.30
  -2  12   5  676.93   46.10
   0 -12  -5  125.69   10.00
   0 -12  -5  131.79    9.10
   0 -12   5  126.79    9.10
   0 -12   5  139.19    9.90
   0 -12  -5  122.79   13.90
   0 -12   5  105.69   11.00
   0  12   5  129.09   13.50
   0  12  -5  118.89    9.60
   0  12   5  113.49    9.30
   2 -12   5  103.59    8.90
  -2 -12  -5  113.79   12.90
   2 -12   5  105.69    7.90
  -2 -12  -5  124.79    9.40
   2 -12   5  107.49   11.20
  -2 -12  -5  109.29    7.90
   2  12   5  118.89    8.30
  -2  12  -5  113.79    8.50
   2  12   5   87.79   11.90
   4 -12   5  550.54   39.90
   4 -12   5  517.05   37.10
  -4 -12  -5  575.74   40.30
   4 -12   5  526.35   35.80
  -4 -12  -5  552.74   37.30
  -4 -12  -5  563.64   35.70
   4  12   5  434.06   40.10
  -6 -12  -5    2.30    3.30
   6 -12   5    4.20    2.30
  -6 -12  -5    3.70    2.90
   6  12   5    0.40    3.80
   8 -12   5  302.87   25.10
  -8 -12  -5  392.16   27.20
  -8 -12  -5  343.37   25.30
 -10 -12  -5  163.18   13.10
  10 -12   5  126.89   11.00
  10  12   5   93.69   14.00
  12 -12   5   62.69    6.90
  12  12   5   42.00    9.80
  14 -12   5  167.28   13.90
  14  12   5  143.89   17.80
  16 -12   5    1.60    3.30
  16  12   5    0.30    6.90
  18 -12   5   66.59    9.10
  21  13  -5   20.20   10.50
  19  13  -5   58.49   11.60
  17  13  -5    1.20    6.30
 -15 -13   5  100.09   10.00
 -15  13   5  120.59   10.90
  15  13  -5  118.99   11.00
  15  13  -5   80.09   12.90
 -13 -13   5  165.18   12.80
 -13  13   5  162.88   13.40
  13  13  -5  124.69   14.90
  13  13  -5  159.98   13.50
 -11 -13   5   31.30    4.40
  11 -13  -5   29.60    3.20
  11 -13  -5   27.20    2.50
  11  13  -5   27.40    5.00
 -11  13   5   37.70    5.30
  11  13  -5   27.10    6.60
  -9 -13   5  230.58   16.60
   9 -13  -5  208.48   14.60
  -9 -13   5  228.58   14.60
  -9 -13   5  205.48   15.90
   9 -13  -5  210.98   16.00
  -9 -13   5  199.58   14.90
   9 -13  -5  203.58   22.00
   9 -13  -5  214.28   15.20
   9  13  -5  191.08   16.50
  -9  13   5  228.98   16.60
   7 -13  -5   33.00    4.50
  -7 -13   5   29.30    2.80
  -7 -13   5   33.30    3.60
   7 -13  -5   34.10    4.00
  -7 -13   5   30.60    4.70
   7 -13  -5   40.00   13.00
  -7 -13   5   34.50    3.90
   7  13  -5   33.00    5.00
  -7  13   5   45.00    5.20
   7  13  -5   34.40    5.90
  -5 -13   5  593.64   40.60
   5 -13  -5  608.04   40.60
   5 -13  -5  582.74   40.60
   5 -13  -5  564.74   46.20
  -5 -13   5  643.24   40.80
  -5 -13   5  598.64   40.40
   5  13  -5  544.75   41.10
  -5  13   5  579.24   41.10
   3 -13  -5  187.88   14.30
   3 -13  -5  180.28   19.60
  -3 -13   5  193.08   14.10
  -3 -13   5  184.28   13.90
  -3 -13   5  202.78   14.80
   3 -13  -5  174.58   13.90
   3  13  -5  198.48   14.60
  -3  13   5  209.48   14.50
  -1 -13   5  223.28   18.70
  -1 -13   5  238.98   17.60
   1 -13  -5  233.58   22.70
   1 -13  -5  255.87   17.20
  -1 -13   5  247.68   17.20
   1 -13  -5  252.77   17.90
  -1  13   5  247.38   17.60
   1  13  -5  245.48   17.80
   1 -13   5  642.44   43.60
   1 -13   5  647.84   42.80
  -1 -13  -5  657.23   42.70
  -1 -13  -5  620.44   48.00
  -1 -13  -5  679.73   43.90
   1 -13   5  542.25   45.10
  -1  13  -5  665.23   43.30
   1  13   5  596.54   43.00
   1  13   5  642.64   48.00
  -3 -13  -5   49.70    6.10
   3 -13   5   47.50    4.10
  -3 -13  -5   54.49    4.00
  -3 -13  -5   63.09    9.90
   3 -13   5   45.20    7.90
   3 -13   5   60.59    5.80
   3  13   5   37.60    8.60
   5 -13   5  334.57   26.70
  -5 -13  -5  395.76   24.50
  -5 -13  -5  417.86   29.50
  -5 -13  -5  369.56   26.50
   5 -13   5  357.16   29.20
   5 -13   5  361.56   24.60
   5  13   5  285.57   30.80
  -7 -13  -5  443.96   33.70
   7 -13   5  365.36   28.40
   7 -13   5  397.26   32.00
  -7 -13  -5  388.26   28.60
  -9 -13  -5   53.69    8.00
   9  13   5   32.50    8.20
  11 -13   5  248.78   18.00
  11  13   5  193.08   21.70
  13 -13   5   55.89    6.80
  13  13   5   29.70    9.50
  15 -13   5   93.49    9.60
  15  13   5   54.59   19.10
  17 -13   5   66.79    8.90
  17  13   5   48.10   12.90
  20  14  -5    4.20   11.40
  18  14  -5   13.40    8.80
  16  14  -5   13.00    7.20
 -14 -14   5   26.70    4.90
  14  14  -5   22.50    9.40
 -14  14   5   20.00    4.90
  14  14  -5   32.50    6.00
 -12 -14   5  182.98   14.40
  12  14  -5  170.28   17.30
 -12  14   5  189.38   15.20
  12  14  -5  191.08   15.50
  10 -14  -5   24.40    2.90
 -10 -14   5   16.80    2.20
 -10 -14   5   18.40    3.40
  10 -14  -5   19.90    2.20
 -10  14   5   22.30    4.20
  10  14  -5   21.30    4.40
  10  14  -5   17.90    5.60
  -8 -14   5  209.88   15.40
   8 -14  -5  214.18   14.80
  -8 -14   5  196.88   14.40
  -8 -14   5  223.18   14.00
   8 -14  -5  215.28   15.50
   8 -14  -5  194.28   22.00
   8 -14  -5  203.58   14.00
  -8  14   5  193.08   15.80
   8  14  -5  176.18   17.00
   8  14  -5  181.98   15.90
  -6 -14   5  166.38   12.20
   6 -14  -5  166.08   12.50
   6 -14  -5  166.28   19.10
  -6 -14   5  158.88   12.60
  -6 -14   5  181.28   12.70
   6  14  -5  151.98   14.30
  -6  14   5  160.18   13.10
   6  14  -5  163.28   13.30
   4 -14  -5   22.60    3.60
  -4 -14   5   28.00    3.50
   4 -14  -5   15.10   10.10
  -4 -14   5   27.40    3.90
   4 -14  -5   28.90    3.70
  -4 -14   5   22.60    3.50
  -4  14   5   22.80    3.80
  -2 -14   5  266.97   19.90
   2 -14  -5  252.77   18.50
   2 -14  -5  258.57   24.70
   2 -14  -5  272.77   19.20
  -2 -14   5  258.07   18.90
  -2 -14   5  254.97   18.50
  -2  14   5  262.47   19.00
   2  14  -5  269.27   19.30
   0 -14  -5   73.79   12.50
   0 -14   5   80.59    6.30
   0 -14   5   62.19    8.70
   0 -14   5   83.09    7.20
   0 -14  -5   84.59    6.30
   0 -14  -5   71.79    7.30
   0  14  -5   82.99    7.30
   0  14   5   75.09    6.60
   2 -14   5   28.30    3.20
  -2 -14  -5   32.60    3.20
  -2 -14  -5   39.60    8.70
   2 -14   5   40.50    4.90
  -2 -14  -5   34.60    5.00
   2 -14   5   24.90   10.10
   2  14   5   33.20    8.00
   4 -14   5  242.78   22.30
  -4 -14  -5  299.67   23.40
   4 -14   5  254.17   20.90
   4 -14   5  259.17   17.80
  -4 -14  -5  257.77   19.50
  -4 -14  -5  276.17   17.70
   4  14   5  216.78   22.80
   6 -14   5   55.09    6.30
  -6 -14  -5   57.59    8.90
  -6 -14  -5   45.70    6.40
   6 -14   5   54.99    9.70
   6  14   5   37.90    8.90
   8 -14   5   50.99   10.20
  -8 -14  -5   56.19    8.50
   8  14   5   32.20    8.40
  10 -14   5   32.10    4.80
  10  14   5   12.40    7.20
  12 -14   5   21.70    4.40
  12  14   5   15.10    7.90
  14 -14   5   45.90    7.20
  16 -14   5    3.40    3.80
  16  14   5    5.00    8.40
  21  15  -5  -10.20   18.10
  19  15  -5   -2.70   10.30
  17  15  -5    5.00    8.40
 -15 -15   5    5.30    4.20
  15  15  -5    7.90    7.20
 -13 -15   5   16.20    4.00
 -13  15   5    8.20    4.40
  13  15  -5   12.60    4.80
  13  15  -5   11.90    6.80
 -11 -15   5   15.20    3.50
  11  15  -5   11.00    4.30
  11  15  -5    3.90    5.50
 -11  15   5    6.60    3.90
  -9 -15   5   28.50    3.10
   9 -15  -5   32.00    3.70
  -9 -15   5   33.20    2.70
   9 -15  -5   26.50    2.70
  -9 -15   5   30.60    4.50
   9  15  -5   25.30    6.30
  -9  15   5   30.40    5.20
   9  15  -5   36.00    5.60
   7 -15  -5   13.50    3.30
   7 -15  -5   13.60    2.90
  -7 -15   5   15.70    4.10
  -7 -15   5   17.00    2.60
  -7 -15   5   15.30    1.90
  -7 -15   5   16.70    4.70
   7 -15  -5   22.60   10.90
   7  15  -5   12.40    4.00
  -7  15   5   20.40    3.90
   7  15  -5   13.30    4.80
   5 -15  -5   54.49    5.50
   5 -15  -5   47.10   11.50
  -5 -15   5   42.40    4.90
   5 -15  -5   48.60    6.10
  -5 -15   5   45.80    5.30
  -5 -15   5   50.79    5.30
  -5  15   5   38.60    5.50
   5  15  -5   49.70    6.40
   3 -15  -5    5.10    2.10
  -3 -15   5    0.40    1.80
  -3 -15   5    3.30    2.50
  -3 -15   5    3.40    2.20
   3 -15  -5   -0.70    2.40
   3 -15  -5    3.20    6.90
  -3  15   5   -0.40    2.00
   3  15  -5    4.40    2.70
  -1 -15   5   14.00    2.60
   1 -15  -5   14.00    7.70
   1 -15  -5   16.00    2.60
   1 -15  -5   14.30    3.50
  -1 -15   5   17.10    3.30
  -1 -15   5   14.70    4.30
   1  15  -5   16.50    3.60
  -1  15   5   13.90    2.90
   1 -15   5    2.20    1.50
   1 -15   5   -1.20    4.30
  -1 -15  -5    6.30    6.60
  -1 -15  -5    1.20    2.90
   1 -15   5   -1.50    2.30
  -1 -15  -5    5.40    1.60
   3 -15   5   34.60    7.90
  -3 -15  -5   36.70    5.50
   3 -15   5   27.70    4.70
   3 -15   5   32.40    3.30
  -3 -15  -5   36.60    3.20
  -3 -15  -5   50.99    9.90
   3  15   5   27.10    7.70
  -5 -15  -5   27.20    7.20
   5 -15   5   18.50    6.90
   5 -15   5   18.00    4.30
   5 -15   5   20.30    2.10
  -5 -15  -5   22.00    2.00
   5  15   5   17.30    7.00
  -7 -15  -5   38.10    7.70
   7 -15   5   30.80    9.10
   7  15   5   36.40    9.50
   9  15   5    4.40    6.50
  11 -15   5   -0.30    2.90
  11  15   5   -3.20    6.50
  13 -15   5    2.40    3.40
  15 -15   5    0.80    3.80
  15  15   5   -0.70    8.90
  18  16  -5   11.70   11.70
  16  16  -5    9.70    9.30
  14  16  -5    9.10    8.00
 -12 -16   5   25.80    4.70
 -12  16   5   18.40    5.10
  12  16  -5   21.90    5.70
  12  16  -5   26.00    7.90
  10 -16  -5   12.50    1.60
 -10 -16   5   12.40    3.50
  10 -16  -5   13.40    2.40
  10  16  -5   12.50    5.70
 -10  16   5   11.50    4.10
  -8 -16   5   27.00    2.50
   8 -16  -5   20.90    2.40
  -8 -16   5   22.90    2.90
  -8 -16   5   27.30    4.10
   8 -16  -5   20.30    3.50
   8  16  -5   22.40    6.00
  -8  16   5   20.40    4.50
   8  16  -5   17.50    4.50
  -6 -16   5  158.28   12.20
   6 -16  -5  163.88   12.00
   6 -16  -5  148.39   12.20
  -6 -16   5  164.28   11.70
   6  16  -5  141.39   13.10
  -6  16   5  131.59   12.50
  -4 -16   5   30.10    3.90
   4 -16  -5   23.10    3.70
   4 -16  -5   17.20    9.10
  -4 -16   5   27.80    3.90
   4 -16  -5   29.30    4.40
   4  16  -5   24.20    4.50
  -4  16   5   25.80    4.30
  -2 -16   5   43.80    4.80
   2 -16  -5   43.20    4.80
   2 -16  -5   26.30   10.20
  -2 -16   5   46.20    5.20
   2 -16  -5   42.90    5.60
  -2  16   5   49.10    5.50
   0 -16  -5   48.80    4.70
   0 -16   5   47.00    4.80
   0 -16   5   50.09    5.80
   0 -16  -5   56.79    6.90
   0 -16   5   45.80    7.70
   0 -16  -5   46.10   10.90
  -2 -16  -5   21.90    8.10
  -2 -16  -5   16.80    2.40
   2 -16   5   15.50    6.10
  -2 -16  -5   14.00    4.10
   2 -16   5   17.80    4.00
   2 -16   5   19.10    2.60
   4 -16   5   29.20    8.50
  -4 -16  -5   49.50    9.90
  -4 -16  -5   47.00    3.70
   4 -16   5   50.49    7.00
   4  16   5   39.40    9.80
   6 -16   5    1.40    7.40
   6  16   5   -1.50    5.50
   8 -16   5   25.10   11.10
   8  16   5   22.60    7.90
  10 -16   5    2.40    9.30
  10 -16   5    6.20    3.30
  10  16   5   -0.90    7.00
  12 -16   5   15.50    4.20
  12  16   5   10.90    9.20
  14 -16   5    7.50    4.40
  14  16   5    6.40    9.70
  17  17  -5   11.20   12.40
  15  17  -5   39.30   11.40
 -13 -17   5   33.30    5.80
  13  17  -5   30.00    9.20
 -11 -17   5    6.30    3.70
 -11  17   5    8.50    4.40
  11  17  -5    5.40    4.90
  11  17  -5    0.70    6.20
  -9 -17   5  109.99    9.50
   9 -17  -5  106.59    7.60
   9  17  -5   93.89   12.60
   9  17  -5  109.49   11.50
  -7 -17   5   41.50    5.50
  -7 -17   5   43.30    3.80
   7 -17  -5   42.40    5.00
  -7 -17   5   39.50    4.70
   7  17  -5   44.10    6.70
  -7  17   5   42.20    6.10
   5 -17  -5  184.78   13.90
   5 -17  -5  201.78   15.10
  -5 -17   5  180.88   14.10
  -5 -17   5  165.58   13.40
  -5  17   5  170.78   14.50
  -3 -17   5  200.38   15.40
  -3 -17   5  201.28   15.50
   3 -17  -5  207.78   15.90
  -3 -17   5  210.08   16.50
   3 -17  -5  215.18   15.50
  -1 -17   5   16.00    5.00
   1 -17  -5   14.10    4.00
  -1 -17   5   12.40    3.50
   1 -17  -5   16.90    2.90
  -1 -17   5   15.10    3.00
   1 -17   5  202.38   14.70
  -1 -17  -5  231.78   16.40
   1 -17   5  178.98   18.00
   1 -17   5  213.28   15.90
  -1 -17  -5  201.88   14.60
  -3 -17  -5   22.10    2.40
   3 -17   5   20.70    2.70
   3 -17   5   16.70    7.20
   3  17   5   18.90    8.00
   5 -17   5   55.69   11.40
   5 -17   5   75.89    5.50
   5  17   5   66.49   12.70
   7 -17   5   74.99   16.20
   7  17   5   52.69   11.40
   9 -17   5   34.40   11.90
   9  17   5   25.90    9.80
  11 -17   5  148.99   13.10
  11  17   5  123.79   19.30
  13 -17   5    1.50    6.30
  13  17   5   10.00   10.10
  14  18  -5    5.30    9.50
 -10 -18   5   12.40    3.90
  10  18  -5   14.70    7.20
  -8 -18   5   82.79    8.10
  -8 -18   5   86.09    6.90
   8 -18  -5   71.59    7.40
  -8 -18   5   82.29    6.10
   8 -18  -5   74.29    6.10
  -6 -18   5  179.28   13.80
  -6 -18   5  174.08   13.10
   6 -18  -5  165.58   13.60
   4 -18  -5   20.20    4.20
  -4 -18   5   14.60    3.90
  -4 -18   5   14.40    3.50
  -2 -18   5  222.38   17.30
  -2 -18   5  210.08   16.20
   2 -18  -5  208.68   16.00
  -2 -18   5  230.88   17.80
   2 -18  -5  218.08   17.00
   0 -18   5   54.89    8.70
   0 -18  -5   54.79    5.80
   0 -18   5   67.49    6.50
   0 -18   5   66.49    7.00
   2 -18   5   52.89    5.40
   2 -18   5   45.10    9.40
  -2 -18  -5   68.29    5.30
   4 -18   5  176.78   12.40
   4 -18   5  138.69   18.90
  -4 -18  -5  190.98   12.20
   4  18   5  156.88   19.70
   6  18   5    0.60    7.50
   8 -18   5  183.98   23.20
   8  18   5  169.08   32.20
  10 -18   5   69.29    8.50
  10  18   5   53.19   13.50
  14 -18   5   89.69   14.00
   9 -19  -5   37.40    4.00
   7 -19  -5   -1.30    3.20
  -7 -19   5   -0.70    1.70
  -7 -19   5    0.70    3.70
   5 -19  -5   90.09    9.50
  -5 -19   5   87.39    8.70
  -5 -19   5   77.29    8.10
  -3 -19   5   35.60    5.70
   3 -19  -5   32.50    5.50
  -1 -19   5   21.40    5.90
   1 -19  -5   17.40    3.50
  -1 -19   5   22.50    4.70
  -1 -19   5   17.80    3.50
   1 -19   5  106.99   13.90
  -1 -19  -5  119.69    9.20
   3 -19   5   42.40    4.70
  -3 -19  -5   45.70    4.30
   3 -19   5   39.00   10.30
   5  19   5   42.90   18.40
   7 -19   5   70.69   15.40
   7  19   5   65.09   13.50
   9  19   5    1.10    9.60
  13 -19   5    5.60    6.30
  -6 -20   5    0.70    2.00
   4 -20  -5    9.80    4.60
  -2 -20   5    2.70    4.40
   0 -20   5    0.30    2.90
   0 -20  -5    0.00    2.80
   2 -20   5   12.30    3.90
   8  20   5   -4.50   12.70
  12 -20   5   -3.70    6.40
 -26   0   6    7.90    5.60
 -24   0   6   23.30    5.30
  24   0  -6   24.90    4.90
  22   0  -6   58.69    7.90
 -22   0   6   54.19    6.70
  22   0  -6   49.30    6.30
 -22   0   6   60.09    5.60
 -20   0   6   16.30    3.50
  20   0  -6   12.20    3.90
  20   0  -6   12.10    3.00
  20   0  -6   14.40    2.60
 -20   0   6   20.50    4.20
 -18   0   6   90.69    6.90
  18   0  -6   82.99    8.60
 -18   0   6   91.89    7.90
  18   0  -6   86.49    7.60
  18   0  -6   80.49    6.90
 -16   0   6    5.30    1.60
 -16   0   6    2.80    2.00
  16   0  -6    5.20    1.70
  16   0  -6    3.50    1.70
  16   0  -6    5.20    2.60
  14   0  -6  593.04   41.20
  14   0  -6  589.74   40.20
 -14   0   6  582.54   40.30
  14   0  -6  569.74   39.80
 -14   0   6  604.64   39.80
  12   0  -6  731.23   48.50
  12   0  -6  731.53   48.80
  12   0  -6  683.43   49.50
 -12   0   6  712.23   48.90
 -12   0   6  743.53   48.50
  10   0  -6  143.49   10.40
  10   0  -6  146.79   10.20
 -10   0   6  142.89   10.50
 -10   0   6  143.89   10.20
  -8   0   6 1256.87   86.69
  -8   0   6 1302.17   86.49
   8   0  -6 1305.17   86.59
   8   0  -6 1318.47   86.49
   6   0  -6  117.39    8.30
   6   0  -6  117.09    8.20
  -6   0   6  115.99    8.30
  -6   0   6  119.49    8.20
  -4   0   6   54.59    4.00
   4   0  -6   53.19    4.00
   4   0  -6   55.79    4.00
  -4   0   6   59.49    4.10
  -2   0   6 2325.97  138.99
   2   0  -6 1956.60  138.49
  -2   0   6 2001.40  137.29
   2   0  -6 1980.50  137.29
   0   0   6  219.18   17.20
   0   0  -6  237.88   17.00
   0   0   6  253.67   16.10
   0   0  -6  238.18   16.00
   2   0   6  230.88   17.00
  -2   0  -6  241.48   16.70
   4   0   6  132.59   10.30
  -4   0  -6  136.69   10.10
   6   0   6  111.89    8.90
  -6   0  -6  114.59    8.90
  -8   0  -6  852.61   55.69
   8   0   6  794.12   55.59
   8   0   6  825.22   56.39
  10   0   6   76.99    7.10
 -10   0  -6   80.99    6.40
 -10   0  -6   79.89    7.20
  10   0   6   72.39    6.30
  12   0   6  859.91   59.99
 -12   0  -6  866.91   60.09
  12   0   6  824.62   58.89
 -12   0  -6  924.61   58.89
  14   0   6   11.30    2.40
 -14   0  -6   15.80    2.70
 -14   0  -6   19.40    4.10
  14   0   6   15.90    3.70
  16   0   6  300.67   23.40
  16   0   6  283.67   21.70
 -16   0  -6  328.97   21.80
  18   0   6  161.78   13.50
 -18   0  -6  191.18   13.50
  18   0   6  173.68   15.40
  20   0   6    4.00    3.60
 -20   0  -6   -0.20    2.80
  20   0   6   -1.20    2.90
 -22   0  -6  157.78   12.90
 -27  -1   6    3.70    6.00
  27   1  -6   10.80    6.70
  25  -1  -6    5.00    4.40
 -25  -1   6   12.60    4.90
 -25   1   6   15.30    5.20
  23  -1  -6    8.50    4.20
  23  -1  -6    6.60    3.60
 -23  -1   6    6.20    3.80
 -23   1   6   12.00    2.80
  23   1  -6   14.20    4.90
  23   1  -6    6.30    3.70
 -23   1   6   13.40    4.40
  21  -1  -6  165.58   12.70
  21  -1  -6  144.79   13.90
 -21  -1   6  160.48   11.90
 -21  -1   6  150.78   12.70
  21  -1  -6  148.89   12.00
  21   1  -6  171.48   12.90
  21   1  -6  162.08   11.70
  21   1  -6  143.69   13.80
 -21   1   6  163.48   13.10
  19  -1  -6    5.30    3.00
  19  -1  -6    7.10    2.60
  19  -1  -6    6.50    2.20
 -19  -1   6    8.70    2.40
 -19  -1   6    6.90    4.20
 -19   1   6    7.00    1.80
 -19   1   6    6.60    2.80
  19   1  -6    3.50    1.70
  19   1  -6    8.60    2.70
  19   1  -6    4.60    2.70
  17  -1  -6   82.89    7.10
  17  -1  -6   80.99    8.30
 -17  -1   6   83.89    6.60
  17  -1  -6   93.39    6.90
 -17  -1   6   78.09    7.20
  17   1  -6   75.39    6.40
 -17   1   6   79.89    6.30
  17   1  -6   80.29    8.20
  17   1  -6   91.79    7.50
 -17   1   6   71.09    7.30
 -15  -1   6  577.54   38.00
  15  -1  -6  535.45   39.40
  15  -1  -6  592.54   38.30
 -15  -1   6  545.65   38.40
  15  -1  -6  565.84   38.10
 -15   1   6  520.05   38.50
  15   1  -6  545.55   37.80
  15   1  -6  568.54   38.50
  15   1  -6  550.74   39.30
 -15   1   6  580.44   37.80
  13  -1  -6   19.60    3.40
 -13  -1   6   13.50    2.40
 -13  -1   6   16.20    2.10
  13  -1  -6   21.90    2.60
  13  -1  -6   15.30    2.10
 -13   1   6   14.40    2.50
  13   1  -6   14.70    2.30
  13   1  -6   13.20    1.80
  13   1  -6   12.60    2.80
 -13   1   6   14.60    1.80
 -11  -1   6  626.74   42.70
 -11  -1   6  639.24   42.50
  11  -1  -6  632.84   42.60
  11  -1  -6  629.64   42.50
 -11   1   6  647.44   42.30
  11   1  -6  623.14   42.40
  11   1  -6  644.04   42.80
 -11   1   6  613.54   42.80
  11   1  -6  609.54   43.30
  -9  -1   6  686.23   46.60
   9  -1  -6  691.43   46.50
   9  -1  -6  669.03   46.50
  -9  -1   6  725.03   46.50
  -9   1   6  692.23   46.80
   9   1  -6  683.83   46.70
   9   1  -6  689.43   46.40
  -9   1   6  696.23   46.40
  -7  -1   6  597.74   40.60
   7  -1  -6  586.84   40.40
   7  -1  -6  601.44   40.50
  -7  -1   6  598.64   40.40
  -7   1   6  615.24   40.20
   7   1  -6  592.34   40.50
  -7   1   6  590.14   40.50
   7   1  -6  621.64   40.30
  -5  -1   6 1187.98   78.79
   5  -1  -6 1159.18   78.69
  -5  -1   6 1180.38   78.79
   5  -1  -6 1161.28   78.79
   5   1  -6 1147.09   78.79
   5   1  -6 1219.68   78.69
  -5   1   6 1189.98   78.89
  -5   1   6 1198.78   78.69
   3  -1  -6  617.74   39.80
  -3  -1   6  608.04   39.80
   3  -1  -6  605.24   41.60
   3  -1  -6  571.64   39.80
  -3  -1   6  592.54   39.80
  -3   1   6  588.64   39.80
  -3   1   6  592.84   39.90
   3   1  -6  641.04   40.90
   3   1  -6  567.24   39.90
   3   1  -6  575.14   39.80
  -1  -1   6 1137.59   78.29
   1  -1  -6 1124.19   77.29
   1  -1  -6 1108.79   78.79
  -1  -1   6 1179.08   77.39
  -1  -1   6 1195.58   77.29
   1  -1  -6 1253.07   77.29
   1   1  -6 1173.38   77.29
   1   1  -6 1058.99   77.99
  -1   1   6 1128.19   78.99
  -1   1   6 1242.08   77.29
   1  -1   6  574.14   37.60
  -1  -1  -6  577.64   38.00
   1   1   6  564.34   36.80
  -1   1  -6  557.04   36.70
   1   1   6  471.55   38.00
  -3  -1  -6  405.46   26.40
   3  -1   6  375.76   26.10
   3   1   6  342.47   26.60
  -3   1  -6  385.06   26.00
  -5  -1  -6 1409.26   92.89
   5  -1   6 1356.46   92.79
   5   1   6 1389.26   93.09
  -5   1  -6 1356.26   92.59
  -7  -1  -6    2.90    1.40
   7  -1   6    3.30    1.40
   7   1   6    3.00    1.50
  -7   1  -6    4.30    1.40
   9  -1   6  219.18   16.50
   9  -1   6  230.98   17.10
  -9  -1  -6  241.28   16.60
  -9  -1  -6  249.18   17.40
   9   1   6  211.68   16.30
   9   1   6  240.18   17.40
  -9   1  -6  227.38   16.30
  -9   1  -6  229.78   17.10
  11  -1   6  473.95   33.40
  11  -1   6  444.16   32.60
 -11  -1  -6  488.65   33.70
 -11   1  -6  508.35   32.40
  11   1   6  481.05   33.70
  11   1   6  458.95   32.40
 -11   1  -6  452.25   33.50
  13  -1   6   25.20    3.30
 -13  -1  -6   27.40    3.50
 -13  -1  -6   26.10    4.40
  13  -1   6   26.50    4.30
  13   1   6   15.80    2.70
 -13   1  -6   16.70    2.70
  13   1   6   12.70    3.50
 -13   1  -6   14.10    3.40
  15  -1   6  140.49   11.30
 -15  -1  -6  152.88   12.80
 -15  -1  -6  157.28   11.30
  15  -1   6  153.18   12.60
  15   1   6  138.79   12.50
  15   1   6  125.99   10.90
 -15   1  -6  140.79   10.90
 -17  -1  -6   18.50    3.50
  17  -1   6   15.00    3.20
  17  -1   6   16.70    4.40
 -17   1  -6   12.40    2.80
  17   1   6   13.10    4.20
  17   1   6   12.30    2.90
 -19  -1  -6   50.79    6.00
  19  -1   6   47.10    7.50
  19  -1   6   39.00    5.70
  19   1   6   52.59    5.80
  19   1   6   59.89    7.90
 -19   1  -6   61.09    5.80
  21  -1   6   16.00    5.10
  21   1   6    6.60    3.30
  21   1   6    8.60    4.70
 -21   1  -6   12.80    3.50
  23   1   6    5.10    4.70
 -23   1  -6    9.70    4.10
  26  -2  -6    1.60    4.90
 -26  -2   6   -1.20    5.10
  26   2  -6    1.10    5.10
 -24  -2   6    7.20    4.30
  24  -2  -6   13.10    4.30
 -24   2   6   13.60    2.90
 -24   2   6    6.50    4.40
  24   2  -6    6.50    4.50
  22  -2  -6    0.50    2.90
 -22  -2   6    0.80    2.90
  22  -2  -6    0.40    3.50
  22   2  -6    1.10    2.00
  22   2  -6    1.50    4.30
 -22   2   6    0.90    3.30
  22   2  -6    0.30    3.20
  20  -2  -6   16.10    3.30
 -20  -2   6   18.90    3.00
  20  -2  -6   13.50    3.00
  20  -2  -6   14.70    4.30
  20   2  -6   15.00    3.60
 -20   2   6   18.10    2.50
  20   2  -6   15.80    2.40
 -20   2   6   14.20    3.60
  20   2  -6   15.60    4.20
 -18  -2   6   14.30    2.80
  18  -2  -6   14.20    3.90
 -18  -2   6   19.00    2.90
  18  -2  -6   21.30    3.30
  18   2  -6   17.80    4.00
  18   2  -6   19.20    2.40
 -18   2   6   19.80    2.40
  18   2  -6   14.00    3.20
 -18   2   6   20.00    3.80
  16  -2  -6   51.29    4.50
 -16  -2   6   38.70    4.40
  16  -2  -6   41.10    4.30
 -16  -2   6   45.20    4.30
  16  -2  -6   43.00    5.70
 -16   2   6   39.40    4.90
  16   2  -6   33.40    3.70
  16   2  -6   38.90    5.40
  16   2  -6   38.00    4.80
 -16   2   6   39.40    3.60
 -14  -2   6   59.19    5.40
  14  -2  -6   58.09    5.30
  14  -2  -6   58.19    5.40
 -14  -2   6   62.39    5.30
  14   2  -6   64.49    4.90
 -14   2   6   64.79    5.90
  14   2  -6   67.19    5.80
  14   2  -6   64.49    6.40
 -14   2   6   63.29    4.80
 -12  -2   6  226.68   15.80
  12  -2  -6  215.48   15.70
 -12  -2   6  228.88   15.70
  12  -2  -6  233.38   15.70
  12   2  -6  229.98   16.00
 -12   2   6  213.88   16.10
  12   2  -6  218.08   16.50
  12   2  -6  224.78   15.40
 -12   2   6  221.08   15.30
  10  -2  -6    5.10    1.20
 -10  -2   6    5.60    1.30
 -10  -2   6    5.70    1.20
  10  -2  -6    5.60    1.20
 -10   2   6    3.90    1.40
  10   2  -6    8.00    1.10
 -10   2   6    7.20    1.00
  10   2  -6    6.10    1.40
  10   2  -6    4.50    1.50
  -8  -2   6   71.29    5.30
   8  -2  -6   64.79    5.30
   8   2  -6   67.99    5.70
  -8   2   6   69.49    5.50
   8   2  -6   72.39    5.50
   8   2  -6   73.19    5.00
  -8   2   6   68.39    5.00
  -6  -2   6  104.99    7.30
   6  -2  -6  102.49    7.30
   6   2  -6  107.19    7.20
   6   2  -6  100.19    7.50
  -6   2   6  104.19    7.20
   4  -2  -6  279.17   19.30
  -4  -2   6  276.17   19.40
   4  -2  -6  276.17   19.40
  -4  -2   6  284.47   19.30
  -4   2   6  301.87   19.50
   4   2  -6  296.67   19.30
  -4   2   6  291.17   19.30
   4   2  -6  286.97   19.50
  -2  -2   6  243.18   17.10
  -2  -2   6  252.87   17.20
   2  -2  -6  242.38   17.10
   2  -2  -6  264.27   17.20
  -2   2   6  253.27   17.20
   2   2  -6  253.67   17.20
  -2   2   6  273.97   19.40
   0  -2   6   75.69    5.30
   0  -2  -6   61.29    6.70
   0  -2   6   68.89    5.80
   0  -2  -6   80.79    5.30
   0   2   6   78.99    5.30
   0   2  -6   80.39    5.30
   0   2  -6   89.19    5.60
   0   2   6   59.19    6.80
  -2  -2  -6  159.18   12.30
   2  -2   6  170.48   11.50
   2   2   6  147.59   10.90
  -2   2  -6  148.99   10.90
  -2   2  -6  177.78   11.40
   4  -2   6  117.19    8.50
   4   2   6  109.29    9.40
  -4   2  -6  113.29    8.50
   6  -2   6  378.66   27.10
  -6  -2  -6  421.26   27.70
   6   2   6  394.16   28.00
  -6   2  -6  371.66   27.10
   8  -2   6  206.18   14.80
  -8  -2  -6  214.38   15.50
  -8  -2  -6  216.28   14.90
   8  -2   6  195.68   15.00
   8   2   6  205.68   15.70
   8   2   6  195.98   14.40
  -8   2  -6  202.28   15.10
  10  -2   6   38.90    4.40
 -10  -2  -6   39.80    4.70
 -10  -2  -6   40.30    4.30
  10  -2   6   39.00    4.20
  10   2   6   40.30    3.70
  10   2   6   36.30    4.70
 -10   2  -6   41.80    3.70
 -10   2  -6   41.40    4.50
 -12  -2  -6  103.29    9.10
  12  -2   6   94.19    8.60
 -12  -2  -6  101.09    8.10
  12  -2   6   92.49    8.10
  12   2   6   96.49    9.10
 -12   2  -6   96.59    7.50
  12   2   6   95.19    7.50
 -14  -2  -6  189.88   16.30
  14  -2   6  160.88   13.50
  14  -2   6  146.39   12.60
 -14  -2  -6  166.18   12.70
 -14   2  -6  169.38   12.10
  14   2   6  166.48   13.90
  16  -2   6    4.70    2.70
  16  -2   6    4.80    2.60
 -16  -2  -6    6.00    2.70
 -16  -2  -6    6.40    3.40
 -16   2  -6   11.50    2.30
  16   2   6    9.70    2.30
  16   2   6    8.90    3.60
 -18  -2  -6   21.50    3.80
  18  -2   6   11.70    4.00
  18  -2   6   11.40    3.20
  18   2   6   12.50    4.50
  18   2   6   15.50    2.90
 -18   2  -6   11.40    2.70
  20  -2   6   -0.70    3.30
 -20  -2  -6   -2.20    3.40
  20   2   6    3.30    2.50
  20   2   6   -1.30    3.40
 -20   2  -6    1.30    2.30
 -22   2  -6    4.00    3.00
 -25  -3   6   -1.20    4.50
  25  -3  -6    6.30    4.40
  25   3  -6    8.80    5.10
  23  -3  -6    4.10    3.20
 -23  -3   6   -1.30    3.30
 -23   3   6    3.70    2.30
  23   3  -6    0.40    2.10
  23   3  -6   -1.90    3.60
 -23   3   6    0.00    6.50
  23   3  -6    4.70    4.20
  21  -3  -6   80.69    7.40
  21  -3  -6   79.29    9.80
  21   3  -6   73.39    8.80
 -21   3   6   76.29    6.00
 -21   3   6   55.69    7.50
  21   3  -6   69.49    6.10
  21   3  -6   80.99    8.30
 -19  -3   6   24.80    3.90
  19  -3  -6   33.50    4.20
  19  -3  -6   29.00    4.10
  19  -3  -6   24.60    5.00
 -19  -3   6   29.80    3.90
  19   3  -6   40.20    5.90
  19   3  -6   33.20    3.40
 -19   3   6   26.00    4.60
 -19   3   6   35.30    3.30
  19   3  -6   33.40    4.80
  17  -3  -6   11.40    3.30
 -17  -3   6    8.20    2.20
  17  -3  -6   16.10    2.70
 -17  -3   6    9.60    2.50
  17   3  -6   12.70    2.90
 -17   3   6   12.20    1.70
 -17   3   6    9.50    2.90
  17   3  -6    8.70    3.00
  17   3  -6    6.90    1.70
 -15  -3   6  121.09    9.10
 -15  -3   6  120.59    9.20
  15  -3  -6  126.99    9.40
  15  -3  -6  126.89    9.10
  15   3  -6  112.89    9.60
 -15   3   6  116.99    9.80
 -15   3   6  116.19    8.50
  15   3  -6  116.99    8.60
  15   3  -6  115.99   10.10
 -13  -3   6   40.30    3.70
 -13  -3   6   39.50    3.70
  13  -3  -6   39.80    3.90
  13  -3  -6   39.50    3.50
  13   3  -6   39.90    4.10
 -13   3   6   35.30    3.00
 -13   3   6   33.10    4.20
  13   3  -6   34.30    3.10
  13   3  -6   35.80    4.30
  11  -3  -6    4.00    1.30
  11  -3  -6    3.00    1.10
 -11  -3   6    4.60    1.30
 -11  -3   6    3.40    1.20
 -11   3   6    9.30    1.10
 -11   3   6    5.50    1.60
  11   3  -6   10.10    1.90
  11   3  -6    9.40    2.10
  11   3  -6    8.90    1.10
   9  -3  -6   43.20    3.20
  -9  -3   6   41.30    3.20
   9  -3  -6   38.10    3.50
  -9  -3   6   32.60    3.60
  -9   3   6   38.50    3.70
   9   3  -6   34.60    3.60
   9   3  -6   35.30    3.60
   9   3  -6   37.20    2.90
  -9   3   6   38.70    2.90
   7  -3  -6  198.78   13.10
  -7  -3   6  194.68   13.20
   7  -3  -6  190.88   13.40
  -7  -3   6  191.88   13.40
  -7   3   6  198.18   13.10
   7   3  -6  194.38   13.10
   7   3  -6  193.28   13.50
   7   3  -6  183.98   13.50
  -7   3   6  177.48   13.50
   5  -3  -6  385.26   26.00
  -5  -3   6  384.86   25.80
  -5  -3   6  377.66   26.00
   5  -3  -6  375.76   25.80
  -5   3   6  375.46   25.80
   5   3  -6  399.76   26.20
  -5   3   6  383.66   26.20
   5   3  -6  404.96   26.10
   5   3  -6  371.96   25.80
  -3  -3   6  330.17   22.30
  -3  -3   6  319.17   22.30
   3  -3  -6  348.67   22.40
   3  -3  -6  320.87   22.30
   3  -3  -6  335.17   24.70
   3   3  -6  325.27   22.50
  -3   3   6  339.27   22.50
  -1  -3   6 1724.33  114.69
   1  -3  -6 1787.42  114.69
  -1   3   6 1732.83  114.79
   1   3  -6 1649.83  114.79
  -1  -3  -6   75.99    7.80
   1  -3   6   82.69    6.10
   1  -3   6   95.99    6.50
  -1  -3  -6   84.79    6.20
   1   3   6   97.39    6.20
  -1   3  -6   98.39    6.20
   1   3   6   67.59    7.90
  -1   3  -6   98.29    6.40
   3  -3   6   54.39    4.20
  -3  -3  -6   52.69    5.20
  -3   3  -6   51.89    3.70
   3   3   6   37.90    5.30
  -3   3  -6   58.59    4.30
   3   3   6   51.79    3.70
   5  -3   6   25.30    2.90
  -5  -3  -6   26.70    3.60
  -5   3  -6   34.20    2.30
   5   3   6   29.40    4.20
  -5   3  -6   32.90    3.10
   7  -3   6   13.10    2.30
   7  -3   6   13.40    2.40
  -7  -3  -6   11.60    2.30
   7   3   6   21.40    3.90
  -7   3  -6   19.10    2.80
   9  -3   6  140.19   10.90
  -9  -3  -6  144.09   10.80
  -9  -3  -6  151.68   11.50
   9  -3   6  138.09   10.70
  -9   3  -6  147.59   10.10
   9   3   6  127.79   10.00
   9   3   6  133.69   11.70
 -11  -3  -6   94.79    8.60
  11  -3   6  115.49    9.10
 -11  -3  -6  108.59    9.40
  11  -3   6  105.99    8.60
  11   3   6  114.29    9.80
  11   3   6   98.19    7.80
 -11   3  -6   96.69    7.80
 -13  -3  -6   18.40    3.30
  13  -3   6   19.60    3.70
 -13  -3  -6   23.70    4.30
  13  -3   6   20.30    3.30
  13   3   6   13.50    2.40
  13   3   6   12.80    3.80
 -13   3  -6   18.90    2.50
  15  -3   6    8.40    2.80
 -15  -3  -6    8.10    3.30
  15  -3   6    8.20    2.90
 -15  -3  -6    9.80    2.80
  15   3   6    5.20    3.10
 -15   3  -6    5.50    1.80
  15   3   6    6.40    1.80
 -17  -3  -6    8.90    3.90
  17  -3   6   15.10    3.50
  17  -3   6    8.10    3.40
  17   3   6    8.70    2.30
 -17   3  -6   11.90    2.30
  17   3   6    8.90    3.70
 -19  -3  -6    9.50    3.70
  19  -3   6    4.00    3.70
  19   3   6    3.30    2.10
 -19   3  -6    4.40    2.10
  21  -3   6   -3.00    3.40
  21   3   6   -3.10    2.50
 -21   3  -6   -0.90    2.30
 -24  -4   6   19.00    4.60
  24  -4  -6   17.70    4.50
  24   4  -6   12.90    5.10
 -24   4   6   17.10    2.80
 -24   4   6   11.10    5.40
  24   4  -6   16.70    2.80
  22  -4  -6  104.19    8.80
  22  -4  -6   85.59   10.30
  22   4  -6   90.39    7.20
 -22   4   6   97.89    7.20
 -22   4   6   82.79   10.80
  22   4  -6   84.09    9.60
  20  -4  -6   18.30    4.50
  20  -4  -6   29.70    3.90
 -20  -4   6   19.20    3.50
  20   4  -6   24.80    5.10
 -20   4   6   25.80    2.60
  20   4  -6   20.50    4.40
  20   4  -6   22.20    2.60
 -20   4   6   24.80    4.70
  18  -4  -6  196.98   13.80
 -18  -4   6  187.58   13.50
  18  -4  -6  195.08   13.40
 -18  -4   6  173.28   13.40
  18  -4  -6  174.18   15.00
  18   4  -6  170.88   12.60
 -18   4   6  159.98   12.50
 -18   4   6  176.78   14.30
  18   4  -6  197.38   14.40
  18   4  -6  194.88   14.90
 -16  -4   6   21.50    3.00
  16  -4  -6   18.10    3.20
  16  -4  -6   23.60    2.90
 -16  -4   6   16.10    2.80
 -16   4   6   21.60    2.20
  16   4  -6   20.40    2.20
  16   4  -6   17.60    3.50
 -16   4   6   20.20    3.70
  16   4  -6   18.90    3.80
  14  -4  -6  480.85   33.80
  14  -4  -6  488.45   34.20
 -14  -4   6  499.75   34.00
 -14  -4   6  468.35   34.10
  14   4  -6  517.25   33.50
  14   4  -6  513.05   34.70
 -14   4   6  515.35   33.50
  14   4  -6  498.45   35.00
 -14   4   6  490.65   34.70
  12  -4  -6  317.87   22.80
  12  -4  -6  314.67   22.30
 -12  -4   6  313.07   22.50
 -12  -4   6  318.07   22.60
  12   4  -6  332.87   23.30
[truncated: 844,873 more chars]
