# Supplementary material for: Crystal structure and Hirshfeld surface analysis of ((S,S)-2,2′-{[(1,2-di­phenyl­ethane-1,2-di­yl)bis­[(aza­n­ium­ylyl­idene)methanylyl­idene]}bis­(6-meth­oxy­phenolato))trinitratosamarium(III)
Source: Acta Crystallogr E Crystallogr Commun. 2021 Apr 30;77(Pt 5):579–82. doi: 10.1107/S2056989021004424 (PMC8100257; doi:10.1107/S2056989021004424)
Supplement: Supplementary file 2 [file e-77-00579-Isup2.hkl]

data_I                                                                          
_shelx_title ' Smsalen_0308_0m_a.res in C2'                                     
_shelx_refln_list_code          4                                               
_shelx_F_calc_maximum      809.72                                               
_exptl_crystal_F_000      3272.00                                               
_reflns_d_resolution_high  0.6833                                               
                                                                                
loop_                                                                           
 _space_group_symop_operation_xyz                                               
 'x, y, z'                                                                      
 '-x, y, -z'                                                                    
 'x+1/2, y+1/2, z'                                                              
 '-x+1/2, y+1/2, -z'                                                            
                                                                                
_cell_length_a    18.9105                                                       
_cell_length_b    15.7993                                                       
_cell_length_c    21.5738                                                       
_cell_angle_alpha  90.000                                                       
_cell_angle_beta   98.727                                                       
_cell_angle_gamma  90.000                                                       
                                                                                
_shelx_F_squared_multiplier     1.000                                           
                                                                                
loop_                                                                           
 _refln_index_h                                                                 
 _refln_index_k                                                                 
 _refln_index_l                                                                 
 _refln_F_squared_calc                                                          
 _refln_F_squared_meas                                                          
 _refln_F_squared_sigma                                                         
 _refln_observed_status                                                         
   0 -20   0       5830.43       6295.34       575.91 o                         
   2 -20   0        321.22        376.49       136.36 o                         
   4 -20   0       4921.88       5344.80       508.82 o                         
   1 -19   0        781.06        685.59       108.99 o                         
   3 -19   0       2902.91       3076.86       282.20 o                         
   5 -19   0         37.36        -20.50       114.49 o                         
   7 -19   0       2573.12       3141.80       570.32 o                         
   0 -18   0        506.89        713.72       127.34 o                         
   2 -18   0        130.94        173.46        75.70 o                         
   4 -18   0         96.69         22.53        77.72 o                         
   6 -18   0        349.88        359.19        68.88 o                         
   8 -18   0         64.85        341.07       268.39 o                         
   1 -17   0       1221.87       1283.28       102.98 o                         
   3 -17   0       5227.19       5787.77       234.57 o                         
   5 -17   0        544.92        602.17        89.58 o                         
   7 -17   0        739.70        893.66       119.84 o                         
   9 -17   0       1792.73       1889.89       357.85 o                         
   0 -16   0      27921.01      29089.55      1197.22 o                         
   2 -16   0       2507.07       2595.52       137.05 o                         
   4 -16   0       8447.28       8976.56       305.42 o                         
   6 -16   0      13922.19      14614.44       495.40 o                         
   8 -16   0         88.08        234.07       198.20 o                         
  10 -16   0      11204.89      12797.56       984.08 o                         
  12 -16   0       1145.66       1861.93       525.59 o                         
   1 -15   0      16469.89      16653.89       507.79 o                         
   3 -15   0      45465.16      48370.87      1506.49 o                         
   5 -15   0       3169.78       3403.97       146.41 o                         
   7 -15   0       9135.89       9499.63       410.54 o                         
   9 -15   0       8244.93       9216.38       936.28 o                         
  11 -15   0       5538.89       6217.06       587.10 o                         
  13 -15   0       8678.31      10426.81       972.90 o                         
   0 -14   0      17707.17      17606.03       749.37 o                         
   2 -14   0       3612.69       3851.41       163.70 o                         
   4 -14   0      12811.11      12775.69       399.30 o                         
   6 -14   0      17938.35      18956.81       557.12 o                         
   8 -14   0        636.32        735.24       115.92 o                         
  10 -14   0       5594.25       6314.94       481.53 o                         
  12 -14   0       1425.51       1353.11       279.57 o                         
  16 -14   0       1534.79       1185.37       307.53 o                         
   1 -13   0        224.74        195.78        48.40 o                         
   3 -13   0       6580.65       7403.79       246.03 o                         
   5 -13   0       3178.96       3034.15       136.48 o                         
   7 -13   0        205.48         99.69        80.86 o                         
   9 -13   0       1459.34       1622.27       142.68 o                         
  11 -13   0        815.32        978.49       229.25 o                         
  13 -13   0       2925.53       3203.30       419.35 o                         
  17 -13   0        276.81        201.29       223.66 o                         
   0 -12   0       1292.05       1591.12       169.74 o                         
   2 -12   0       2165.87       2208.63       104.34 o                         
   4 -12   0       8372.43       8550.07       290.23 o                         
   6 -12   0       6635.51       7204.36       233.19 o                         
   8 -12   0      10028.73      10504.98       607.58 o                         
  10 -12   0      26492.48      26873.63      1090.95 o                         
  12 -12   0        816.19       1090.32       246.02 o                         
  14 -12   0       1069.25       1196.56       262.79 o                         
  16 -12   0       1186.29        900.21       240.43 o                         
  18 -12   0        539.22        520.00       240.43 o                         
   1 -11   0       4650.80       4231.37       163.37 o                         
   3 -11   0      24477.57      25133.96       715.13 o                         
   5 -11   0         28.24        -26.62        26.62 o                         
   7 -11   0      24725.60      25001.93      1217.74 o                         
   9 -11   0       7342.89       7459.69       482.54 o                         
  11 -11   0      29236.38      30672.06      1218.01 o                         
  13 -11   0      10917.30      11455.62       861.07 o                         
  15 -11   0        274.67        285.16       201.29 o                         
  17 -11   0       3594.19       3751.26       698.92 o                         
  19 -11   0       1520.57       1218.92       313.12 o                         
   0 -10   0      66693.42      66117.85      2590.95 o                         
   2 -10   0      12168.31      12569.94       380.19 o                         
   4 -10   0      37578.84      39365.25      1074.28 o                         
   6 -10   0      51130.92      50515.44      1939.62 o                         
   8 -10   0       5102.54       5510.79       352.79 o                         
  10 -10   0      45115.30      47293.02      1861.21 o                         
  12 -10   0       1545.17       1690.96       145.17 o                         
  14 -10   0      10454.71      10874.12       928.17 o                         
  16 -10   0       5443.48       5571.54       394.84 o                         
  18 -10   0        111.60        -11.18       167.74 o                         
   1  -9   0      27951.56      27997.14       795.00 o                         
   3  -9   0      28226.88      28304.10       843.19 o                         
   5  -9   0        873.47        923.47        53.01 o                         
   7  -9   0      42148.06      42001.97      1612.50 o                         
   9  -9   0      13137.08      14503.63       584.09 o                         
  11  -9   0       9203.71       8478.81       383.81 o                         
  13  -9   0      18613.36      19504.45       802.56 o                         
  15  -9   0        375.16        272.79       118.22 o                         
  17  -9   0       2905.55       3035.56       385.81 o                         
  19  -9   0       1338.39       1453.76       307.53 o                         
   0  -8   0       9029.88       9096.77       390.99 o                         
   2  -8   0        272.56        258.23        30.29 o                         
   4  -8   0       6487.25       6612.13       221.36 o                         
   6  -8   0       6409.82       6242.42       397.40 o                         
   8  -8   0       6239.17       6317.81       338.02 o                         
  10  -8   0       3532.16       3683.78       210.77 o                         
  12  -8   0        211.52        209.61        70.67 o                         
  14  -8   0       3975.57       4527.28       223.55 o                         
  16  -8   0        439.71        540.29       136.86 o                         
  18  -8   0        249.71        195.70       184.52 o                         
  20  -8   0        239.00        329.89       206.88 o                         
   1  -7   0        977.80       1028.80        54.59 o                         
   3  -7   0      34170.02      36048.82       991.67 o                         
   5  -7   0         43.50        -12.66        31.96 o                         
   7  -7   0      11608.26      12334.72       539.32 o                         
   9  -7   0       2294.31       2461.36       141.97 o                         
  11  -7   0       6652.69       6578.31       299.98 o                         
  13  -7   0       3431.40       3039.81       337.57 o                         
  15  -7   0         87.56         41.84        63.85 o                         
  17  -7   0       3010.73       2959.66       280.63 o                         
  19  -7   0       1792.63       1604.73       307.53 o                         
  21  -7   0        110.14         33.55       201.29 o                         
   0  -6   0     175358.27     166597.05      6595.48 o                         
   2  -6   0      43354.74      42797.01      1167.60 o                         
   4  -6   0      39841.27      37982.21      1478.57 o                         
   6  -6   0      67167.02      68278.70      3083.12 o                         
   8  -6   0       8294.67       8096.34       344.21 o                         
  10  -6   0      70646.06      70405.00      2695.19 o                         
  12  -6   0       1877.84       1769.10       129.85 o                         
  14  -6   0      13659.83      13431.93       487.53 o                         
  16  -6   0      11369.84      11307.63       425.76 o                         
  18  -6   0        192.98        195.70       156.56 o                         
  20  -6   0       4628.68       4299.21       520.00 o                         
   1  -5   0     120869.90     116530.64      3426.85 o                         
   3  -5   0      81105.38      80043.05      3018.01 o                         
   5  -5   0        409.10        453.10        48.72 o                         
   7  -5   0      69599.52      68589.93      2636.01 o                         
   9  -5   0      61618.02      66291.54      2559.60 o                         
  11  -5   0      16799.46      15908.54       628.19 o                         
  13  -5   0      42756.78      42678.24      1436.57 o                         
  15  -5   0       2490.75       2621.04       152.58 o                         
  17  -5   0      12141.73      12434.27       521.26 o                         
  19  -5   0       8728.89       8297.05       743.65 o                         
  21  -5   0       2404.94       2996.42       436.13 o                         
   2  -4   0      17368.49      19067.51       732.50 o                         
   4  -4   0      17413.39      18444.69       856.41 o                         
   6  -4   0      31379.86      29230.72      1135.21 o                         
   8  -4   0      19331.16      19405.59       674.87 o                         
  10  -4   0      37695.47      35897.43       999.60 o                         
  12  -4   0       3312.53       3437.46       122.42 o                         
  14  -4   0      20807.04      21342.09       754.58 o                         
  16  -4   0      10103.25       9890.36       446.71 o                         
  18  -4   0       1170.75        865.15       110.00 o                         
  20  -4   0       6266.79       6183.51       648.60 o                         
  22  -4   0        248.89        117.42       212.47 o                         
   1  -3   0      18704.63      19641.63       676.14 o                         
   3  -3   0      49988.64      57316.57      4271.26 o                         
   5  -3   0       2105.17       1900.76        99.97 o                         
   7  -3   0      27120.63      28378.31       857.55 o                         
   9  -3   0      16820.30      18177.02       514.13 o                         
  11  -3   0       4071.02       4026.48       135.10 o                         
  13  -3   0       7677.36       7651.16       271.64 o                         
  15  -3   0       1298.28       1574.20        89.04 o                         
  17  -3   0       2095.84       2088.90       159.91 o                         
  19  -3   0        172.31        157.25        84.73 o                         
  21  -3   0        440.93        542.36       234.84 o                         
   0  -2   0      19598.49      21004.92       805.86 o                         
   2  -2   0       1023.58        894.88        55.41 o                         
   4  -2   0      10942.11      10104.93       293.89 o                         
   6  -2   0        880.98        955.80        73.06 o                         
   8  -2   0       6359.02       6800.14       202.79 o                         
  10  -2   0        454.82        385.75        38.04 o                         
  12  -2   0       1648.45       1766.88        77.86 o                         
  14  -2   0       4508.84       4331.82       162.73 o                         
  16  -2   0        603.68        494.44        58.52 o                         
  18  -2   0        518.17        492.08       106.76 o                         
  20  -2   0        661.96        832.76       114.55 o                         
  22  -2   0        386.35        374.62       229.25 o                         
   3  -1   0     105720.93     105937.59      4951.62 o                         
   5  -1   0      44254.48      44429.00      1210.32 o                         
   7  -1   0     109907.73     107105.61      3212.43 o                         
   9  -1   0      30577.50      31456.54       885.97 o                         
  11  -1   0      18747.45      19612.60       656.28 o                         
  13  -1   0      28296.07      28304.02       841.51 o                         
  15  -1   0       3135.54       2625.70       150.03 o                         
  17  -1   0      16504.37      16683.83       536.59 o                         
  19  -1   0       5179.83       4951.84       252.88 o                         
  21  -1   0        325.74        426.65       132.96 o                         
   2   0   0     233449.94     217939.22     11889.50 o                         
   4   0   0     330539.31     324190.66     18967.08 o                         
   6   0   0     266150.31     259475.92     17247.74 o                         
   8   0   0       9972.04      12902.10       400.95 o                         
  10   0   0      23976.28      22884.35       786.12 o                         
  12   0   0       2612.77       3154.10       121.83 o                         
  14   0   0      27046.47      26959.09       935.57 o                         
  16   0   0       6696.82       6580.44       235.43 o                         
  18   0   0        246.74        391.55        75.86 o                         
  20   0   0       9648.35      11196.03       496.27 o                         
  22   0   0        393.50        365.83       100.30 o                         
  24   0   0        282.90        424.95       218.06 o                         
   3   1   0     107506.16     103854.89      7005.44 o                         
   5   1   0      43958.39      44060.29      1324.02 o                         
   7   1   0     110343.30     108321.88      3212.43 o                         
   9   1   0      31509.93      32572.69       970.60 o                         
  11   1   0      17940.00      18561.71       588.97 o                         
  13   1   0      27121.49      26326.05       837.47 o                         
  15   1   0       2991.66       2645.10       121.49 o                         
  17   1   0      16873.34      16710.92       536.41 o                         
  19   1   0       5053.20       4601.87       241.87 o                         
  21   1   0        350.25        397.10        96.81 o                         
  23   1   0       1555.92       1733.33       240.43 o                         
   0   2   0      19714.21      20434.11       804.76 o                         
   2   2   0       1349.95       1341.71        67.21 o                         
   4   2   0       9788.03       8934.67       326.86 o                         
   6   2   0        373.71        458.20        30.33 o                         
   8   2   0       6306.01       6742.96       220.08 o                         
  10   2   0        723.87        593.43        62.55 o                         
  12   2   0       1491.68       1678.98        93.22 o                         
  14   2   0       4278.94       4250.75       160.31 o                         
  16   2   0        764.75        832.23        73.16 o                         
  18   2   0        404.53        352.59        56.74 o                         
  20   2   0        490.36        622.00        85.43 o                         
  22   2   0        338.29        283.09        84.59 o                         
  24   2   0         40.38          7.04       106.53 o                         
   1   3   0      18130.48      18594.33      1598.86 o                         
   3   3   0      49815.60      56489.18      2694.00 o                         
   5   3   0       2229.21       1997.95        81.71 o                         
   7   3   0      27316.43      28260.81       954.58 o                         
   9   3   0      16581.14      18177.79       559.73 o                         
  11   3   0       3908.68       3980.44       152.08 o                         
  13   3   0       7858.37       8154.28       265.61 o                         
  15   3   0       1137.16       1296.41        79.26 o                         
  17   3   0       2220.12       2466.19       115.68 o                         
  19   3   0        192.49        189.94        54.20 o                         
  21   3   0        464.33        633.40        81.65 o                         
  23   3   0        808.20        804.61       104.72 o                         
   2   4   0      18342.12      18289.01      2392.83 o                         
   4   4   0      16474.81      16053.83      1062.36 o                         
   6   4   0      27674.34      27775.19      1990.53 o                         
   8   4   0      20102.92      19752.76       677.44 o                         
  10   4   0      37114.40      36152.16      1091.90 o                         
  12   4   0       2976.54       3002.62       120.64 o                         
  14   4   0      20510.63      21079.66       660.26 o                         
  16   4   0      10022.58       9944.50       336.24 o                         
  18   4   0        949.93        882.28        66.39 o                         
  20   4   0       6075.34       6566.21       386.74 o                         
  22   4   0        217.92        163.05        64.42 o                         
   1   5   0     120362.40     112514.49      4422.20 o                         
   3   5   0      79121.47      75786.41      3702.25 o                         
   5   5   0        389.53        313.77        47.62 o                         
   7   5   0      68060.22      66785.70      3239.58 o                         
   9   5   0      61507.86      65042.98      2563.87 o                         
  11   5   0      15858.37      14594.14       536.37 o                         
  13   5   0      42138.95      40954.77      1426.47 o                         
  15   5   0       2557.45       2575.12       118.45 o                         
  17   5   0      11801.92      11378.28       385.90 o                         
  19   5   0       8440.18       8213.21       320.69 o                         
  21   5   0       2397.77       2772.60       153.49 o                         
  23   5   0       3932.06       2717.41       251.61 o                         
   0   6   0     174205.27     176218.70      6599.77 o                         
   2   6   0      43957.14      41847.59      2735.70 o                         
   4   6   0      40456.43      37603.72      2560.85 o                         
   6   6   0      69763.34      66511.45      2625.14 o                         
   8   6   0       7963.26       7442.68       348.77 o                         
  10   6   0      69507.18      67696.38      2703.70 o                         
  12   6   0       1787.40       1650.13       137.25 o                         
  14   6   0      13161.93      12382.95       545.08 o                         
  16   6   0      10632.35      10151.75       406.13 o                         
  18   6   0        221.87        277.98        48.91 o                         
  20   6   0       4705.65       4639.92       285.56 o                         
  22   6   0        262.43         34.21        97.85 o                         
   1   7   0        952.26       1089.32       131.55 o                         
   3   7   0      34350.57      34241.13      1704.05 o                         
   5   7   0         21.47         14.72        35.71 o                         
   7   7   0      11795.39      11399.65       507.24 o                         
   9   7   0       2195.54       2261.12       160.97 o                         
  11   7   0       6338.08       6039.39       308.72 o                         
  13   7   0       3222.51       3129.44       238.26 o                         
  15   7   0        133.08        172.82        83.83 o                         
  17   7   0       2972.41       2878.57       219.05 o                         
  19   7   0       1885.13       1794.83       363.44 o                         
  21   7   0        127.11        290.75       262.79 o                         
   2   8   0        305.15        299.73        54.24 o                         
   4   8   0       6876.86       6925.93       534.78 o                         
   6   8   0       6966.28       6303.22       346.07 o                         
   8   8   0       6200.56       5692.24       290.11 o                         
  10   8   0       3049.00       2839.73       200.86 o                         
  12   8   0        272.74        315.87       120.60 o                         
  14   8   0       3860.37       4234.59       308.39 o                         
  16   8   0        275.09        298.08       104.69 o                         
  18   8   0        277.92        346.44       204.09 o                         
   1   9   0      27633.38      28284.01      2035.26 o                         
   3   9   0      26735.88      24836.47      1085.08 o                         
   5   9   0        879.42        926.79        97.26 o                         
   7   9   0      41163.88      38120.07      1959.06 o                         
   9   9   0      13373.73      12984.93       747.89 o                         
  11   9   0       9089.82       8226.92       402.88 o                         
  13   9   0      19042.30      18680.71       822.04 o                         
  15   9   0        438.75        300.73       103.06 o                         
  17   9   0       2803.30       2503.48       281.21 o                         
  19   9   0       1379.40       1470.53       391.40 o                         
  21   9   0        723.01       1028.81       408.17 o                         
   2  10   0      12732.01      12920.57      1028.81 o                         
   4  10   0      37930.68      35037.82      1543.13 o                         
   6  10   0      50417.46      48455.76      2395.55 o                         
   8  10   0       5916.97       5573.64       398.10 o                         
  10  10   0      46026.02      46529.63      2284.84 o                         
  12  10   0       1029.39       1115.44       165.91 o                         
  14  10   0      10626.79      10596.88       510.34 o                         
  16  10   0       5447.53       4807.05       447.31 o                         
  18  10   0         86.27         72.69       268.39 o                         
  20  10   0       2688.18       2393.11       531.18 o                         
   3  11   0      23949.21      22475.12      1839.56 o                         
   5  11   0         48.68         51.12        76.19 o                         
   7  11   0      24215.36      24144.68      1223.67 o                         
   9  11   0       7415.89       7566.89       442.76 o                         
  11  11   0      28816.32      28570.57      1492.52 o                         
  13  11   0      11255.43       9872.39       922.58 o                         
  15  11   0        151.12         27.96       246.02 o                         
  17  11   0       3812.37       3203.30       570.32 o                         
  19  11   0       1651.76       1151.82       704.51 o                         
   2  12   0       1926.78       1850.75       363.44 o                         
   4  12   0       8515.72       8375.33       793.98 o                         
   6  12   0       6649.55       5943.08       687.74 o                         
   8  12   0       9691.55       9042.03       961.44 o                         
  10  12   0      26661.53      25359.71      1889.89 o                         
  12  12   0        895.82        631.83       285.16 o                         
  14  12   0        977.17        821.93       352.26 o                         
  16  12   0       1253.41        889.03       363.44 o                         
  18  12   0        613.74        497.63       385.81 o                         
  20  12   0         99.84       -100.64       413.76 o                         
   3  13   0       6559.01       6776.20       715.70 o                         
   5  13   0       3263.60       2890.19       447.31 o                         
   7  13   0         58.90        -22.37       206.88 o                         
   9  13   0       1660.95       1347.52       369.03 o                         
  11  13   0        666.67        441.72       341.07 o                         
  13  13   0       2961.09       2113.54       492.04 o                         
  15  13   0        122.94         11.18       313.12 o                         
  17  13   0        271.90        218.06       402.58 o                         
  19  13   0        117.97        346.67       492.04 o                         
   4  14   0      13689.73      12176.91      1107.09 o                         
   6  14   0      18394.18      15766.02      1481.72 o                         
   8  14   0        737.35        525.59       290.75 o                         
  10  14   0       5486.95       4606.74       754.84 o                         
  12  14   0       1309.27        978.49       385.81 o                         
  14  14   0       2457.37       1794.83       503.22 o                         
  16  14   0       1609.19       1146.23       486.45 o                         
  18  14   0       1013.24        547.96       525.59 o                         
   5  15   0       3238.97       3253.62       553.55 o                         
   7  15   0       8238.06       6943.94       877.85 o                         
  11  15   0       5676.19       4176.20       710.11 o                         
  13  15   0       8978.09       6932.75       989.67 o                         
  15  15   0         23.10         27.96       424.95 o                         
  17  15   0       4544.39       3253.62       749.25 o                         
   6  16   0      13776.37      11785.51      1252.47 o                         
   8  16   0         43.12        -50.32       290.75 o                         
  10  16   0      11584.72       9906.81      1146.23 o                         
  12  16   0       1256.96       1442.58       497.63 o                         
  14  16   0       1372.91       1079.14       503.22 o                         
  16  16   0       1833.55       1291.61       670.97 o                         
   7  17   0        803.41        631.83       380.21 o                         
   9  17   0       1549.78       1202.15       452.90 o                         
  11  17   0        654.86        637.42       458.49 o                         
  13  17   0        915.48        391.40       503.22 o                         
  15  17   0        319.54        447.31       916.99 o                         
  17  17   0        652.76        637.42       816.34 o                         
   8  18   0         85.63         39.14       357.85 o                         
  10  18   0        875.95        536.77       441.72 o                         
  12  18   0          4.37         89.46       497.63 o                         
  14  18   0         71.25        413.76       749.25 o                         
  16  18   0         49.76        -55.91       721.29 o                         
   9  19   0        829.02        816.34       492.04 o                         
  11  19   0       1170.66       1196.56       570.32 o                         
  13  19   0       2066.25       1738.92       738.06 o                         
  15  19   0          1.97         72.69       866.66 o                         
  10  20   0       3570.19       2661.50       738.06 o                         
  12  20   0        293.21        956.13       698.92 o                         
  -6 -20   1        867.54        637.42       335.48 o                         
  -4 -20   1         67.77         16.10       153.99 o                         
  -2 -20   1         84.10        142.60       126.99 o                         
   0 -20   1        122.00         89.00       138.96 o                         
   2 -20   1        277.44        350.25       126.33 o                         
  -9 -19   1       4759.61       5708.24       726.88 o                         
  -7 -19   1        249.59        257.20       279.57 o                         
  -5 -19   1       5428.73       6173.54       348.21 o                         
  -3 -19   1       4403.45       4700.35       282.76 o                         
  -1 -19   1        165.86        171.85        97.84 o                         
   1 -19   1       4588.00       4769.09       237.54 o                         
   3 -19   1       1522.23       1736.45       172.71 o                         
   5 -19   1       1731.67       1811.28       144.27 o                         
 -10 -18   1       2676.02       3080.29       436.13 o                         
  -8 -18   1       4038.94       5070.82       559.14 o                         
  -6 -18   1       9954.43      11463.00       506.99 o                         
  -4 -18   1        677.71        597.14       100.11 o                         
  -2 -18   1       7228.85       7540.66       277.71 o                         
   0 -18   1       4167.41       4054.29       185.54 o                         
   2 -18   1       2089.72       2249.44       147.70 o                         
   4 -18   1       9850.21      10782.15       596.41 o                         
   6 -18   1        131.88        214.25       107.10 o                         
 -11 -17   1        326.45        391.40       251.61 o                         
  -9 -17   1       7179.80       8157.27       721.29 o                         
  -7 -17   1       1020.70       1039.69       150.97 o                         
  -5 -17   1       7420.36       8227.56       358.37 o                         
  -3 -17   1      10200.97      10962.62       363.20 o                         
  -1 -17   1        740.60        651.07        92.39 o                         
   1 -17   1      11311.09      11899.16       385.78 o                         
   3 -17   1       1484.29       1881.62       114.73 o                         
   5 -17   1       8743.47       9703.87       408.38 o                         
   7 -17   1       9479.05      10837.28      1227.31 o                         
   9 -17   1        210.36        301.93       251.61 o                         
 -12 -16   1       4086.79       4768.89       536.77 o                         
  -8 -16   1       3278.19       4162.19       408.54 o                         
  -6 -16   1       8404.95       8784.18       321.09 o                         
  -4 -16   1        252.70        139.21        62.27 o                         
  -2 -16   1       3531.61       3538.71       160.63 o                         
   0 -16   1       2311.33       2409.87       128.36 o                         
   2 -16   1       1012.97       1019.25        93.64 o                         
   4 -16   1       5708.60       5567.61       213.23 o                         
   6 -16   1        143.76         55.81       106.24 o                         
   8 -16   1       4709.17       4865.52       536.77 o                         
  10 -16   1        655.36        732.47       268.39 o                         
 -13 -15   1        234.43        307.53       229.25 o                         
 -11 -15   1        170.29        139.78       212.47 o                         
  -9 -15   1         85.64        145.85       160.49 o                         
  -7 -15   1       1773.20       1748.13       120.97 o                         
  -5 -15   1       1633.83       1491.60       113.16 o                         
  -3 -15   1       2287.11       2391.26       126.01 o                         
  -1 -15   1       5498.54       5537.44       209.75 o                         
   1 -15   1         53.06         -7.63        51.78 o                         
   3 -15   1        143.36         29.39        49.70 o                         
   5 -15   1        313.16        191.16        46.26 o                         
   7 -15   1        622.74        760.17       150.27 o                         
   9 -15   1         61.58       -396.99       396.99 o                         
  11 -15   1        412.73        413.76       240.43 o                         
  15 -15   1        456.04        268.39       240.43 o                         
 -14 -14   1        694.25        575.91       234.84 o                         
 -12 -14   1       3286.02       3919.00       654.19 o                         
 -10 -14   1        273.47        159.27       153.83 o                         
  -8 -14   1      12796.22      14309.58       598.01 o                         
  -6 -14   1      14330.43      14911.77       492.35 o                         
  -4 -14   1       2236.22       2220.38       118.00 o                         
  -2 -14   1      31715.30      32730.30       942.49 o                         
   0 -14   1      41470.30      40954.49      1158.75 o                         
   2 -14   1       1899.85       1883.65       107.59 o                         
   4 -14   1      37120.09      39757.13      1114.81 o                         
   6 -14   1       2762.59       2975.18       130.53 o                         
   8 -14   1       5093.69       4927.92       322.82 o                         
  10 -14   1       2435.71       2493.18       311.58 o                         
  12 -14   1       1223.22       1230.10       285.16 o                         
  16 -14   1        992.67        793.98       262.79 o                         
 -17 -13   1        198.02        162.15       218.06 o                         
 -15 -13   1       7479.80       7888.88       693.33 o                         
 -13 -13   1       7177.49       6647.59       788.38 o                         
 -11 -13   1       3123.65       3192.12       374.62 o                         
  -9 -13   1      17014.33      17754.79       650.70 o                         
  -7 -13   1       7786.74       8773.08       323.64 o                         
  -5 -13   1      10345.76      10771.95       338.94 o                         
  -3 -13   1      38894.01      40199.98      1136.42 o                         
  -1 -13   1        202.25        273.85        54.60 o                         
   1 -13   1      47957.44      46835.81      1321.05 o                         
   3 -13   1       5904.76       6193.35       212.51 o                         
   5 -13   1      42579.48      43982.16      1213.44 o                         
   7 -13   1      42172.96      42811.02      2164.96 o                         
   9 -13   1       3578.25       3963.72       222.72 o                         
  11 -13   1      19902.91      23738.77      1750.10 o                         
  13 -13   1       4268.15       4601.15       497.63 o                         
  15 -13   1       1823.82       1409.03       301.93 o                         
  17 -13   1       5635.27       5372.76       575.91 o                         
 -18 -12   1       3284.98       2996.42       452.90 o                         
 -14 -12   1        189.73         67.10       167.74 o                         
 -12 -12   1       7369.88       8330.60       682.15 o                         
 -10 -12   1       7181.50       7177.39       340.98 o                         
  -8 -12   1         26.98         45.75        63.99 o                         
  -6 -12   1      19943.45      20837.38       603.95 o                         
  -4 -12   1       7745.82       7705.95       270.60 o                         
  -2 -12   1      10201.84      10381.60       326.86 o                         
   0 -12   1      16173.85      15650.17       474.96 o                         
   2 -12   1       4663.18       4818.08       173.83 o                         
   4 -12   1      43732.39      44878.52      1234.17 o                         
   6 -12   1        161.13        145.75        41.02 o                         
   8 -12   1      41368.69      43966.35      1789.49 o                         
  10 -12   1       7749.74       8419.45       406.28 o                         
  12 -12   1       7325.56       8386.51       771.61 o                         
  14 -12   1      13437.33      14088.61      1045.59 o                         
  16 -12   1        255.85        430.54       195.70 o                         
  18 -12   1       4519.08       4327.17       536.77 o                         
 -19 -11   1        690.94        497.63       240.43 o                         
 -15 -11   1        928.13       1330.75       273.98 o                         
 -13 -11   1        346.85        201.29       162.15 o                         
 -11 -11   1       1112.40       1077.26       177.04 o                         
  -9 -11   1       2714.97       2763.84       272.14 o                         
  -7 -11   1       2615.76       2458.00       148.21 o                         
  -5 -11   1      11319.95      12032.94       356.01 o                         
  -3 -11   1      16054.86      16078.28       483.30 o                         
  -1 -11   1       1322.41       1444.59        80.56 o                         
   1 -11   1      21152.96      19540.17       586.27 o                         
   3 -11   1       9610.39       9179.26       306.03 o                         
   5 -11   1      14195.78      14539.69       423.93 o                         
   7 -11   1      11393.56      12307.93       540.51 o                         
   9 -11   1       2273.36       2509.61       176.81 o                         
  11 -11   1      12769.83      13325.88       692.41 o                         
  15 -11   1        984.22        891.87       174.65 o                         
  17 -11   1        747.74        452.90       273.98 o                         
  19 -11   1         37.22        -22.37       206.88 o                         
 -18 -10   1        380.64        536.77       223.66 o                         
 -16 -10   1       3655.04       3601.48       309.89 o                         
 -14 -10   1       2213.30       2689.45       341.07 o                         
 -12 -10   1        155.08        101.47        75.13 o                         
 -10 -10   1        152.97         33.26        63.09 o                         
  -8 -10   1        162.74        254.50        67.36 o                         
  -6 -10   1       6516.95       7208.73       225.28 o                         
  -4 -10   1        639.56        703.14        54.81 o                         
  -2 -10   1       4175.84       4401.62       177.82 o                         
   0 -10   1       1634.26       1496.36        79.90 o                         
   2 -10   1         12.81         -9.68        29.07 o                         
   4 -10   1       1637.88       1688.19        79.44 o                         
   6 -10   1        124.69         84.28        54.78 o                         
   8 -10   1       5017.73       5590.40       279.26 o                         
  10 -10   1        556.23        640.41        93.62 o                         
  12 -10   1       1689.91       1550.31       224.40 o                         
  14 -10   1        662.34        728.89       146.34 o                         
  16 -10   1        901.58        810.75       218.06 o                         
  18 -10   1        473.17        251.61       190.11 o                         
 -19  -9   1       3175.55       3264.81       436.13 o                         
 -17  -9   1       2000.14       1966.82       271.18 o                         
 -15  -9   1       2871.03       3494.05       520.00 o                         
 -13  -9   1       9782.91      10621.06       458.20 o                         
 -11  -9   1       3834.41       4309.20       224.70 o                         
  -9  -9   1      13488.98      13785.77       548.66 o                         
  -7  -9   1        571.99        617.11        72.24 o                         
  -5  -9   1       1973.49       1982.88        83.95 o                         
  -3  -9   1      33256.00      33578.35       938.81 o                         
  -1  -9   1       2220.77       2507.98        97.54 o                         
   1  -9   1      35519.68      34498.89       968.99 o                         
   3  -9   1       1899.88       1901.46        86.69 o                         
   5  -9   1      20299.26      21039.98       738.50 o                         
   7  -9   1      12498.96      12169.12       593.86 o                         
   9  -9   1        126.08         26.56        54.26 o                         
  11  -9   1       8337.63       8710.04       407.57 o                         
  13  -9   1       4175.32       4026.82       263.95 o                         
  15  -9   1        243.79        298.38       123.37 o                         
  17  -9   1       5083.30       5087.60       520.00 o                         
  19  -9   1        177.23        212.47       178.92 o                         
 -18  -8   1       2587.84       2370.75       369.03 o                         
 -16  -8   1      20574.48      20942.82      1112.96 o                         
 -14  -8   1       1801.64       1804.16       147.92 o                         
 -12  -8   1      25006.20      26020.50      1039.36 o                         
 -10  -8   1       4451.87       4423.95       229.07 o                         
  -8  -8   1      26636.04      28491.27      1089.97 o                         
  -6  -8   1      74191.34      78506.02      2596.82 o                         
  -4  -8   1       1419.49       1274.97        61.70 o                         
  -2  -8   1     169895.52     172138.64      4650.64 o                         
   0  -8   1      88512.75      87820.55      2409.10 o                         
   2  -8   1      14459.56      14528.41       416.73 o                         
   4  -8   1     112891.28     112933.75      3388.80 o                         
   6  -8   1       5780.05       6271.10       341.16 o                         
   8  -8   1      34552.50      33235.30      1287.89 o                         
  10  -8   1      10781.51      11074.88       545.49 o                         
  12  -8   1       4034.96       4072.96       222.20 o                         
  14  -8   1      17608.10      16450.75       600.73 o                         
  16  -8   1        198.55        134.19       112.21 o                         
  18  -8   1      12046.72      11958.85       984.08 o                         
  20  -8   1       3417.99       3097.07       452.90 o                         
 -21  -7   1        799.69        369.03       223.66 o                         
 -19  -7   1      14815.20      13658.63      1179.78 o                         
 -17  -7   1       3483.51       3479.10       301.51 o                         
 -15  -7   1      20210.49      20605.60       741.93 o                         
 -13  -7   1      38827.36      40354.70      1590.31 o                         
 -11  -7   1       1999.57       2145.69       144.30 o                         
  -9  -7   1      42079.46      42882.70      1700.89 o                         
  -7  -7   1      11779.19      12248.42       504.63 o                         
  -5  -7   1      46230.68      47681.30      1559.54 o                         
  -3  -7   1     102561.22     102329.88      2974.99 o                         
  -1  -7   1      23401.44      23546.28       670.47 o                         
   1  -7   1     195682.41     187965.06      5102.33 o                         
   3  -7   1       8268.13       7607.84       247.46 o                         
   5  -7   1      57024.26      52096.73      2439.04 o                         
   7  -7   1      46709.54      45252.06      1670.94 o                         
   9  -7   1        415.89        352.71        63.53 o                         
  11  -7   1      22891.44      23742.20       913.44 o                         
  13  -7   1       8050.37       8920.07       395.62 o                         
  15  -7   1       8386.18       8625.06       375.35 o                         
  17  -7   1      13214.01      13219.46       804.02 o                         
  19  -7   1         84.03        441.72       262.79 o                         
  21  -7   1       5460.34       5842.44       754.84 o                         
 -20  -6   1       2125.94       2320.42       385.81 o                         
 -18  -6   1       1162.16       1095.91       246.02 o                         
 -16  -6   1       7263.59       7508.38       333.98 o                         
 -14  -6   1        576.18        542.87        78.75 o                         
 -12  -6   1       1745.13       1597.94        88.77 o                         
 -10  -6   1      11857.46      11651.08       485.17 o                         
  -8  -6   1       3903.25       4075.95       204.33 o                         
  -6  -6   1      15126.87      14414.63       589.61 o                         
  -4  -6   1       1320.37       1435.32        66.60 o                         
  -2  -6   1       5448.18       5443.22       175.59 o                         
   0  -6   1      70355.17      69823.62      1923.42 o                         
   2  -6   1       1889.42       1804.20        72.66 o                         
   4  -6   1      22054.60      21931.96      1414.62 o                         
   6  -6   1        192.68         96.40        36.98 o                         
   8  -6   1       4686.29       4567.71       205.06 o                         
  10  -6   1       3374.78       3499.90       181.56 o                         
  12  -6   1        204.28        138.88        53.66 o                         
  14  -6   1       6255.84       6682.92       271.15 o                         
  16  -6   1        587.44        629.71        91.58 o                         
  18  -6   1       4727.90       5322.44       547.96 o                         
  20  -6   1        499.55        206.88       178.92 o                         
 -21  -5   1         82.34         72.69       173.33 o                         
 -19  -5   1         91.18        -22.37       134.19 o                         
 -17  -5   1        295.32        270.98        81.49 o                         
 -15  -5   1       1069.10       1106.79        67.93 o                         
 -13  -5   1        272.95        258.67        34.83 o                         
 -11  -5   1       4491.73       4699.31       167.66 o                         
  -9  -5   1       6195.38       5988.77       231.69 o                         
  -7  -5   1        824.19        803.55        87.36 o                         
  -5  -5   1        814.40       1119.02        45.36 o                         
  -3  -5   1      32903.62      36086.41      1656.55 o                         
  -1  -5   1        203.59        144.21        19.81 o                         
   1  -5   1       4196.49       3493.60       113.86 o                         
   3  -5   1       1712.58       2124.10        83.79 o                         
   5  -5   1      27464.97      29170.05      1705.09 o                         
   7  -5   1       2729.92       3192.51       157.92 o                         
   9  -5   1        728.23        562.04        84.39 o                         
  11  -5   1       4740.34       4457.54       191.06 o                         
  13  -5   1        255.60        275.84        60.44 o                         
  15  -5   1       3140.71       2868.59       169.95 o                         
  17  -5   1        282.39        270.16        78.04 o                         
  19  -5   1        210.86        318.71       195.70 o                         
  21  -5   1          7.37        -22.37       184.52 o                         
 -22  -4   1        521.19        301.93       212.47 o                         
 -20  -4   1         73.32         95.05       162.15 o                         
 -18  -4   1       1371.88       1418.02       132.11 o                         
 -16  -4   1       1028.77        982.12        71.84 o                         
 -14  -4   1          9.91        -23.54        34.68 o                         
 -12  -4   1       9300.92       8565.65       262.61 o                         
 -10  -4   1      12260.86      12327.60       384.58 o                         
  -8  -4   1      10877.46      11230.12       404.24 o                         
  -6  -4   1      71413.76      64764.38      2204.74 o                         
  -4  -4   1       6875.53       7397.56       371.82 o                         
  -2  -4   1      16452.31      16758.81       672.86 o                         
   0  -4   1      14235.93      14211.74       414.99 o                         
   2  -4   1      17169.13      19771.84       753.82 o                         
   4  -4   1      12572.70      13213.72       689.70 o                         
   6  -4   1       2821.02       3025.89       148.02 o                         
   8  -4   1     128837.91     127667.09      4907.26 o                         
  10  -4   1      37364.13      36859.89      1262.17 o                         
  12  -4   1       8059.48       8039.20       306.40 o                         
  14  -4   1      12962.29      12372.34       451.19 o                         
  16  -4   1       2424.68       2705.42       156.63 o                         
  18  -4   1        671.56        596.85       104.36 o                         
 -21  -3   1        828.01        609.46       229.25 o                         
 -19  -3   1      13948.13      14956.81       628.52 o                         
 -17  -3   1       1938.33       2006.60       109.65 o                         
 -15  -3   1       2515.37       2568.31       128.23 o                         
 -13  -3   1      15385.40      15002.20       495.76 o                         
 -11  -3   1       1022.15       1017.24        53.61 o                         
  -9  -3   1     112073.38     107976.06      3221.92 o                         
  -7  -3   1      55956.15      55266.36      1660.57 o                         
  -5  -3   1     105774.45     110472.30      3671.14 o                         
  -3  -3   1      35996.98      34725.52      1283.35 o                         
  -1  -3   1      21875.97      22428.81       794.13 o                         
   1  -3   1     149950.11     141125.97     16042.80 o                         
   3  -3   1      36172.99      37774.36      1386.98 o                         
   5  -3   1      46689.03      45504.59      2318.25 o                         
   7  -3   1     254326.98     251080.14     11646.43 o                         
   9  -3   1        198.63        210.24        40.35 o                         
  11  -3   1      39354.92      38584.90      1327.16 o                         
  13  -3   1      20808.86      19934.35       725.07 o                         
  15  -3   1      11384.54      11421.56       427.64 o                         
  17  -3   1      17570.10      17487.71       730.00 o                         
  19  -3   1        396.21        313.31        93.64 o                         
  21  -3   1       2642.44       2784.51       424.95 o                         
 -22  -2   1       3672.67       4002.87       503.22 o                         
 -20  -2   1       1063.62       1116.31       121.88 o                         
 -18  -2   1       6788.33       6566.22       235.53 o                         
 -16  -2   1      21772.60      22060.75       673.26 o                         
 -14  -2   1         39.33         -4.72        34.05 o                         
 -12  -2   1      28942.23      27113.37       837.03 o                         
 -10  -2   1     105725.78     102944.45      2813.51 o                         
  -8  -2   1      42238.26      39629.84      1219.21 o                         
  -6  -2   1     344536.59     308848.47     19635.64 o                         
  -4  -2   1     106949.20     111033.83      4240.43 o                         
  -2  -2   1     189707.98     202639.73     15097.85 o                         
   0  -2   1      75329.06      79909.95      8774.83 o                         
   2  -2   1      14004.32      16151.83      1067.95 o                         
   4  -2   1      36730.10      37247.99      1861.65 o                         
   6  -2   1        320.24        435.13        53.76 o                         
   8  -2   1     159361.66     155144.16      4227.41 o                         
  10  -2   1      84464.59      85609.35      2332.22 o                         
  12  -2   1       2472.45       2188.04        91.55 o                         
  14  -2   1      24442.85      26945.52      1092.89 o                         
  16  -2   1       3469.18       3234.80       191.85 o                         
  18  -2   1       9024.36      10039.00       449.40 o                         
  20  -2   1       1478.54       1342.64       136.95 o                         
  22  -2   1        513.39        559.14       246.02 o                         
 -21  -1   1         16.89        -68.83        90.31 o                         
 -19  -1   1       4751.11       4591.50       195.44 o                         
 -17  -1   1         61.47         97.96        46.24 o                         
 -15  -1   1       2175.13       2057.86       103.93 o                         
 -13  -1   1       3462.79       3550.81       137.67 o                         
 -11  -1   1         79.37         28.54        27.75 o                         
  -9  -1   1      92014.45      90595.21      2696.31 o                         
  -7  -1   1       5940.34       4813.12       145.18 o                         
  -5  -1   1     389837.00     388397.59     21968.29 o                         
  -3  -1   1      46628.28      45379.91      1494.71 o                         
   1  -1   1     134675.88     132756.25      7612.12 o                         
   3  -1   1      73430.62      75118.09      3512.47 o                         
   7  -1   1      96860.55      97287.16      2655.64 o                         
   9  -1   1       4553.38       4141.55       135.44 o                         
  11  -1   1      13919.72      13954.89       406.03 o                         
  13  -1   1       6843.38       6356.29       217.44 o                         
  15  -1   1       7117.06       7581.78       347.24 o                         
  17  -1   1       1462.96       1565.67       127.98 o                         
  19  -1   1        382.03        464.44        91.02 o                         
  21  -1   1        349.11        357.02       102.44 o                         
 -22   0   1        158.24         54.60        89.03 o                         
 -20   0   1        172.00        169.02        60.09 o                         
 -18   0   1        226.44        276.28        56.42 o                         
 -16   0   1         29.87         49.53        41.18 o                         
 -14   0   1         35.71         -6.64        35.55 o                         
 -12   0   1        372.94        364.76        38.39 o                         
 -10   0   1        481.52        479.43        50.18 o                         
  -8   0   1       3076.31       2686.69        98.59 o                         
  -6   0   1       2641.20       2686.11        92.81 o                         
  -4   0   1        370.28        314.29        19.81 o                         
  -2   0   1         64.03        106.24         8.39 o                         
   2   0   1         31.34         32.15         8.39 o                         
   4   0   1         43.82        108.10        16.53 o                         
   6   0   1        184.68        242.14        23.31 o                         
   8   0   1       1156.69       1415.84        58.77 o                         
  10   0   1       4391.49       4131.68       165.14 o                         
  12   0   1        947.59       1099.20        66.19 o                         
  14   0   1        294.21        295.45        52.41 o                         
  16   0   1        765.37       1020.66        98.20 o                         
  18   0   1        453.57        418.23        80.99 o                         
  20   0   1          3.46        -29.48        73.35 o                         
  22   0   1          9.48         39.59        89.35 o                         
  24   0   1          0.57       -150.97       206.88 o                         
 -23   1   1        890.46       1125.46       143.30 o                         
 -21   1   1         33.31         -1.26        67.41 o                         
 -19   1   1       4692.65       5077.41       195.79 o                         
 -17   1   1         36.26         27.26        42.68 o                         
 -15   1   1       1788.01       1782.80       138.57 o                         
 -13   1   1       2478.08       2464.66       112.47 o                         
 -11   1   1          6.21        -20.22        20.22 o                         
  -9   1   1      90929.38      89799.12      2696.31 o                         
  -7   1   1       5717.04       4747.62       158.35 o                         
  -5   1   1     388369.09     377637.66     21828.49 o                         
  -3   1   1      46431.45      44333.23      1495.41 o                         
   3   1   1      74171.70      74269.26      2480.89 o                         
   5   1   1       2148.08       2021.40        72.65 o                         
   7   1   1      96838.49      97503.80      2909.33 o                         
   9   1   1       4558.06       4227.75       147.71 o                         
  11   1   1      13688.95      14105.66       441.84 o                         
  13   1   1       6590.41       6039.40       215.62 o                         
  15   1   1       7555.03       7825.03       311.09 o                         
  17   1   1       1638.39       1709.00       139.24 o                         
  19   1   1        384.00        467.09        78.03 o                         
  21   1   1        428.74        417.32        90.10 o                         
  23   1   1        434.62        520.00       173.33 o                         
 -24   2   1         20.22        -43.33       109.86 o                         
 -22   2   1       3580.61       3737.24       216.96 o                         
 -20   2   1        928.90        966.60        94.98 o                         
 -18   2   1       6473.57       6074.77       232.98 o                         
 -16   2   1      20456.88      20745.22       672.16 o                         
 -14   2   1         48.87         11.52        28.65 o                         
 -12   2   1      28948.22      27350.75       834.42 o                         
 -10   2   1     104577.84     103229.67      3078.87 o                         
  -8   2   1      44399.15      41388.71      1219.67 o                         
  -6   2   1     347055.81     332502.00     19829.06 o                         
  -4   2   1     107314.37     108255.30      7352.11 o                         
  -2   2   1     190056.69     179795.36     14994.41 o                         
   0   2   1      74385.60      74862.60      3627.05 o                         
   2   2   1      15497.58      15220.02       608.91 o                         
   4   2   1      34634.06      34265.00      1182.50 o                         
   6   2   1        332.58        417.05        30.42 o                         
   8   2   1     158279.09     155469.08      4628.98 o                         
  10   2   1      83332.52      84653.88      2551.75 o                         
  12   2   1       2525.54       2268.22        95.84 o                         
  14   2   1      25188.96      27316.24       840.82 o                         
  16   2   1       3619.44       3447.90       141.77 o                         
  18   2   1       9198.84       9841.58       433.30 o                         
  20   2   1       1539.58       1424.78       115.09 o                         
  22   2   1        479.69        659.17        97.76 o                         
  24   2   1       3711.95       4263.47       294.53 o                         
 -23   3   1       1996.67       2323.25       324.30 o                         
 -21   3   1        890.71        787.60        80.97 o                         
 -19   3   1      14196.92      14384.50       476.55 o                         
 -17   3   1       1946.51       2135.56       106.02 o                         
 -15   3   1       3464.90       3628.21       130.38 o                         
 -13   3   1      17135.98      16587.95       497.40 o                         
 -11   3   1        593.33        652.98        48.21 o                         
  -9   3   1     111795.14     107791.08      3221.89 o                         
  -7   3   1      55792.32      55546.51      1660.54 o                         
  -5   3   1     105756.33     110487.30      4716.75 o                         
  -3   3   1      33314.09      32077.96      1846.95 o                         
  -1   3   1      22114.22      22005.42      1088.58 o                         
   1   3   1     146604.03     139722.58     16395.05 o                         
   3   3   1      34001.59      33498.08      1386.94 o                         
   5   3   1      48847.54      50865.36      3175.35 o                         
   7   3   1     253574.83     245037.16      9503.87 o                         
   9   3   1        344.36        385.27        35.17 o                         
  11   3   1      40528.14      38961.64      1177.01 o                         
  13   3   1      21642.36      20708.57       636.93 o                         
  15   3   1      10903.70      11003.55       367.38 o                         
  17   3   1      17066.27      17239.30       717.92 o                         
  19   3   1        425.04        330.17        72.55 o                         
  21   3   1       2654.48       3177.76       185.20 o                         
  23   3   1       1746.70       1496.12       204.09 o                         
 -22   4   1        480.84        613.14        77.66 o                         
 -20   4   1         83.55        124.84        48.14 o                         
 -18   4   1       1203.20       1193.27        96.04 o                         
 -16   4   1       1005.60        964.88        63.09 o                         
 -14   4   1         14.50        -15.38        24.13 o                         
 -12   4   1       9423.82       8854.55       285.01 o                         
 -10   4   1      11904.05      11937.25       382.73 o                         
  -8   4   1      11409.18      11976.09       364.85 o                         
  -6   4   1      71783.02      71433.81      4450.18 o                         
  -4   4   1       6642.39       7091.01       656.99 o                         
  -2   4   1      18361.82      16286.49       735.28 o                         
   0   4   1      16326.94      16434.88       733.83 o                         
   2   4   1      16157.73      18454.21       742.44 o                         
   4   4   1      12703.62      12536.25       649.94 o                         
   6   4   1       2666.27       2910.98       155.35 o                         
   8   4   1     128076.16     126923.84      4246.71 o                         
  10   4   1      37449.00      36794.30      1117.36 o                         
  12   4   1       7667.91       7637.79       258.46 o                         
  14   4   1      11993.93      11304.32       381.66 o                         
  16   4   1       2185.45       2410.97       121.71 o                         
  18   4   1       1027.73       1036.94       137.66 o                         
  20   4   1       1393.83       1378.77       100.66 o                         
  22   4   1        170.21        242.87        75.70 o                         
 -23   5   1         95.26         16.77        95.05 o                         
 -21   5   1         49.94         65.32        47.72 o                         
 -19   5   1        114.77        104.43        37.87 o                         
 -17   5   1        322.69        322.24        51.23 o                         
 -15   5   1        956.54        877.35        62.37 o                         
 -13   5   1        322.43        329.52        30.08 o                         
 -11   5   1       4841.52       4879.20       193.82 o                         
  -9   5   1       6251.08       6269.50       233.42 o                         
  -7   5   1        896.62        768.96        87.61 o                         
  -5   5   1        814.22       1147.45        85.30 o                         
  -3   5   1      32702.11      33100.09      1884.30 o                         
  -1   5   1        185.12        121.15        29.33 o                         
   1   5   1       4295.15       3540.17       159.89 o                         
   3   5   1       1657.40       1854.98       112.70 o                         
   5   5   1      27034.99      26741.46      1102.68 o                         
   7   5   1       2612.48       2831.11       161.78 o                         
   9   5   1        866.11       1047.16       124.83 o                         
  11   5   1       4544.41       4210.73       178.37 o                         
  13   5   1        209.57        215.72        54.75 o                         
  15   5   1       3350.72       3231.27       138.05 o                         
  17   5   1        316.47        359.14        56.97 o                         
  19   5   1        225.96        285.28        46.78 o                         
  21   5   1          2.50         25.28        58.95 o                         
  23   5   1          0.39         11.18       156.56 o                         
 -22   6   1        529.28        292.17        75.02 o                         
 -20   6   1       2028.56       2291.43       140.96 o                         
 -18   6   1       1270.84       1068.46        86.93 o                         
 -16   6   1       6436.16       6220.09       270.54 o                         
 -14   6   1        588.29        661.04        66.92 o                         
 -12   6   1       1608.28       1370.24       110.67 o                         
 -10   6   1      11551.37      11137.52       492.40 o                         
  -8   6   1       4537.23       4534.92       215.42 o                         
  -6   6   1      15604.20      14637.49       742.79 o                         
  -4   6   1       1219.63       1476.35       164.68 o                         
  -2   6   1       6190.70       6240.16       284.84 o                         
   0   6   1      72872.53      70631.48      2721.66 o                         
   2   6   1       1277.21       1114.53       119.98 o                         
   4   6   1      21969.54      20227.38      1470.53 o                         
   6   6   1        203.81        179.48        45.94 o                         
   8   6   1       3735.65       3471.62       204.87 o                         
  10   6   1       2814.50       2996.22       292.39 o                         
  12   6   1        177.46         64.49        58.12 o                         
  14   6   1       5746.54       5752.14       266.08 o                         
  16   6   1        625.17        595.59        60.11 o                         
  18   6   1       5174.45       5492.56       322.42 o                         
  20   6   1        534.30        466.76        69.83 o                         
  22   6   1        424.24          9.47       136.99 o                         
 -21   7   1        878.31        766.02       307.53 o                         
 -19   7   1      14794.38      15241.53       678.65 o                         
 -17   7   1       3504.59       3573.90       240.11 o                         
 -15   7   1      20164.90      20293.87       867.82 o                         
 -13   7   1      38875.01      39262.06      1972.41 o                         
 -11   7   1       2315.88       2151.36       156.46 o                         
  -9   7   1      42913.08      43573.84      1716.78 o                         
  -7   7   1      11839.46      12019.96       517.11 o                         
  -5   7   1      44337.46      43751.36      2215.65 o                         
  -3   7   1     101619.85      94270.02      4280.91 o                         
  -1   7   1      23841.19      24082.26       947.31 o                         
   1   7   1     195892.53     186658.28      7214.14 o                         
   3   7   1       7767.55       7318.56       559.14 o                         
   5   7   1      54039.00      50062.40      2441.01 o                         
   7   7   1      44831.54      39416.78      1671.65 o                         
   9   7   1        301.70        382.57        94.13 o                         
  11   7   1      21626.16      20725.49       920.33 o                         
  13   7   1       7688.19       8015.35       402.60 o                         
  15   7   1       9139.65       9013.31       532.17 o                         
  17   7   1      13734.66      14178.07      1135.05 o                         
  19   7   1         90.67        218.06       240.43 o                         
  21   7   1       5609.99       6015.77       715.70 o                         
 -22   8   1       3360.17       2700.64       536.77 o                         
 -20   8   1       2960.37       3190.71       328.96 o                         
 -18   8   1       2415.43       2217.44       202.93 o                         
 -16   8   1      20639.85      21511.73       908.68 o                         
 -14   8   1       1685.67       1662.12       157.18 o                         
 -12   8   1      25413.96      25002.30      1062.66 o                         
 -10   8   1       5083.44       5015.48       252.77 o                         
  -8   8   1      25859.55      25931.94      1102.59 o                         
  -6   8   1      74629.03      72982.63      5205.02 o                         
  -4   8   1       1399.33       1233.52       116.78 o                         
  -2   8   1     168915.94     167696.34      6576.13 o                         
   0   8   1      86263.37      87390.20      3408.06 o                         
   2   8   1      14380.23      12316.70      1084.73 o                         
   4   8   1     113986.39     116227.49      7581.35 o                         
   6   8   1       5724.30       5564.42       317.25 o                         
   8   8   1      35867.22      31583.26      1756.42 o                         
  10   8   1      11037.08      10747.87       494.11 o                         
  12   8   1       3809.08       3696.78       240.84 o                         
  14   8   1      17103.03      15248.06       869.85 o                         
  16   8   1        233.28        201.29       201.29 o                         
  18   8   1      12213.71      11707.24      1056.77 o                         
  20   8   1       3358.96       2912.55       536.77 o                         
 -21   9   1         16.06          0.00       290.75 o                         
 -19   9   1       3203.42       3115.34       330.45 o                         
 -17   9   1       1856.70       1979.58       191.92 o                         
 -15   9   1       2842.56       2532.50       208.99 o                         
 -13   9   1       9695.11       9707.11       474.68 o                         
 -11   9   1       3668.66       3739.65       235.68 o                         
  -9   9   1      12594.42      12036.83       695.92 o                         
  -7   9   1        304.94        217.51        64.83 o                         
  -5   9   1       2554.66       2190.60       140.73 o                         
  -3   9   1      34088.70      32985.78      1329.54 o                         
  -1   9   1       1878.62       2133.41       154.19 o                         
   1   9   1      36066.21      33886.01      2471.39 o                         
   3   9   1       1891.12       1436.99       290.75 o                         
   5   9   1      20680.58      22050.17      1487.31 o                         
   7   9   1      12670.94      11515.13       624.69 o                         
   9   9   1        179.43        102.78        65.77 o                         
  11   9   1       9279.99       9431.09       595.67 o                         
  13   9   1       4578.51       4394.27       424.95 o                         
  15   9   1        273.45        150.97       218.06 o                         
  17   9   1       4725.33       4120.29       603.87 o                         
  19   9   1        194.23        240.43       290.75 o                         
  21   9   1       2148.60       2169.46       514.41 o                         
 -20  10   1        506.91        575.91       363.44 o                         
 -18  10   1        283.04        335.80       170.62 o                         
 -16  10   1       3507.56       3638.05       272.48 o                         
 -14  10   1       1932.05       1601.65       175.70 o                         
 -12  10   1        161.73        135.52        87.70 o                         
 -10  10   1        107.96         -0.60        70.74 o                         
  -8  10   1        198.57        195.08        74.02 o                         
  -6  10   1       6664.77       6601.60       333.94 o                         
  -4  10   1        604.77        628.01        85.83 o                         
  -2  10   1       4325.86       4894.66       235.31 o                         
   2  10   1         20.78        111.83       139.78 o                         
   4  10   1       1528.02       1543.22       313.12 o                         
   6  10   1        126.70        184.52       156.56 o                         
   8  10   1       5175.75       5635.55       480.86 o                         
  10  10   1        512.32        490.17       132.93 o                         
  12  10   1       1838.69       1543.22       374.62 o                         
  14  10   1        761.13        659.78       290.75 o                         
  16  10   1        956.33        889.03       324.30 o                         
  18  10   1        420.34        508.82       313.12 o                         
  20  10   1        602.05        659.78       385.81 o                         
 -21  11   1         18.05        178.92       413.76 o                         
 -19  11   1        568.85        721.29       374.62 o                         
 -17  11   1        182.88        124.87       167.74 o                         
 -15  11   1        893.99       1033.71       151.87 o                         
 -13  11   1         38.97       -106.24       106.24 o                         
 -11  11   1       1136.42       1166.93       210.47 o                         
  -9  11   1       2160.52       2087.64       184.84 o                         
  -7  11   1       1842.08       1471.23       153.21 o                         
  -5  11   1      11631.95      10931.82       590.84 o                         
  -3  11   1      17159.76      16746.72       691.06 o                         
   1  11   1      22207.51      22592.54      1571.18 o                         
   3  11   1       9561.45       8676.71       816.34 o                         
   5  11   1      13696.64      11489.17      1129.46 o                         
   9  11   1       2380.04       1593.54       380.21 o                         
  13  11   1        364.86        156.56       234.84 o                         
  15  11   1        835.34        620.64       329.89 o                         
  17  11   1        587.27        346.67       313.12 o                         
  19  11   1         15.27         27.96       346.67 o                         
 -20  12   1       1202.89        749.25       475.27 o                         
 -18  12   1       3125.85       2990.83       603.87 o                         
 -16  12   1       6268.24       5677.01       620.64 o                         
 -14  12   1        205.87         21.41       110.94 o                         
 -12  12   1       7296.83       7468.37       478.20 o                         
 -10  12   1       7338.06       6742.24       487.72 o                         
  -8  12   1        377.52        395.58        92.93 o                         
  -6  12   1      21566.36      20595.85      1200.61 o                         
  -4  12   1       7753.33       7599.96       463.02 o                         
   2  12   1       4888.97       4796.85       559.14 o                         
   4  12   1      44222.72      36865.66      3113.84 o                         
   6  12   1        114.14        117.42       184.52 o                         
  14  12   1      13968.31      10700.79      1157.42 o                         
  16  12   1        319.14        290.75       335.48 o                         
 -19  13   1       3023.95       2230.96       615.05 o                         
 -17  13   1        183.14        156.56       380.21 o                         
 -15  13   1       7873.44       5848.03       844.30 o                         
 -13  13   1       7242.69       6583.73       947.74 o                         
 -11  13   1       3003.35       2671.51       312.84 o                         
  -9  13   1      16142.81      14892.33       722.51 o                         
  -7  13   1       8318.77       8694.45      1165.52 o                         
  -3  13   1      38332.22      38951.25      2884.59 o                         
   3  13   1       5601.89       4808.03       626.23 o                         
   5  13   1      43327.37      36485.45      3080.29 o                         
   9  13   1       3472.81       2230.96       492.04 o                         
  13  13   1       4604.76       2895.78       609.46 o                         
  15  13   1       1531.99       1336.34       475.27 o                         
  17  13   1       5468.03       3639.43       743.65 o                         
  19  13   1         10.51        184.52       475.27 o                         
 -18  14   1        427.69        391.40       542.36 o                         
 -16  14   1       1307.73        861.07       441.72 o                         
 -14  14   1        730.04        525.59       391.40 o                         
 -12  14   1       2892.80       2611.18       559.14 o                         
 -10  14   1         76.01        117.42       268.39 o                         
  -8  14   1      12947.38      11142.51      1157.42 o                         
  -6  14   1      13495.41      12875.83      1218.92 o                         
  -4  14   1       2141.41       1990.53       402.58 o                         
   4  14   1      36949.48      35591.38      2862.23 o                         
   6  14   1       2857.83       2516.12       480.86 o                         
   8  14   1       4724.59       3740.08       626.23 o                         
  10  14   1       2267.56       1464.94       419.35 o                         
  12  14   1       1209.65        676.56       374.62 o                         
  14  14   1       1677.80       1425.80       492.04 o                         
  16  14   1        881.25        715.70       469.68 o                         
  18  14   1       1455.85        581.50       520.00 o                         
 -19  15   1        128.79         33.55       609.46 o                         
 -17  15   1        314.68        -16.77       575.91 o                         
 -15  15   1        493.98        620.64       452.90 o                         
 -13  15   1        188.42        497.63       391.40 o                         
 -11  15   1        112.20        123.01       307.53 o                         
  -9  15   1        146.74        -11.18       268.39 o                         
  -7  15   1       1656.00       1263.65       374.62 o                         
  -5  15   1       1865.97       1727.74       385.81 o                         
   3  15   1        126.00        301.93       268.39 o                         
   5  15   1        329.48        396.99       279.57 o                         
   9  15   1         30.04        -27.96       296.34 o                         
  11  15   1        378.30        139.78       341.07 o                         
  13  15   1       1102.74       1073.55       441.72 o                         
  15  15   1        460.13        268.39       447.31 o                         
  17  15   1        119.58        156.56       520.00 o                         
 -18  16   1        309.14        167.74       637.42 o                         
 -16  16   1        801.68        290.75       564.73 o                         
 -14  16   1        159.84         39.14       441.72 o                         
 -12  16   1       3986.56       3119.43       648.60 o                         
 -10  16   1       1271.36       1090.32       396.99 o                         
  -8  16   1       3397.65       3113.84       682.15 o                         
  -6  16   1       8439.18       7547.81       866.66 o                         
   6  16   1        165.90        190.11       290.75 o                         
   8  16   1       4287.30       3689.75       659.78 o                         
  10  16   1        593.93         83.87       369.03 o                         
  12  16   1       1419.93       1140.64       480.86 o                         
  14  16   1       1659.97       1230.10       520.00 o                         
  16  16   1         23.55       -117.42       542.36 o                         
 -17  17   1        599.57        301.93       704.51 o                         
 -15  17   1       3470.36       2929.32       698.92 o                         
 -13  17   1       4493.65       3684.16       721.29 o                         
 -11  17   1        274.76        531.18       424.95 o                         
  -9  17   1       7010.08       6647.59       883.44 o                         
  -7  17   1       1050.95        989.67       374.62 o                         
   5  17   1       9383.10       9146.38      1006.45 o                         
   7  17   1      10047.08       9493.05      1073.55 o                         
   9  17   1        193.40        301.93       374.62 o                         
  11  17   1       6309.45       4931.04       816.34 o                         
  13  17   1       2433.28       2331.61       648.60 o                         
  15  17   1        520.69       1012.04       620.64 o                         
 -16  18   1       1777.09       1336.34       738.06 o                         
 -14  18   1         23.72        -67.10       581.50 o                         
 -12  18   1       5621.61       5434.26       849.89 o                         
 -10  18   1       2499.07       1990.53       564.73 o                         
  -8  18   1       3950.36       3393.41       648.60 o                         
   6  18   1        116.64         50.32       357.85 o                         
   8  18   1       6766.19       6675.55       905.80 o                         
  10  18   1       3152.64       2270.10       615.05 o                         
  12  18   1       1168.45       1576.77       637.42 o                         
  14  18   1       4590.48       4209.75       855.48 o                         
 -15  19   1        521.24        -44.73       743.65 o                         
 -13  19   1        420.17        223.66       626.23 o                         
 -11  19   1        881.49        916.99       564.73 o                         
  -9  19   1       4733.88       4869.53       810.75 o                         
   7  19   1       5675.29       5165.88       821.93 o                         
   9  19   1        122.64        123.01       447.31 o                         
  11  19   1       3207.40       2516.12       710.11 o                         
  13  19   1       1631.52       1347.52       693.33 o                         
 -12  20   1        341.83        184.52       659.78 o                         
 -10  20   1        342.58        469.68       598.28 o                         
  12  20   1         56.36       -402.58       682.15 o                         
  11  21   1        446.07       -229.25       743.65 o                         
  -6 -20   2       1486.95       1621.50       464.08 o                         
  -4 -20   2       2321.23       2651.25       307.17 o                         
  -2 -20   2       6726.27       7378.50       441.86 o                         
   0 -20   2         96.20         73.01       141.01 o                         
   2 -20   2       8618.34       9860.65       663.89 o                         
  -9 -19   2       3107.56       3482.87       514.41 o                         
  -7 -19   2        350.74        296.42       123.98 o                         
  -5 -19   2       9238.03       9853.61       452.00 o                         
  -3 -19   2       1978.62       2261.62       192.68 o                         
  -1 -19   2       3651.62       3645.89       193.07 o                         
   1 -19   2       2724.16       2832.81       181.76 o                         
   3 -19   2        639.24        738.73       108.08 o                         
   5 -19   2       2530.48       2794.19       176.11 o                         
 -10 -18   2         40.29         50.32       229.25 o                         
  -8 -18   2       1175.22       1215.91       135.03 o                         
  -6 -18   2        597.02        525.16        88.92 o                         
  -4 -18   2        612.79        646.71       110.39 o                         
  -2 -18   2        978.02       1054.01       100.06 o                         
   0 -18   2         16.18          5.93        99.72 o                         
   2 -18   2        501.97        478.74        83.75 o                         
   4 -18   2          8.95         37.49        94.64 o                         
   6 -18   2        722.90        735.35       123.01 o                         
 -11 -17   2        495.39        682.15       257.20 o                         
  -9 -17   2        907.81       1358.71       285.16 o                         
  -7 -17   2         20.44         17.75        44.44 o                         
  -5 -17   2       1089.58       1285.44       109.77 o                         
  -3 -17   2       1281.67       1487.81       105.50 o                         
  -1 -17   2       1972.85       2192.57       128.05 o                         
   1 -17   2       1704.55       1968.42       118.54 o                         
   3 -17   2        281.28        300.23        67.36 o                         
   5 -17   2       3873.72       4543.10       283.39 o                         
   7 -17   2       2187.91       2198.53       357.89 o                         
 -12 -16   2       6149.34       6949.53       631.83 o                         
 -10 -16   2         10.51        -83.87       178.92 o                         
  -8 -16   2       4362.05       4914.36       300.50 o                         
  -6 -16   2       1597.60       1750.40       128.01 o                         
  -4 -16   2       4165.80       4312.82       178.51 o                         
  -2 -16   2      13205.38      13322.50       422.34 o                         
   0 -16   2       1084.43       1120.25        89.76 o                         
   2 -16   2      26884.64      27917.21       817.84 o                         
   4 -16   2       5531.28       5948.60       223.82 o                         
   6 -16   2       2803.00       2703.89       190.88 o                         
   8 -16   2      12772.29      14894.55      1716.28 o                         
  14 -16   2        786.38        341.07       229.25 o                         
 -13 -15   2        264.33        313.12       218.06 o                         
 -11 -15   2       8525.97       9090.47       715.70 o                         
  -9 -15   2       4681.68       5240.28       500.43 o                         
  -7 -15   2       5217.84       5468.94       175.80 o                         
  -5 -15   2      30869.85      31990.50       948.00 o                         
  -3 -15   2       1141.02       1126.30        85.67 o                         
  -1 -15   2      35625.71      35733.39      1025.07 o                         
   1 -15   2      18199.33      19018.95       571.47 o                         
   3 -15   2       8086.01       7910.63       302.32 o                         
   5 -15   2      20484.17      22042.17       653.36 o                         
   7 -15   2       1234.08       1310.34       267.78 o                         
   9 -15   2       8772.92       9972.44       668.83 o                         
  11 -15   2       8118.70      10572.19       939.35 o                         
  15 -15   2       6687.46       6697.92       670.97 o                         
 -14 -14   2       2278.14       2415.48       374.62 o                         
 -12 -14   2       7793.45       8676.71       698.92 o                         
 -10 -14   2         76.76         41.12       132.43 o                         
  -8 -14   2      10219.23       9884.60       308.42 o                         
  -6 -14   2       3960.69       4091.37       187.68 o                         
  -4 -14   2       9895.68      10233.13       329.83 o                         
  -2 -14   2      25750.19      25719.55       750.61 o                         
   0 -14   2       4642.93       4518.77       177.07 o                         
   2 -14   2      50251.88      51558.65      1451.68 o                         
   4 -14   2       6199.32       6273.84       223.18 o                         
   6 -14   2       7142.83       6944.19       269.06 o                         
   8 -14   2       8529.24       9320.40       494.37 o                         
  10 -14   2        130.93        -88.84       161.45 o                         
  12 -14   2       7997.53      10594.55       916.99 o                         
  14 -14   2       2094.55       1643.87       313.12 o                         
  16 -14   2       1381.54       1543.22       318.71 o                         
 -15 -13   2       5131.99       4998.14       536.77 o                         
 -13 -13   2       4903.18       4953.41       480.86 o                         
 -11 -13   2         58.73        -21.97       128.71 o                         
  -9 -13   2        466.44        488.01        98.46 o                         
  -7 -13   2        486.06        521.57        41.08 o                         
  -5 -13   2        299.94        289.62        48.27 o                         
  -3 -13   2        202.30         63.18        44.05 o                         
  -1 -13   2       2324.85       2223.22       114.45 o                         
   1 -13   2       1901.93       1900.13        99.69 o                         
   3 -13   2       7950.77       7998.13       266.17 o                         
   5 -13   2       6351.69       6272.59       215.33 o                         
   7 -13   2        801.91       1056.28       126.25 o                         
   9 -13   2       1154.80       1227.70       147.25 o                         
  11 -13   2        430.00        693.33       229.25 o                         
  13 -13   2         84.58        184.52       223.66 o                         
  15 -13   2        645.46        452.90       218.06 o                         
  17 -13   2         10.70         61.51       206.88 o                         
 -18 -12   2       1588.00       1235.70       307.53 o                         
 -16 -12   2       1831.30       1806.02       329.89 o                         
 -14 -12   2       2613.63       2616.77       380.21 o                         
 -12 -12   2       7684.60       7933.61       654.19 o                         
 -10 -12   2       1168.79       1377.47       148.45 o                         
  -8 -12   2       4323.25       4393.13       177.43 o                         
  -6 -12   2      11530.34      11591.66       388.53 o                         
  -4 -12   2       1256.00       1498.51        84.39 o                         
  -2 -12   2       1690.78       1733.06       103.94 o                         
   0 -12   2        529.80        546.51        62.10 o                         
   2 -12   2        685.19        697.11        59.35 o                         
   4 -12   2        108.67         94.77        32.73 o                         
   6 -12   2        270.53        287.53        76.19 o                         
   8 -12   2       7439.18       7473.39       481.81 o                         
  10 -12   2        101.85        -40.72        81.49 o                         
  12 -12   2       3573.49       4159.43       458.49 o                         
  14 -12   2       1679.94       1661.21       313.12 o                         
  16 -12   2        272.42        290.75       195.70 o                         
  18 -12   2        551.82        396.99       246.02 o                         
 -19 -11   2       1616.64       1090.32       313.12 o                         
 -15 -11   2       2336.55       2270.10       329.89 o                         
 -13 -11   2        773.09        799.57       201.29 o                         
 -11 -11   2       6414.68       6704.70       313.10 o                         
  -9 -11   2       6798.61       6518.71       310.90 o                         
  -7 -11   2       3285.78       3589.05       117.38 o                         
  -5 -11   2      31488.46      31713.40       885.93 o                         
  -3 -11   2       6382.05       6526.01       215.95 o                         
  -1 -11   2      21105.83      20037.24       579.93 o                         
   1 -11   2      19540.88      19643.19       575.19 o                         
   3 -11   2       1923.71       1854.44        88.81 o                         
   5 -11   2      25481.48      26904.06       771.29 o                         
   7 -11   2      13819.31      14374.39       859.16 o                         
   9 -11   2      10878.46      11366.38       622.47 o                         
  11 -11   2      13803.69      14521.53       638.75 o                         
  13 -11   2       1537.17       1596.42       522.79 o                         
  15 -11   2      10748.93      10314.98       805.16 o                         
  17 -11   2        684.02        749.25       313.12 o                         
  19 -11   2       2277.67       2040.85       369.03 o                         
 -18 -10   2       3087.19       3125.02       424.95 o                         
 -16 -10   2        711.45        430.54       206.88 o                         
 -14 -10   2       9871.69      10846.16       849.89 o                         
 -12 -10   2      15020.14      16181.34       657.41 o                         
 -10 -10   2       1423.78       1650.38       130.18 o                         
  -8 -10   2      62261.35      62260.62      2454.03 o                         
  -6 -10   2      32096.92      32576.69       911.58 o                         
  -4 -10   2      23014.82      24473.18       678.92 o                         
  -2 -10   2      68016.08      65763.68      1994.63 o                         
   0 -10   2        538.41        489.63        45.37 o                         
   2 -10   2      45470.14      45853.59      1397.52 o                         
   4 -10   2      26685.47      27731.48       833.62 o                         
   6 -10   2      15275.67      16284.89       859.01 o                         
   8 -10   2      56750.12      61143.26      2472.60 o                         
  10 -10   2       1678.47       1824.10       146.47 o                         
  12 -10   2      42066.86      45643.89      1825.63 o                         
  14 -10   2      12989.39      13227.79       824.45 o                         
  16 -10   2       5088.62       4897.49       520.00 o                         
  18 -10   2       7388.82       7419.21       693.33 o                         
 -19  -9   2        666.18        486.45       223.66 o                         
 -17  -9   2       2841.02       2600.20       274.76 o                         
 -15  -9   2       6734.23       6915.98       626.23 o                         
 -13  -9   2        292.65        179.59        77.73 o                         
 -11  -9   2      23108.40      24392.58       959.79 o                         
  -9  -9   2      19223.29      20029.53       778.49 o                         
  -7  -9   2       6487.72       6489.07       175.76 o                         
  -5  -9   2      58210.36      60864.44      1665.52 o                         
  -3  -9   2      11836.64      11616.30       344.67 o                         
  -1  -9   2      63124.17      61213.25      1708.50 o                         
   1  -9   2      42015.16      42657.68      1202.99 o                         
   3  -9   2       5170.68       4966.00       166.89 o                         
   5  -9   2      41304.32      41956.90      1564.30 o                         
   7  -9   2       5930.98       6316.60       307.33 o                         
   9  -9   2      19176.09      19144.93      1021.65 o                         
  11  -9   2      13594.46      13745.34       568.80 o                         
  13  -9   2       1930.36       2279.34       154.45 o                         
  15  -9   2       5597.94       5855.61       394.84 o                         
  17  -9   2        436.82        447.31       190.11 o                         
  19  -9   2       2797.25       3331.90       458.49 o                         
 -20  -8   2        388.79        380.21       212.47 o                         
 -18  -8   2        429.06        223.66       162.15 o                         
 -16  -8   2       1450.38       1411.91       271.18 o                         
 -14  -8   2       1547.90       1769.26       148.89 o                         
 -12  -8   2       2195.15       2216.92       151.26 o                         
 -10  -8   2       1432.36       1383.01       109.46 o                         
  -8  -8   2      10159.24      10024.94       513.94 o                         
  -6  -8   2        275.84        224.32        21.60 o                         
  -4  -8   2        599.67        569.14        40.76 o                         
  -2  -8   2       1024.29        802.12        52.58 o                         
   0  -8   2        625.49        556.81        47.16 o                         
   2  -8   2       1861.00       1706.00        76.48 o                         
   4  -8   2        184.15        141.65        32.01 o                         
   6  -8   2       8120.51       8499.33       885.95 o                         
   8  -8   2       4395.67       4291.98       221.24 o                         
  10  -8   2       2660.59       3443.79       195.11 o                         
  12  -8   2       6365.66       6640.88       281.37 o                         
  14  -8   2         55.53        -16.31        69.94 o                         
  16  -8   2        806.17        785.42       158.13 o                         
  18  -8   2       1002.32        581.50       218.06 o                         
  20  -8   2        183.30         39.14       201.29 o                         
 -21  -7   2       1445.79       1442.58       313.12 o                         
 -19  -7   2       1062.99        972.90       251.61 o                         
 -17  -7   2        906.95        866.66       229.25 o                         
 -15  -7   2        235.17        159.95        66.02 o                         
 -13  -7   2        146.32         52.00        63.11 o                         
 -11  -7   2      21926.42      20936.36       875.84 o                         
  -9  -7   2       3199.52       2997.86       161.34 o                         
  -7  -7   2        160.55        176.49        18.03 o                         
  -5  -7   2       2034.72       2059.75       109.48 o                         
  -3  -7   2       1725.63       1413.73        63.15 o                         
  -1  -7   2      22450.53      21178.65       633.95 o                         
   1  -7   2      15660.59      15742.05       512.55 o                         
   3  -7   2      16594.80      17001.26       529.12 o                         
   5  -7   2       2936.48       2566.97       145.96 o                         
   7  -7   2       4131.92       3893.05       206.12 o                         
   9  -7   2        761.97        815.96        90.27 o                         
  11  -7   2       1693.04       1769.06       117.63 o                         
  13  -7   2        410.49        348.60        82.56 o                         
  15  -7   2       2908.59       2814.95       171.58 o                         
  17  -7   2       1610.73       1615.91       290.75 o                         
 -20  -6   2        436.30        335.48       190.11 o                         
 -18  -6   2       6065.94       6423.94       626.23 o                         
 -16  -6   2        627.32        682.13        58.20 o                         
 -14  -6   2       7448.45       7367.20       249.90 o                         
 -12  -6   2      26449.20      26721.10       812.26 o                         
 -10  -6   2       5058.23       5237.97       177.38 o                         
  -8  -6   2      66082.12      65151.22      1969.07 o                         
  -6  -6   2      19404.12      21011.14       635.93 o                         
  -4  -6   2      47336.05      49862.14      2281.79 o                         
  -2  -6   2      59566.71      56971.03      1887.54 o                         
   0  -6   2      14736.74      14892.00       471.75 o                         
   2  -6   2      51229.41      48003.54      1617.99 o                         
   4  -6   2      22269.53      22903.51      1132.32 o                         
   6  -6   2      47424.67      50418.59      3454.91 o                         
   8  -6   2      60602.04      63204.58      2444.27 o                         
  10  -6   2       2277.74       2371.43       126.84 o                         
  12  -6   2      21869.27      22249.50       790.23 o                         
  14  -6   2       3305.33       3126.40       215.40 o                         
  16  -6   2       4588.23       4892.50       239.14 o                         
  18  -6   2      10385.41      10756.70       889.03 o                         
  20  -6   2         41.53        -72.69       167.74 o                         
 -21  -5   2       2125.06       1509.67       324.30 o                         
 -19  -5   2       2160.70       2544.08       357.85 o                         
 -17  -5   2       2522.99       2379.39       119.24 o                         
 -15  -5   2      19789.39      19695.82       702.49 o                         
 -13  -5   2       1247.27       1204.85        69.02 o                         
 -11  -5   2      45738.80      44596.87      1351.89 o                         
  -9  -5   2      54137.18      52325.95      1783.25 o                         
  -7  -5   2      15147.41      15534.09       474.82 o                         
  -5  -5   2     129423.51     128176.41      3852.31 o                         
  -3  -5   2      22853.21      25223.27      1114.37 o                         
  -1  -5   2     267963.47     244704.52     17596.92 o                         
   1  -5   2     155104.94     147944.62      4870.82 o                         
   3  -5   2       3979.73       3725.09       128.53 o                         
   5  -5   2     146929.08     151548.11     10781.86 o                         
   7  -5   2      30240.05      31886.62      1249.21 o                         
   9  -5   2      40840.64      39008.32      1355.85 o                         
  11  -5   2      22903.52      22666.56       802.20 o                         
  13  -5   2       4389.76       4144.97       198.48 o                         
  15  -5   2      19704.57      19585.36       881.13 o                         
  17  -5   2       2761.78       3017.74       182.95 o                         
  19  -5   2       3388.01       3874.27       458.49 o                         
  21  -5   2       1985.52       1956.98       357.85 o                         
 -22  -4   2       2996.92       3102.66       447.31 o                         
 -20  -4   2        428.41        307.53       195.70 o                         
 -18  -4   2       3896.84       4014.93       173.80 o                         
 -16  -4   2       4347.36       4514.83       179.18 o                         
 -14  -4   2      10969.59      10863.83       364.47 o                         
 -12  -4   2      29845.37      28987.54       892.02 o                         
 -10  -4   2       3162.57       3746.56       137.49 o                         
  -8  -4   2      83556.97      79118.70      2346.21 o                         
  -6  -4   2      39144.00      39741.78      1463.33 o                         
  -4  -4   2      24380.60      24030.99       829.51 o                         
  -2  -4   2      75941.62      75013.21      4112.18 o                         
   0  -4   2       5759.24       5999.42       221.47 o                         
   2  -4   2       3084.26       2462.24        92.39 o                         
   4  -4   2       7252.61       8014.46       704.23 o                         
   6  -4   2       5928.42       5743.11       313.85 o                         
   8  -4   2      75712.01      75390.92      2544.47 o                         
  10  -4   2       5593.43       5342.65       222.03 o                         
  12  -4   2      25819.48      26243.88       904.86 o                         
  14  -4   2      10440.10      10999.92       473.71 o                         
  16  -4   2       1123.13       1036.24       106.30 o                         
  18  -4   2      13676.21      14904.40       611.59 o                         
  20  -4   2        921.38        257.20       279.57 o                         
 -21  -3   2         68.01        212.47       178.92 o                         
 -19  -3   2        614.12        688.90        76.88 o                         
 -17  -3   2        812.79        811.37        69.84 o                         
 -15  -3   2       6087.12       6410.47       225.06 o                         
 -13  -3   2       6537.04       6568.71       254.35 o                         
 -11  -3   2       2440.02       2402.62       114.95 o                         
  -9  -3   2      64949.78      64898.36      1976.64 o                         
  -7  -3   2         42.80        113.77        17.97 o                         
  -5  -3   2      17682.29      18543.69       646.41 o                         
  -3  -3   2       1200.02       1334.47        51.72 o                         
  -1  -3   2      12862.17      13718.65       554.28 o                         
   1  -3   2       8334.03       7827.38       553.55 o                         
   3  -3   2       7699.52       7782.64       542.36 o                         
   5  -3   2       7363.17       7232.27       283.59 o                         
   7  -3   2       1464.83       1370.05       111.37 o                         
   9  -3   2      20558.56      22488.33       792.43 o                         
  11  -3   2       4344.11       4817.60       211.16 o                         
  13  -3   2       3466.38       3298.24       170.83 o                         
  15  -3   2       2171.18       2395.65       136.73 o                         
  17  -3   2        223.61        461.63        88.83 o                         
  19  -3   2       1244.14       1311.97       138.48 o                         
  21  -3   2        126.05        -72.69       178.92 o                         
 -22  -2   2        677.49        486.45       218.06 o                         
 -20  -2   2        252.15        228.93        65.71 o                         
 -18  -2   2       3249.77       3078.98       148.05 o                         
 -16  -2   2       1573.35       1763.74       110.96 o                         
 -14  -2   2        343.89        384.14        47.91 o                         
 -12  -2   2       3203.33       3040.76       118.61 o                         
 -10  -2   2       1813.68       2001.70        78.10 o                         
  -8  -2   2      34725.82      35671.45      1208.42 o                         
  -6  -2   2      10813.20      10229.68       324.50 o                         
  -4  -2   2      34050.69      35309.74      1070.21 o                         
  -2  -2   2        562.26        653.13        35.20 o                         
   0  -2   2        203.90        129.63        15.32 o                         
   2  -2   2      32960.36      32868.38      2303.65 o                         
   4  -2   2      63012.06      64087.67      2349.09 o                         
   6  -2   2       1038.87        895.83        61.24 o                         
   8  -2   2      20723.61      20875.93       733.76 o                         
  10  -2   2       1230.45       1269.21        84.26 o                         
  12  -2   2       2295.47       2353.93       123.47 o                         
  14  -2   2       1956.69       2317.03       130.69 o                         
  16  -2   2       1046.39       1061.84       111.39 o                         
  18  -2   2       3713.77       3817.34       218.53 o                         
  20  -2   2        345.30        347.34        97.00 o                         
  22  -2   2        777.58        659.78       251.61 o                         
 -21  -1   2       3584.07       3924.05       195.84 o                         
 -19  -1   2       1213.91       1276.35        91.41 o                         
 -17  -1   2       3314.65       3051.38       136.41 o                         
 -15  -1   2      32028.85      32569.70       989.97 o                         
 -13  -1   2       4513.80       4114.02       146.80 o                         
 -11  -1   2      37848.64      35556.80      1123.17 o                         
  -9  -1   2      42644.58      41359.66      1315.49 o                         
  -7  -1   2       9427.84      11309.03       360.63 o                         
  -5  -1   2      55113.84      60314.90      2039.18 o                         
  -3  -1   2      15926.37      16294.53       637.02 o                         
  -1  -1   2     125012.01     135299.17      7613.97 o                         
   1  -1   2     116374.57      95705.69      6314.76 o                         
   3  -1   2      14492.11      14627.89       744.94 o                         
   5  -1   2     206700.97     196173.69      9405.07 o                         
   7  -1   2      28467.84      30257.73      1023.15 o                         
   9  -1   2      40948.23      41721.22      1435.92 o                         
  11  -1   2       7947.44       7121.26       281.85 o                         
  13  -1   2       6650.48       6528.59       257.46 o                         
  15  -1   2      15271.85      15139.80       646.97 o                         
  17  -1   2       1188.70       1110.62       116.23 o                         
  19  -1   2       6584.01       7243.85       429.16 o                         
  21  -1   2       1211.35       1447.22       172.42 o                         
 -22   0   2       4759.17       5471.25       251.32 o                         
 -20   0   2         88.11        -20.94        54.82 o                         
 -18   0   2      17858.08      17205.79       553.48 o                         
 -16   0   2       6790.49       6572.67       233.54 o                         
 -14   0   2      35657.43      34042.50      1041.04 o                         
 -12   0   2       1447.57       1199.86        66.62 o                         
 -10   0   2     124423.16     132215.92      3942.83 o                         
  -8   0   2      72805.04      68612.43      2052.16 o                         
  -6   0   2      46184.02      49705.89      1486.55 o                         
  -4   0   2      43015.08      45129.02      1505.20 o                         
  -2   0   2     346863.44     347601.19     18346.98 o                         
   0   0   2       2126.42       2141.50       184.52 o                         
   2   0   2     217891.73     207871.70     11956.79 o                         
   4   0   2     158162.45     167551.55      7878.94 o                         
   6   0   2      13202.89      12231.09       491.54 o                         
   8   0   2     252710.06     259055.33     12186.11 o                         
  10   0   2       3691.64       4698.21       191.04 o                         
  12   0   2      18642.16      18805.22       760.37 o                         
  14   0   2      17139.26      18564.80       940.08 o                         
  16   0   2      15729.05      16977.33       703.81 o                         
  18   0   2      32907.39      33942.95      1359.24 o                         
  20   0   2         17.08        116.41        78.47 o                         
  22   0   2       6883.17       7642.07       380.60 o                         
  24   0   2        831.51        905.80       246.02 o                         
 -23   1   2        391.42        308.08        96.01 o                         
 -21   1   2       3522.75       3822.15       175.62 o                         
 -19   1   2       1336.87       1420.61        93.43 o                         
 -17   1   2       3277.18       3077.53       133.88 o                         
 -15   1   2      31150.02      31896.39       988.48 o                         
 -13   1   2       4110.39       3689.84       143.53 o                         
 -11   1   2      40947.97      38692.38      1124.13 o                         
  -9   1   2      46864.38      46192.77      1317.47 o                         
  -7   1   2       8172.80       9763.53       322.96 o                         
  -5   1   2      56521.36      61851.53      1826.13 o                         
  -3   1   2      16646.20      16636.30       496.08 o                         
  -1   1   2     125646.82     114021.88      9954.34 o                         
   1   1   2     117184.16     101205.22      6386.34 o                         
   3   1   2      14420.14      14982.48       844.30 o                         
   5   1   2     206683.67     203551.02      9397.16 o                         
   7   1   2      28540.29      29855.87       911.61 o                         
   9   1   2      41973.28      42859.26      1278.96 o                         
  11   1   2       8285.17       7687.87       278.03 o                         
  13   1   2       6391.13       6165.88       320.05 o                         
  15   1   2      15917.59      15854.86       646.75 o                         
  17   1   2       1339.99       1539.70       117.99 o                         
  19   1   2       6758.16       7468.30       345.33 o                         
  21   1   2       1144.73       1339.74       154.99 o                         
  23   1   2        265.57        352.26       184.52 o                         
 -24   2   2        581.96        732.47       173.33 o                         
 -22   2   2        553.36        554.46        76.87 o                         
 -20   2   2        314.45        189.57        56.80 o                         
 -18   2   2       3683.60       3674.39       161.82 o                         
 -16   2   2       1503.55       1655.01       110.02 o                         
 -14   2   2        125.08         52.67        58.47 o                         
 -12   2   2       3452.17       2989.82       115.90 o                         
 -10   2   2       1532.52       1564.90        73.88 o                         
  -8   2   2      34912.28      36165.56      1084.15 o                         
  -6   2   2      11324.16      10812.13       324.40 o                         
  -4   2   2      34879.89      36344.50      1195.83 o                         
  -2   2   2        688.67        732.47        67.10 o                         
   0   2   2        213.18        179.35        25.14 o                         
   2   2   2      33348.56      34931.41      1330.83 o                         
   4   2   2      63131.98      64593.12      4019.93 o                         
   6   2   2       1480.77       1333.32        56.46 o                         
   8   2   2      21303.87      21393.62       649.41 o                         
  10   2   2       1372.18       1316.08        67.57 o                         
  12   2   2       2338.67       2274.67       109.50 o                         
  14   2   2       1689.45       1830.38       140.17 o                         
  16   2   2       1030.40       1209.98        96.18 o                         
  18   2   2       3648.29       3391.46       195.48 o                         
  20   2   2        292.02        371.37        82.26 o                         
  22   2   2        878.40        970.76       112.60 o                         
  24   2   2        105.86         44.73       173.33 o                         
 -23   3   2         82.46        -25.95        71.22 o                         
 -21   3   2         23.98        -34.79        54.41 o                         
 -19   3   2        545.86        541.68        59.52 o                         
 -17   3   2        986.59        957.00        71.77 o                         
 -15   3   2       5683.27       6234.52       220.81 o                         
 -13   3   2       6758.03       6507.65       222.45 o                         
 -11   3   2       3204.43       3072.57       107.77 o                         
  -9   3   2      66114.12      67072.38      1977.10 o                         
  -7   3   2        147.03        177.85        34.39 o                         
  -5   3   2      19405.97      19810.12       648.43 o                         
  -3   3   2       1172.62       1343.26        68.82 o                         
  -1   3   2      13664.50      14834.16       491.10 o                         
   1   3   2       9306.52       8410.54       554.18 o                         
   3   3   2       7541.57       6586.09       547.96 o                         
   5   3   2       8526.24       8633.12       326.85 o                         
   7   3   2       1698.96       1623.80        86.44 o                         
   9   3   2      21148.23      23001.40       699.81 o                         
  11   3   2       4642.63       5229.69       178.53 o                         
  13   3   2       3529.10       3746.75       153.67 o                         
  15   3   2       1594.14       1561.59       113.34 o                         
  17   3   2        298.91        617.38       100.71 o                         
  19   3   2       1085.79       1060.31        97.70 o                         
  21   3   2         61.49          2.07        64.79 o                         
  23   3   2         72.22        242.81        92.35 o                         
 -24   4   2        686.76        821.93       195.70 o                         
 -22   4   2       2971.16       3179.97       153.53 o                         
 -20   4   2        571.30        508.16        87.16 o                         
 -18   4   2       4481.97       4397.02       169.47 o                         
 -16   4   2       4921.77       4877.19       192.10 o                         
 -14   4   2      11484.20      11512.77       364.41 o                         
 -12   4   2      29634.79      29447.91       891.80 o                         
 -10   4   2       3412.65       3992.37       137.31 o                         
  -8   4   2      82222.59      77808.20      2346.18 o                         
  -6   4   2      37576.41      36424.43      1274.71 o                         
  -4   4   2      25886.07      25786.97      1123.13 o                         
  -2   4   2      75477.94      68049.60      4752.12 o                         
   0   4   2       5837.52       5896.09       251.48 o                         
   2   4   2       2925.79       2888.26       215.14 o                         
   4   4   2       6814.39       7089.31       603.87 o                         
   6   4   2       6009.91       5660.40       258.40 o                         
   8   4   2      77048.30      76008.20      2541.51 o                         
  10   4   2       5758.86       5466.34       213.37 o                         
  12   4   2      25274.76      25307.28       886.66 o                         
  14   4   2      10003.85      10424.17       445.07 o                         
  16   4   2       1291.55       1429.96       140.04 o                         
  18   4   2      13344.47      13247.18       576.55 o                         
  20   4   2        869.14        731.22        86.69 o                         
  22   4   2       1989.26       2121.70       239.15 o                         
 -23   5   2        287.12         98.04        78.23 o                         
 -21   5   2       2092.98       1872.67       110.46 o                         
 -19   5   2       2415.78       2545.18       161.14 o                         
 -17   5   2       2614.42       2432.23       109.22 o                         
 -15   5   2      20240.85      20050.54       694.33 o                         
 -13   5   2       1252.22       1191.48        72.08 o                         
 -11   5   2      45484.64      44959.07      1352.71 o                         
  -9   5   2      55018.05      54041.73      1793.66 o                         
  -7   5   2      14374.94      15182.76       629.38 o                         
  -5   5   2     130863.91     132990.23      6113.59 o                         
  -3   5   2      23021.88      23161.20      1174.25 o                         
  -1   5   2     265464.16     275689.31     10111.75 o                         
   1   5   2     154012.86     145094.41      8335.79 o                         
   3   5   2       4456.23       3813.52       231.77 o                         
   5   5   2     146871.23     131356.09      9694.34 o                         
   7   5   2      29701.92      31091.89      1256.48 o                         
   9   5   2      42035.95      40536.61      1574.01 o                         
  11   5   2      23330.20      22937.75       917.29 o                         
  13   5   2       4904.23       4317.05       249.27 o                         
  15   5   2      20672.55      19612.71       981.46 o                         
  17   5   2       2858.97       2959.03       149.96 o                         
  19   5   2       3581.94       3806.17       253.86 o                         
  21   5   2       2050.35       1806.02       385.81 o                         
 -22   6   2       1709.77       2147.38       214.27 o                         
 -20   6   2        402.26        388.40        62.05 o                         
 -18   6   2       6475.96       6590.36       236.93 o                         
 -16   6   2        559.96        613.75        43.09 o                         
 -14   6   2       7627.41       7270.20       274.85 o                         
 -12   6   2      26686.28      26226.53       917.61 o                         
 -10   6   2       4814.41       4845.59       248.04 o                         
  -8   6   2      66304.69      66665.29      2564.95 o                         
  -6   6   2      20372.45      20680.62       841.30 o                         
  -4   6   2      47062.48      46790.05      2312.52 o                         
  -2   6   2      57139.10      54312.80      2165.70 o                         
   0   6   2      14606.39      15017.53       608.36 o                         
   2   6   2      49891.25      48152.22      2269.03 o                         
   6   6   2      47249.59      43708.95      3326.31 o                         
   8   6   2      59299.57      60216.84      2982.34 o                         
  10   6   2       2132.40       2109.13       191.80 o                         
  12   6   2      22261.40      22052.75      1133.97 o                         
  14   6   2       3704.01       3628.25       408.17 o                         
  16   6   2       4460.69       4394.27       520.00 o                         
  18   6   2      10682.93      10365.44       569.29 o                         
  20   6   2         56.29         -5.01        54.74 o                         
  22   6   2       1614.45          0.00        67.10 o                         
 -21   7   2       1466.99       1208.94        99.36 o                         
 -19   7   2       1024.26        961.56        81.51 o                         
 -17   7   2        748.96        758.60        67.09 o                         
 -15   7   2         75.20        151.17        86.38 o                         
 -13   7   2        112.65         11.47        75.21 o                         
 -11   7   2      22175.09      22378.56       891.87 o                         
  -9   7   2       3034.17       2906.66       171.17 o                         
  -7   7   2        418.75        457.72        98.66 o                         
  -5   7   2       1273.65       1400.42       136.36 o                         
  -3   7   2       1674.55       1528.09       101.87 o                         
  -1   7   2      23986.85      24555.70       791.41 o                         
   1   7   2      16969.04      17156.24       749.41 o                         
   3   7   2      16436.42      17141.50      1151.82 o                         
   5   7   2       3119.95       1850.75       296.34 o                         
   7   7   2       4645.73       4114.70       436.13 o                         
  11   7   2       1564.10       1464.94       296.34 o                         
  13   7   2        356.62        357.85       190.11 o                         
  15   7   2       2544.17       2203.00       402.58 o                         
  17   7   2       1570.41       1190.96       329.89 o                         
  19   7   2        132.98         11.18       218.06 o                         
 -22   8   2        745.38        782.79       357.85 o                         
 -20   8   2        333.23        449.55       136.37 o                         
 -18   8   2        292.11        269.59       110.36 o                         
 -16   8   2       1392.37       1305.93       149.25 o                         
 -14   8   2       1627.00       1686.90       190.69 o                         
 -12   8   2       2290.98       2177.77       174.30 o                         
 -10   8   2       1310.23       1240.96       120.50 o                         
  -8   8   2      10393.09       9473.92       431.72 o                         
  -6   8   2        234.93         90.45        46.73 o                         
  -4   8   2        395.34        449.91        64.75 o                         
  -2   8   2       1226.03       1369.78        93.61 o                         
   0   8   2        597.79        533.76        59.84 o                         
   2   8   2       2053.30       1980.79       107.91 o                         
   4   8   2        193.29          5.59       111.83 o                         
  10   8   2       2913.39       3214.49       424.95 o                         
  12   8   2       6709.50       6317.70       648.60 o                         
  14   8   2         61.10        123.01       190.11 o                         
  16   8   2        864.67        419.35       246.02 o                         
  18   8   2        967.63        911.40       313.12 o                         
  20   8   2        149.44        -11.18       262.79 o                         
 -21   9   2       3989.33       4204.16       648.60 o                         
 -19   9   2        715.90       1034.65       163.02 o                         
 -17   9   2       2896.85       2558.38       217.35 o                         
 -15   9   2       7044.30       7162.26       372.09 o                         
 -13   9   2        336.33        340.06        94.31 o                         
 -11   9   2      23113.58      22560.83       979.61 o                         
  -9   9   2      18161.62      17597.20       811.17 o                         
  -7   9   2       6662.64       6327.47       650.71 o                         
  -5   9   2      58661.67      58381.17      2871.97 o                         
  -3   9   2      11589.08      11306.23       489.70 o                         
  -1   9   2      65864.66      64083.22      2937.21 o                         
   1   9   2      43597.98      43977.55      1703.83 o                         
   3   9   2       5290.90       4293.62       497.63 o                         
   5   9   2      42187.93      33634.40      2834.27 o                         
   7   9   2       6165.46       4589.97       570.32 o                         
  11   9   2      13532.93      10449.17      1067.95 o                         
  13   9   2       2263.76       2326.01       441.72 o                         
  15   9   2       5120.26       4573.19       620.64 o                         
  17   9   2        285.50        273.98       246.02 o                         
  19   9   2       3094.43       3913.41       861.07 o                         
 -20  10   2        930.53        799.57       508.82 o                         
 -18  10   2       3293.08       3339.74       266.16 o                         
 -16  10   2        764.16        728.54       153.80 o                         
 -14  10   2      10615.62      10493.87       516.20 o                         
 -12  10   2      15189.17      14750.53       677.01 o                         
 -10  10   2       1557.49       1734.32       193.97 o                         
  -8  10   2      64009.86      63000.20      3006.39 o                         
  -6  10   2      32564.67      31134.13      1571.59 o                         
  -4  10   2      22709.51      21910.96       959.37 o                         
  -2  10   2      65112.67      65224.51      2567.70 o                         
   0  10   2        420.83        422.44        61.20 o                         
  10  10   2       1726.55       1151.82       318.71 o                         
  14  10   2      13783.14      10902.08      1095.91 o                         
  16  10   2       5147.71       4841.58       665.37 o                         
  18  10   2       7187.41       6110.82       799.57 o                         
  20  10   2         66.39        -95.05       324.30 o                         
 -21  11   2       3810.55       2566.44       581.50 o                         
 -19  11   2       1587.62       1520.86       441.72 o                         
 -17  11   2       1401.87       1266.74       176.46 o                         
 -15  11   2       1228.00       1252.69       163.98 o                         
 -13  11   2        673.77        561.76       117.49 o                         
 -11  11   2       6740.41       6063.49       463.20 o                         
  -9  11   2       7672.66       6704.21       338.81 o                         
  -7  11   2       3069.73       3105.08       208.36 o                         
  -5  11   2      32577.97      30259.58      1446.36 o                         
  -3  11   2       6596.28       6362.60       311.54 o                         
  -1  11   2      20526.06      19418.37       974.58 o                         
   1  11   2      19474.10      19657.06      1537.63 o                         
   3  11   2       2196.74       2158.27       391.40 o                         
   9  11   2      11205.62       8766.17       944.94 o                         
  13  11   2       1525.18       1190.96       374.62 o                         
  15  11   2      10189.36       7642.86       922.58 o                         
  17  11   2        753.12        531.18       357.85 o                         
  19  11   2       2034.82       1990.53       520.00 o                         
 -20  12   2       1432.57       1610.32       547.96 o                         
 -18  12   2       1504.31       1095.91       419.35 o                         
 -16  12   2       2041.99       1572.49       194.58 o                         
 -14  12   2       2574.91       2055.93       201.74 o                         
 -12  12   2       7630.72       7303.08       460.59 o                         
 -10  12   2        987.98       1104.24       183.83 o                         
  -8  12   2       3811.66       3638.91       267.66 o                         
  -6  12   2      11020.72      11287.18       616.78 o                         
  -4  12   2       1240.00       1289.46       127.23 o                         
  -2  12   2       1858.80       1721.06       155.83 o                         
   2  12   2       1518.43       1492.90       335.48 o                         
   4  12   2        372.98        346.67       218.06 o                         
   6  12   2        124.93         50.32       184.52 o                         
  12  12   2       3572.03       2460.21       525.59 o                         
  14  12   2       1544.08       1196.56       413.76 o                         
  16  12   2        308.92        184.52       335.48 o                         
  18  12   2        594.86        581.50       424.95 o                         
 -19  13   2        286.26        134.19       514.41 o                         
 -17  13   2        111.24        134.19       374.62 o                         
 -15  13   2       5129.18       4449.58       323.88 o                         
 -13  13   2       5078.32       4227.90       416.78 o                         
 -11  13   2        120.53        203.96       103.72 o                         
  -9  13   2        351.85        175.52       103.60 o                         
  -7  13   2        484.17        495.32       107.30 o                         
  -5  13   2         93.89        114.26        74.86 o                         
  -3  13   2        260.25        201.29       106.24 o                         
   3  13   2       8227.35       7771.46       793.98 o                         
   5  13   2       6518.49       5479.00       676.56 o                         
   7  13   2        862.73        620.64       296.34 o                         
  11  13   2        359.08         61.51       268.39 o                         
  13  13   2         60.76        117.42       313.12 o                         
  15  13   2        438.36        234.84       346.67 o                         
  17  13   2          6.39        -44.73       447.31 o                         
 -20  14   2         50.84       -318.71       581.50 o                         
 -18  14   2       1559.41       1146.23       542.36 o                         
 -16  14   2        336.58        721.29       447.31 o                         
 -14  14   2       2248.34       1970.11       284.27 o                         
 -12  14   2       7784.35       7809.80       739.02 o                         
 -10  14   2         88.58         52.57       100.91 o                         
  -8  14   2       9208.05       8546.05       535.42 o                         
  -6  14   2       3244.03       3728.04       438.92 o                         
  -4  14   2      10062.55      10124.88       916.99 o                         
   2  14   2      50057.38      51066.65      3723.30 o                         
   4  14   2       6375.80       6317.70       726.88 o                         
   6  14   2       6358.39       5328.03       732.47 o                         
  10  14   2        103.59        128.60       273.98 o                         
  14  14   2       2165.62       1766.88       542.36 o                         
  18  14   2       2017.15       1000.86       542.36 o                         
 -19  15   2       1737.93       1425.80       687.74 o                         
 -17  15   2       1086.27        670.97       525.59 o                         
 -15  15   2       4538.13       3829.54       715.70 o                         
 -13  15   2        279.85        229.25       352.26 o                         
 -11  15   2       7594.93       6054.91       928.17 o                         
  -9  15   2       4252.10       3784.81       626.23 o                         
  -7  15   2       5301.68       4159.43       615.05 o                         
  -5  15   2      32364.51      32096.77      2387.52 o                         
   3  15   2       7906.29       8291.46       861.07 o                         
   7  15   2       1106.34       1196.56       380.21 o                         
   9  15   2       8858.56       7329.74       944.94 o                         
  13  15   2        815.47        670.97       441.72 o                         
  15  15   2       6704.75       5875.98      1101.50 o                         
  17  15   2        125.12        374.62       564.73 o                         
 -18  16   2       2450.20       1392.25       698.92 o                         
 -16  16   2        264.00        329.89       514.41 o                         
 -14  16   2       2204.17       1984.94       581.50 o                         
 -12  16   2       6443.88       4869.53       799.57 o                         
 -10  16   2          2.71        156.56       324.30 o                         
  -8  16   2       4802.43       4371.90       659.78 o                         
  -6  16   2       1701.18       1610.32       396.99 o                         
   4  16   2       5493.90       6317.70       771.61 o                         
   6  16   2       2872.93       2152.68       497.63 o                         
   8  16   2      12677.30       9945.95      1207.74 o                         
  10  16   2        207.59        111.83       374.62 o                         
  12  16   2       3412.11       2370.75       598.28 o                         
  14  16   2        716.27        257.20       525.59 o                         
  16  16   2       1372.99        956.13       637.42 o                         
 -17  17   2        200.88        190.11       659.78 o                         
 -15  17   2        209.13        156.56       514.41 o                         
 -13  17   2         53.57        -72.69       430.54 o                         
 -11  17   2        489.67        469.68       424.95 o                         
  -7  17   2         99.08         83.87       296.34 o                         
   5  17   2       3997.78       3935.77       687.74 o                         
   7  17   2       2357.43       2292.47       564.73 o                         
   9  17   2        913.23        542.36       396.99 o                         
  11  17   2       1021.83        525.59       469.68 o                         
  13  17   2         85.21       -123.01       587.10 o                         
  15  17   2       1054.27       1118.28       637.42 o                         
 -16  18   2        136.66        -67.10       659.78 o                         
 -14  18   2         20.71        -67.10       564.73 o                         
 -12  18   2        198.35         67.10       464.08 o                         
 -10  18   2         38.38       -150.97       380.21 o                         
  -8  18   2       1129.89        799.57       402.58 o                         
   6  18   2        645.88        413.76       402.58 o                         
   8  18   2        100.69         67.10       396.99 o                         
  10  18   2        120.16       -123.01       441.72 o                         
  14  18   2         14.70        206.88       615.05 o                         
 -13  19   2        147.75       -117.42       587.10 o                         
 -11  19   2       1525.93       1297.20       564.73 o                         
  -9  19   2       2845.65       2683.86       620.64 o                         
   7  19   2        185.80         95.05       430.54 o                         
   9  19   2       1917.21       1671.82       592.69 o                         
  11  19   2       1782.08       1459.35       654.19 o                         
  13  19   2        193.87        279.57       670.97 o                         
   8  20   2       4247.21       4847.17      1369.89 o                         
  10  20   2        185.66        391.40       631.83 o                         
  -4 -20   3        546.75        768.11       248.82 o                         
  -2 -20   3         87.25        199.46       184.12 o                         
   0 -20   3        266.40        211.03       137.70 o                         
   2 -20   3         37.63         57.86       149.03 o                         
   4 -20   3         16.49        234.84       603.87 o                         
  -9 -19   3        133.68        150.97       335.48 o                         
  -7 -19   3       4522.16       4891.79       250.54 o                         
  -5 -19   3       1616.76       1879.00       157.97 o                         
  -3 -19   3       2816.91       3004.37       219.38 o                         
  -1 -19   3       5502.83       6505.92       268.57 o                         
   1 -19   3         92.93        243.58       209.68 o                         
   3 -19   3       4121.09       4379.75       252.25 o                         
   5 -19   3       2419.25       3042.59       177.43 o                         
 -12 -18   3        942.15        978.49       307.53 o                         
  -8 -18   3       5499.58       5669.81       433.33 o                         
  -6 -18   3        448.91        542.33       107.40 o                         
  -4 -18   3      10325.69      11348.26       508.38 o                         
  -2 -18   3       2067.47       2487.71       160.48 o                         
   0 -18   3       4414.59       4642.28       240.31 o                         
   2 -18   3       7297.76       7659.00       377.99 o                         
   4 -18   3       1366.22       1388.57       126.62 o                         
   6 -18   3      11244.28      11758.48      1104.30 o                         
 -13 -17   3        450.26        246.02       268.39 o                         
 -11 -17   3       5578.18       6166.74       615.05 o                         
  -9 -17   3        223.95        262.79       195.70 o                         
  -7 -17   3      11919.08      13010.00       466.74 o                         
  -5 -17   3       5807.27       5960.62       265.47 o                         
  -3 -17   3       6306.41       6752.85       249.74 o                         
  -1 -17   3       8498.72       8692.92       302.16 o                         
   1 -17   3          7.99        -50.03        59.69 o                         
   3 -17   3      10643.81      10876.77       421.88 o                         
   5 -17   3       7508.88       7951.51       391.34 o                         
   7 -17   3       1337.62       1112.68       547.96 o                         
  13 -17   3       4076.18       4444.59       520.00 o                         
 -14 -16   3       1933.53       1817.20       341.07 o                         
 -12 -16   3       1440.67       1565.59       324.30 o                         
 -10 -16   3       3303.02       3326.31       402.58 o                         
  -8 -16   3       9969.87      10608.75       479.01 o                         
  -6 -16   3        417.47        455.77        79.68 o                         
  -4 -16   3      11293.80      11736.97       376.93 o                         
  -2 -16   3        386.66        336.10        63.77 o                         
   0 -16   3       2390.36       2379.36       131.08 o                         
   2 -16   3        848.86        864.22        85.37 o                         
   4 -16   3        806.74        779.53        71.33 o                         
   6 -16   3       4478.23       4470.91       612.44 o                         
   8 -16   3        512.74        633.39       257.28 o                         
  14 -16   3         95.68        106.24       212.47 o                         
 -15 -15   3         57.42        123.01       240.43 o                         
 -11 -15   3        319.91        234.84       173.33 o                         
  -9 -15   3        109.69        244.66        69.49 o                         
  -7 -15   3        113.11         59.34        48.61 o                         
  -5 -15   3         66.25        118.81        55.42 o                         
  -3 -15   3         43.14        -10.50        52.09 o                         
  -1 -15   3         71.57         -6.12        50.33 o                         
   1 -15   3         79.96         12.98        49.16 o                         
   3 -15   3        182.70        199.93        50.61 o                         
   5 -15   3       1182.44       1321.55        79.17 o                         
   7 -15   3        345.31        389.20       204.05 o                         
   9 -15   3          0.72        -92.31       184.53 o                         
  13 -15   3        300.61         83.87       190.11 o                         
  15 -15   3        107.58        195.70       218.06 o                         
 -14 -14   3       1524.22       1353.11       285.16 o                         
 -12 -14   3        712.27       1012.04       229.25 o                         
 -10 -14   3      12638.54      13353.63       790.26 o                         
  -8 -14   3         57.11         75.17        28.34 o                         
  -6 -14   3      10985.01      11578.10       360.62 o                         
  -4 -14   3      17156.57      18202.31       548.82 o                         
  -2 -14   3       1855.17       1780.70       106.31 o                         
   0 -14   3       3464.24       3775.02       158.53 o                         
   2 -14   3      11703.49      11731.44       371.89 o                         
   4 -14   3         16.56        -34.08        34.08 o                         
   6 -14   3      13647.42      14125.92       660.00 o                         
   8 -14   3       1534.23       1923.44       497.63 o                         
  10 -14   3       8661.70      10080.14       889.03 o                         
  14 -14   3        145.26        139.78       184.52 o                         
  16 -14   3       2733.33       2348.38       385.81 o                         
 -15 -13   3       1820.91       1744.51       313.12 o                         
 -13 -13   3       9279.07       9649.61       749.25 o                         
 -11 -13   3      14536.31      15819.46       877.95 o                         
  -9 -13   3       1483.61       1483.41        99.66 o                         
  -7 -13   3      20877.28      21639.38       610.89 o                         
  -5 -13   3       1093.17       1133.14        72.81 o                         
  -3 -13   3      17514.70      18034.09       541.14 o                         
  -1 -13   3      17524.13      17125.72       516.44 o                         
   1 -13   3        881.95        818.66        65.68 o                         
   3 -13   3      24535.27      24534.31       709.62 o                         
   5 -13   3      23421.30      24215.69       690.47 o                         
   7 -13   3       8915.92      10190.68       432.60 o                         
   9 -13   3      22638.77      25647.03      1993.05 o                         
  11 -13   3         55.71        240.43       206.88 o                         
  13 -13   3      12247.35      11684.87       877.85 o                         
  15 -13   3       6678.21       6759.42       615.05 o                         
  17 -13   3       1037.24        754.84       262.79 o                         
 -16 -12   3        804.32        721.29       246.02 o                         
 -14 -12   3      17400.97      18757.41      1291.61 o                         
 -12 -12   3       5332.92       5428.67       486.45 o                         
 -10 -12   3      11496.85      11361.10       450.35 o                         
  -8 -12   3      21455.22      23221.06       570.12 o                         
  -6 -12   3       1164.34       1387.96        75.35 o                         
  -4 -12   3      42350.57      44820.30      1218.25 o                         
  -2 -12   3       3839.04       3631.38       137.27 o                         
   0 -12   3       5872.14       5450.77       195.06 o                         
   2 -12   3      19772.28      19742.66       579.13 o                         
   4 -12   3       1354.16       1378.05       114.64 o                         
   6 -12   3      22745.01      23889.44       972.41 o                         
   8 -12   3       5199.02       5612.70       293.77 o                         
  10 -12   3      11760.20      13004.76       556.45 o                         
  12 -12   3      14718.53      14049.47      1023.22 o                         
  14 -12   3         80.75        -27.96       139.78 o                         
  16 -12   3       7524.26       7564.58       687.74 o                         
  18 -12   3        931.32        877.85       279.57 o                         
 -19 -11   3        903.28        598.28       268.39 o                         
 -17 -11   3        530.52        615.05       234.84 o                         
 -15 -11   3        771.37        531.18       206.88 o                         
 -13 -11   3       2928.61       2828.68       346.67 o                         
 -11 -11   3       3026.65       3154.92       189.37 o                         
  -9 -11   3       2982.30       3087.74       138.40 o                         
  -7 -11   3      28364.10      29671.80       763.62 o                         
  -5 -11   3      18284.13      19714.12       565.75 o                         
  -3 -11   3       1784.80       1809.20        88.34 o                         
  -1 -11   3      10939.99      10883.25       339.43 o                         
   1 -11   3       2484.31       2596.53       109.58 o                         
   3 -11   3       7208.13       7759.01       249.81 o                         
   5 -11   3      11235.35      11261.13       340.04 o                         
   7 -11   3       3958.30       4075.89       274.05 o                         
   9 -11   3      10389.85      10972.72       483.29 o                         
  11 -11   3        679.96        601.26       113.18 o                         
  13 -11   3       4774.42       5082.35       357.45 o                         
  15 -11   3       1712.01       1576.77       290.75 o                         
  17 -11   3        266.39        369.03       251.61 o                         
  19 -11   3       2067.69       1806.02       396.99 o                         
 -18 -10   3         18.91       -150.97       150.97 o                         
 -16 -10   3        728.41        698.92       218.06 o                         
 -14 -10   3       1496.94       1822.79       279.57 o                         
 -12 -10   3        508.82        361.30        81.60 o                         
 -10 -10   3        188.19        163.40        64.28 o                         
  -8 -10   3        210.19        216.68        21.42 o                         
  -6 -10   3       1589.77       1480.64        74.26 o                         
  -4 -10   3       4472.00       4693.25       161.91 o                         
  -2 -10   3       6188.57       6113.69       225.96 o                         
   0 -10   3       2858.74       3309.79       127.39 o                         
   2 -10   3       2794.67       2867.52       112.35 o                         
   4 -10   3        546.06        646.97        43.72 o                         
   6 -10   3       1082.10        968.59       106.42 o                         
   8 -10   3        978.07       1004.60       111.45 o                         
  10 -10   3        565.35        771.61       206.88 o                         
  12 -10   3         28.46         77.11        67.94 o                         
  14 -10   3        537.87        611.14       143.54 o                         
  16 -10   3        167.66        -27.96       150.97 o                         
  18 -10   3        328.67        374.62       206.88 o                         
 -15  -9   3       1741.83       1923.44       301.93 o                         
 -13  -9   3       8783.30       8368.65       421.34 o                         
 -11  -9   3      25189.52      24889.72      1013.61 o                         
  -9  -9   3         79.40         67.70        50.50 o                         
  -7  -9   3       3655.03       3258.78       119.16 o                         
  -5  -9   3       6723.95       6596.27       206.09 o                         
  -3  -9   3      12686.93      12461.38       376.65 o                         
  -1  -9   3      45611.77      45365.37      1273.56 o                         
   1  -9   3       6286.08       6480.69       207.70 o                         
   3  -9   3      38981.44      41023.96      1150.64 o                         
   5  -9   3      42795.57      42634.57      2057.50 o                         
   7  -9   3       9125.31       9366.53       768.82 o                         
   9  -9   3      17851.43      18206.85       726.95 o                         
  11  -9   3        975.31        938.66        99.69 o                         
  13  -9   3       3518.79       3649.83       220.48 o                         
  15  -9   3       5116.18       5336.15       472.47 o                         
  17  -9   3        353.06        369.03       195.70 o                         
  19  -9   3       1789.41       1543.22       329.89 o                         
 -20  -8   3       4860.10       4640.29       547.96 o                         
 -18  -8   3       3756.32       3633.84       469.68 o                         
 -14  -8   3      26477.35      26045.45      1057.65 o                         
 -12  -8   3       2725.66       3114.05       204.09 o                         
 -10  -8   3      28139.57      27682.96      1316.57 o                         
  -8  -8   3      12316.20      12916.31       447.92 o                         
  -6  -8   3      18993.46      18874.75       649.73 o                         
  -4  -8   3     122732.66     128119.68      4239.30 o                         
  -2  -8   3        315.98        343.35        34.90 o                         
   0  -8   3      77161.70      76008.99      2074.25 o                         
   2  -8   3     152420.34     162829.62      4428.08 o                         
   4  -8   3        947.21        778.05        58.79 o                         
   6  -8   3      87370.34      90729.89      3563.66 o                         
   8  -8   3      12366.51      12453.45       816.34 o                         
  10  -8   3       9349.13       9355.79       351.86 o                         
  12  -8   3      16970.21      16978.02       615.60 o                         
  14  -8   3         96.39        103.58        69.78 o                         
  16  -8   3      14708.33      15011.18      1179.78 o                         
  18  -8   3        412.59        475.27       201.29 o                         
  20  -8   3       2903.63       3505.24       464.08 o                         
 -21  -7   3       2818.18       3102.66       452.90 o                         
 -19  -7   3       1137.09        872.26       240.43 o                         
 -17  -7   3      12193.75      12121.64       640.78 o                         
 -15  -7   3       6672.33       6967.55       270.17 o                         
 -13  -7   3      13507.30      13461.92       423.19 o                         
 -11  -7   3      26993.99      26729.89       816.32 o                         
  -9  -7   3       1259.39       1275.44        58.79 o                         
  -7  -7   3      56497.30      55472.25      1798.62 o                         
  -5  -7   3      50579.64      53895.31      2348.23 o                         
  -3  -7   3      20001.96      19345.77       671.55 o                         
  -1  -7   3     209792.53     201039.28      6187.67 o                         
   1  -7   3       8332.27       8761.80       261.60 o                         
   3  -7   3      77228.43      76004.49      2294.94 o                         
   5  -7   3      46618.47      41607.15      2856.64 o                         
   7  -7   3      24115.17      25582.10      1000.46 o                         
   9  -7   3      24127.65      25262.66       890.24 o                         
  11  -7   3        807.26        580.06        90.39 o                         
  13  -7   3      22166.55      23569.47       965.02 o                         
  15  -7   3       5883.00       6219.11       284.99 o                         
  17  -7   3       3520.60       4131.47       447.31 o                         
  19  -7   3       6704.51       6149.96       715.70 o                         
 -20  -6   3       1487.59       1336.34       301.93 o                         
 -18  -6   3       2590.89       3161.27       187.96 o                         
 -16  -6   3        422.89        400.94        66.18 o                         
 -14  -6   3      28631.31      28909.49       969.18 o                         
 -12  -6   3       5393.95       5448.26       183.72 o                         
 -10  -6   3       5738.63       6190.22       210.10 o                         
  -8  -6   3       9203.95       8795.37       269.00 o                         
  -6  -6   3        927.22       1100.98        52.28 o                         
  -4  -6   3       1674.82       1279.14        83.93 o                         
  -2  -6   3      13957.22      15715.42       544.76 o                         
   0  -6   3     108474.68     109920.20      3698.78 o                         
   2  -6   3      52742.90      51812.61      1570.73 o                         
   4  -6   3        456.23        472.16        59.05 o                         
   6  -6   3      39585.71      46297.76      2918.14 o                         
   8  -6   3       6745.12       7505.81       291.15 o                         
  10  -6   3         35.15        -15.58        39.68 o                         
  12  -6   3       4619.53       4475.11       211.09 o                         
  14  -6   3        543.37        375.65        76.12 o                         
  16  -6   3       1619.12       1814.54       145.55 o                         
  18  -6   3        838.52        715.70       218.06 o                         
  20  -6   3       1686.50       1576.77       335.48 o                         
 -21  -5   3         93.08        -16.77       167.74 o                         
 -19  -5   3        490.70        361.83        80.08 o                         
 -17  -5   3        137.59        142.72        48.14 o                         
 -15  -5   3       1341.56       1254.03        94.57 o                         
 -13  -5   3       1310.74       1284.18        84.74 o                         
 -11  -5   3        252.49        226.55        31.35 o                         
  -9  -5   3       4770.51       4190.74       147.64 o                         
  -7  -5   3       5708.55       6308.97       201.58 o                         
  -5  -5   3       1070.72       1273.00        51.72 o                         
  -3  -5   3      23467.66      22855.17       896.63 o                         
  -1  -5   3       1182.55       1298.54        65.92 o                         
   1  -5   3       2595.14       2518.80       115.65 o                         
   3  -5   3       9329.12       9474.49       334.40 o                         
   5  -5   3       5380.46       6348.99       337.19 o                         
   7  -5   3       3948.90       4663.32       194.05 o                         
   9  -5   3       1077.24       1052.56        81.41 o                         
  11  -5   3        592.03        631.98        70.95 o                         
  13  -5   3       2318.04       2662.28       147.66 o                         
  15  -5   3         18.36         62.80        64.35 o                         
  17  -5   3         80.23        -10.80        80.58 o                         
  19  -5   3          0.15       -111.83       150.97 o                         
  21  -5   3        125.82        257.20       206.88 o                         
 -22  -4   3        386.69        436.13       223.66 o                         
 -20  -4   3       3469.17       3180.11       205.66 o                         
 -18  -4   3       1093.42       1348.93        91.39 o                         
 -16  -4   3       3685.50       3762.06       146.09 o                         
 -14  -4   3       5933.65       5874.42       196.56 o                         
 -12  -4   3         40.26         27.74        35.51 o                         
 -10  -4   3      18309.23      17889.03       547.41 o                         
  -8  -4   3      40382.36      39664.16      1192.69 o                         
  -4  -4   3      82418.90      77777.14      2648.63 o                         
  -2  -4   3       3875.48       4376.16       241.55 o                         
   0  -4   3      15196.48      16283.79       647.20 o                         
   4  -4   3       3961.26       4682.49       455.70 o                         
   6  -4   3     113400.20     118533.05      3975.86 o                         
   8  -4   3       4875.96       5333.33       212.84 o                         
  10  -4   3      29672.65      30031.97      1025.22 o                         
  12  -4   3      32403.27      33251.01      1153.05 o                         
  14  -4   3       1397.61       1215.92       112.09 o                         
  16  -4   3      12907.15      13187.29       506.52 o                         
  18  -4   3        870.18        723.57       118.66 o                         
  20  -4   3        428.40        447.31       218.06 o                         
 -21  -3   3       8562.57       9348.86       503.03 o                         
 -19  -3   3        555.41        429.12        65.60 o                         
 -17  -3   3       8055.07       8144.98       278.79 o                         
 -15  -3   3       4029.45       4646.83       184.73 o                         
 -13  -3   3       6716.48       6565.35       202.63 o                         
 -11  -3   3       5459.97       4932.92       195.55 o                         
  -9  -3   3        683.22        662.56        61.33 o                         
  -7  -3   3      61246.64      54289.87      1637.58 o                         
  -5  -3   3      45524.18      43669.98      1347.52 o                         
  -3  -3   3      75177.85      72088.12      2198.72 o                         
  -1  -3   3     564580.62     548852.38     27903.33 o                         
   1  -3   3      16141.10      17202.23       929.30 o                         
   3  -3   3      14431.95      13727.87       746.97 o                         
   5  -3   3      36706.01      36341.50      1248.92 o                         
   7  -3   3      69320.82      68376.12      2269.09 o                         
   9  -3   3     116761.22     116282.69      3954.21 o                         
  11  -3   3        143.08        184.52        46.47 o                         
  13  -3   3      72648.34      75567.91      2517.85 o                         
  15  -3   3      17767.51      18918.55       697.08 o                         
  17  -3   3       3715.06       4077.13       217.16 o                         
  19  -3   3       7736.32       8287.56       404.65 o                         
  21  -3   3        117.85        117.42       184.52 o                         
 -22  -2   3         47.09         53.09       104.15 o                         
 -20  -2   3      15993.48      15805.36       518.95 o                         
 -18  -2   3       6372.07       6652.54       235.20 o                         
 -16  -2   3      18836.57      18537.50       598.28 o                         
 -14  -2   3      42666.69      43458.55      1361.90 o                         
 -12  -2   3       2205.84       2209.54        94.54 o                         
 -10  -2   3      23114.80      23226.50       793.27 o                         
  -8  -2   3      23249.55      19943.11       698.91 o                         
  -2  -2   3      40688.32      39697.02      1196.97 o                         
   0  -2   3     200691.55     159665.14     10240.68 o                         
   2  -2   3      54932.56      56808.44      3600.29 o                         
   4  -2   3       3757.53       3368.54       133.19 o                         
   6  -2   3      91657.44      86113.66      3386.03 o                         
   8  -2   3      18005.10      20023.57       806.96 o                         
  10  -2   3      35329.31      33672.75      1174.10 o                         
  12  -2   3      41954.52      41574.16      1419.75 o                         
  14  -2   3       3521.16       3336.81       169.08 o                         
  16  -2   3      28641.37      29507.33      1186.44 o                         
  18  -2   3       2111.89       1865.80       154.52 o                         
  20  -2   3       4209.19       4702.32       302.44 o                         
 -23  -1   3        133.39        105.84       121.86 o                         
 -21  -1   3       1008.83        994.22       101.11 o                         
 -19  -1   3        270.48        307.23        58.59 o                         
 -17  -1   3        396.98        491.77        59.62 o                         
 -15  -1   3        465.59        481.62        51.84 o                         
 -13  -1   3       9321.59       8592.81       291.12 o                         
  -9  -1   3      12203.03      12678.20       434.72 o                         
  -7  -1   3      97949.79      96687.44      3210.57 o                         
  -5  -1   3      14822.90      14897.79       473.86 o                         
  -3  -1   3      36867.16      38665.11      1295.80 o                         
   1  -1   3      29941.41      32842.86      1995.84 o                         
   3  -1   3       6856.27       6362.43       408.17 o                         
   5  -1   3       6215.56       6191.73       224.91 o                         
   7  -1   3      54324.90      52878.72      1796.61 o                         
   9  -1   3      34712.53      34822.99      1190.64 o                         
  11  -1   3        333.92        246.89        43.69 o                         
  13  -1   3      14343.62      14936.24       531.37 o                         
  15  -1   3       8067.56       8121.24       361.41 o                         
  17  -1   3       2233.44       2541.84       169.03 o                         
  19  -1   3       2737.30       3038.57       196.57 o                         
  21  -1   3          2.99          9.90        97.26 o                         
 -22   0   3        304.54        336.34        74.14 o                         
 -20   0   3          2.44         59.55        60.61 o                         
 -18   0   3          3.46        -28.65        43.54 o                         
 -16   0   3        114.89         70.33        40.96 o                         
 -14   0   3       2221.48       2116.96        98.67 o                         
 -12   0   3       1504.13       1901.77        85.33 o                         
 -10   0   3       1127.69       1342.29        66.06 o                         
  -8   0   3       3305.30       3926.36       133.70 o                         
  -6   0   3       4697.52       5896.57       208.26 o                         
  -4   0   3       7030.27       6897.93       236.22 o                         
  -2   0   3        670.03        746.88        30.75 o                         
   0   0   3        155.19         86.75        11.35 o                         
   2   0   3        104.35        200.79        33.43 o                         
   4   0   3        148.95        204.42        37.40 o                         
   6   0   3         55.31        124.23        29.86 o                         
   8   0   3        683.07        835.12        63.10 o                         
  10   0   3       1295.80       1137.37        73.91 o                         
  12   0   3          3.45         -6.96        33.05 o                         
  14   0   3        212.61        193.47        55.54 o                         
  16   0   3         33.62        -24.02        54.35 o                         
  18   0   3          2.07         32.66        72.56 o                         
  20   0   3          3.53         34.45        85.86 o                         
  22   0   3          0.00         31.04       103.17 o                         
  24   0   3        160.85        363.44       246.02 o                         
 -23   1   3        119.54        140.74        76.51 o                         
 -21   1   3       1098.77       1148.90        99.79 o                         
 -19   1   3        293.97        328.85        61.71 o                         
 -17   1   3        480.46        568.27        59.93 o                         
 -15   1   3        246.58        217.43        42.64 o                         
 -13   1   3       9856.16       9053.59       290.94 o                         
 -11   1   3        572.23        501.88        42.07 o                         
  -9   1   3      11832.07      12485.40       391.88 o                         
  -7   1   3      97875.25      96180.34      2873.86 o                         
  -5   1   3      13071.13      13050.20       473.80 o                         
  -3   1   3      37057.07      39005.25      1295.80 o                         
  -1   1   3      86359.54      88415.95      4176.58 o                         
   1   1   3      30034.58      31846.91      1942.74 o                         
   3   1   3       5878.43       5203.45       290.42 o                         
   5   1   3       5876.37       5940.73       258.95 o                         
   7   1   3      54999.85      53890.14      2067.80 o                         
   9   1   3      34417.55      34608.92      1182.37 o                         
  11   1   3        304.03        266.96        52.38 o                         
  13   1   3      14035.38      14222.28       598.48 o                         
  15   1   3       7824.36       7678.91       442.57 o                         
  17   1   3       2087.50       2123.20       153.54 o                         
  19   1   3       2514.00       2739.42       182.48 o                         
  21   1   3          6.46        -32.32        82.58 o                         
  23   1   3        891.94        911.40       212.47 o                         
 -24   2   3       2884.94       3233.35       209.75 o                         
 -22   2   3         43.45        122.91        64.66 o                         
 -20   2   3      15913.73      15966.01       518.08 o                         
 -18   2   3       6115.55       6122.17       254.92 o                         
 -16   2   3      19728.98      19418.25       599.27 o                         
 -14   2   3      45384.28      46292.57      1362.82 o                         
 -12   2   3       2272.65       2184.19        91.57 o                         
 -10   2   3      23755.41      23320.87       711.97 o                         
  -8   2   3      24603.22      21321.46       700.22 o                         
  -6   2   3        523.64        592.47        30.33 o                         
  -4   2   3      12745.18      10622.57       361.97 o                         
  -2   2   3      40804.48      40580.10      1538.77 o                         
   0   2   3     199627.17     168121.66     14468.82 o                         
   2   2   3      55857.20      53028.77      2083.85 o                         
   4   2   3       3523.64       3264.81       262.79 o                         
   6   2   3      90968.17      89198.88      3383.76 o                         
   8   2   3      18132.48      20250.96       801.10 o                         
  10   2   3      35708.23      34949.09      1344.68 o                         
  12   2   3      42182.90      41159.52      1624.31 o                         
  14   2   3       3587.56       3349.17       174.26 o                         
  16   2   3      27928.48      29306.01      1177.02 o                         
  18   2   3       2174.62       1883.31       135.20 o                         
  20   2   3       3969.67       4102.09       309.37 o                         
  22   2   3       2169.87       2122.79       165.04 o                         
 -23   3   3       1980.08       2144.71       144.58 o                         
 -21   3   3       8734.68       9750.16       335.50 o                         
 -19   3   3        529.32        460.59        55.45 o                         
 -17   3   3       7684.86       7496.30       297.01 o                         
 -15   3   3       4984.22       5452.76       186.14 o                         
 -13   3   3       5269.47       5018.39       194.57 o                         
 -11   3   3       6023.87       5443.62       178.31 o                         
  -9   3   3        598.61        603.33        35.87 o                         
  -7   3   3      61312.22      55090.34      1637.54 o                         
  -5   3   3      48584.77      46458.18      1347.50 o                         
  -3   3   3      74943.34      77098.74      3352.68 o                         
  -1   3   3     566277.62     526264.94     27786.38 o                         
   1   3   3      16152.12      17402.52       814.46 o                         
   3   3   3      17540.93      16143.49       599.19 o                         
   5   3   3      37671.19      39001.57      2538.49 o                         
   7   3   3      68534.70      66264.59      2607.81 o                         
   9   3   3     117736.56     120399.86      4553.39 o                         
  11   3   3        307.78        391.30        64.56 o                         
  13   3   3      72137.32      72839.42      2887.42 o                         
  15   3   3      17882.71      18906.86       769.35 o                         
  17   3   3       3906.94       4639.94       219.83 o                         
  19   3   3       8023.23       8427.92       406.43 o                         
  21   3   3        189.76        208.73        72.82 o                         
  23   3   3       1627.72       1982.21       223.66 o                         
 -24   4   3        581.87        621.51       116.17 o                         
 -22   4   3        444.60        442.83        66.82 o                         
 -20   4   3       3403.77       3332.44       195.64 o                         
 -18   4   3       1209.93       1434.40       102.83 o                         
 -16   4   3       3282.06       3166.38       149.93 o                         
 -14   4   3       5188.16       5019.73       188.94 o                         
 -12   4   3          3.37        -11.63        17.79 o                         
 -10   4   3      18130.23      17491.93       546.24 o                         
  -8   4   3      40818.19      39505.89      1330.61 o                         
  -6   4   3        250.83        268.41        34.70 o                         
  -4   4   3      83096.58      82505.73      3956.44 o                         
  -2   4   3       3623.60       4089.41       207.60 o                         
   0   4   3      14721.96      16129.62       813.11 o                         
   2   4   3        581.58        413.02        34.09 o                         
   4   4   3       4051.87       4064.38       396.99 o                         
   6   4   3     114333.35     120180.60      7995.12 o                         
   8   4   3       4428.46       5025.81       461.29 o                         
  10   4   3      29445.32      29048.53      1162.16 o                         
  12   4   3      33160.91      33241.86      1308.37 o                         
  14   4   3       1589.83       1395.49       205.04 o                         
  16   4   3      13166.22      13258.28       553.01 o                         
  18   4   3        977.87       1030.19       150.56 o                         
  20   4   3        314.57        365.29        65.79 o                         
  22   4   3        382.76        419.35       123.01 o                         
 -23   5   3        199.05        144.00        60.14 o                         
 -21   5   3         69.28         11.28        44.97 o                         
 -19   5   3        574.18        552.19        51.54 o                         
 -17   5   3        160.52        159.10        42.19 o                         
 -15   5   3       1512.38       1398.42        95.40 o                         
 -13   5   3       1398.20       1302.41        65.19 o                         
 -11   5   3        207.74        236.07        28.08 o                         
  -9   5   3       5021.90       4422.54       170.60 o                         
  -7   5   3       5444.01       6067.74       274.28 o                         
  -5   5   3       1026.85       1365.38        84.73 o                         
  -3   5   3      23684.33      22865.93      1099.13 o                         
  -1   5   3       1270.24       1307.95        79.14 o                         
   1   5   3       2626.14       2424.74       132.24 o                         
   3   5   3       9403.80       9519.87       454.68 o                         
   5   5   3       5381.31       5121.15       514.41 o                         
   7   5   3       4137.33       4685.02       447.31 o                         
   9   5   3       1165.66       1202.15       218.06 o                         
  11   5   3        467.05        442.48        57.51 o                         
  13   5   3       2220.94       2045.76       155.35 o                         
  15   5   3         19.51         -2.03        42.60 o                         
  17   5   3        123.24        106.51        57.75 o                         
  19   5   3          1.88        -41.87        62.00 o                         
  21   5   3         83.15        128.60       246.02 o                         
 -22   6   3         33.69        -36.08        45.29 o                         
 -20   6   3       1575.45       1465.78        86.92 o                         
 -18   6   3       2852.22       3065.15       132.48 o                         
 -16   6   3        541.66        601.93        44.54 o                         
 -14   6   3      29314.29      27774.00       973.16 o                         
 -12   6   3       5286.68       5033.78       275.20 o                         
 -10   6   3       6038.22       6566.32       295.63 o                         
  -8   6   3       8076.50       7481.04       362.48 o                         
  -6   6   3       1209.86       1412.78       100.59 o                         
  -2   6   3      13216.53      14849.63       615.37 o                         
   0   6   3     109616.75     111090.38      4272.23 o                         
   2   6   3      52201.35      52960.52      2462.76 o                         
   4   6   3        469.97        240.43       128.60 o                         
   6   6   3      40298.88      38056.62      2951.69 o                         
   8   6   3       6640.59       7139.64       648.60 o                         
  10   6   3        141.39        190.11       139.78 o                         
  12   6   3       4669.56       4964.59       492.04 o                         
  14   6   3        424.62        335.48       184.52 o                         
  16   6   3       1381.98       1453.76       318.71 o                         
  18   6   3        931.89        880.25       106.24 o                         
  20   6   3       1631.37       1655.54       141.11 o                         
  22   6   3        413.18         33.55        83.87 o                         
 -21   7   3       2981.84       2826.97       168.43 o                         
 -19   7   3       1137.02        979.26        82.63 o                         
 -17   7   3      12353.95      12370.13       484.14 o                         
 -15   7   3       7033.56       7358.37       356.62 o                         
 -13   7   3      13102.39      12818.62       584.79 o                         
 -11   7   3      26653.10      26504.72      1082.36 o                         
  -9   7   3       1195.12       1266.90       111.18 o                         
  -7   7   3      54611.65      51076.41      2102.22 o                         
  -5   7   3      50061.39      50189.63      2500.32 o                         
  -3   7   3      20622.22      18699.85       764.92 o                         
  -1   7   3     213009.36     219430.69      8000.55 o                         
   1   7   3       8393.61       8398.40       367.44 o                         
   3   7   3      78059.99      77612.38      3603.40 o                         
   7   7   3      25738.00      21960.71      1806.02 o                         
   9   7   3      26666.92      26198.42      1878.70 o                         
  11   7   3        674.93        352.26       184.52 o                         
  13   7   3      22415.69      22788.24      1822.79 o                         
  15   7   3       6129.27       6004.58       631.83 o                         
  17   7   3       3426.48       3119.43       497.63 o                         
  19   7   3       6633.57       5736.20       738.06 o                         
  21   7   3         62.87        -61.51       273.98 o                         
 -22   8   3        265.56        246.02       301.93 o                         
 -20   8   3       4797.58       5110.41       323.96 o                         
 -18   8   3       3896.47       4252.65       277.14 o                         
 -16   8   3       4356.92       4012.47       257.88 o                         
 -14   8   3      26573.75      26000.70      1075.74 o                         
 -12   8   3       2782.91       2915.50       195.36 o                         
 -10   8   3      27790.29      26303.79      1091.89 o                         
  -8   8   3      13487.00      13214.12      1341.65 o                         
  -6   8   3      18931.88      18778.59       935.04 o                         
  -4   8   3     123656.04     123055.18      5967.32 o                         
  -2   8   3        380.93        427.63        85.03 o                         
   0   8   3      74847.00      74110.04      2937.49 o                         
   2   8   3     152261.59     162069.12      7633.81 o                         
   8   8   3      12293.19      10191.97       967.31 o                         
  10   8   3       8694.37       6955.12       766.02 o                         
  12   8   3      17311.79      15738.06      1330.75 o                         
  14   8   3        100.39        167.74       206.88 o                         
  16   8   3      14869.91      15396.99      1274.84 o                         
  18   8   3        348.26        363.44       285.16 o                         
  20   8   3       2795.80       2370.75       514.41 o                         
 -21   9   3        377.86         67.10       296.34 o                         
 -19   9   3       2150.15       1600.35       184.56 o                         
 -17   9   3       2661.90       2791.55       253.75 o                         
 -15   9   3       1729.91       1900.19       206.86 o                         
 -13   9   3       9406.43       8511.48       406.74 o                         
 -11   9   3      25841.61      25359.65      1038.00 o                         
  -9   9   3        111.37        121.36        63.09 o                         
  -7   9   3       4393.99       3840.34       403.23 o                         
  -5   9   3       6757.31       6104.47       353.38 o                         
  -3   9   3      13038.36      12713.38       528.71 o                         
  -1   9   3      45678.26      46762.97      2180.07 o                         
   1   9   3       6260.10       6325.53       327.37 o                         
   3   9   3      39668.05      40707.75      1939.29 o                         
   7   9   3       8462.48       6513.40       749.25 o                         
   9   9   3      16499.72      13893.47      1341.93 o                         
  11   9   3        987.90        682.15       262.79 o                         
  13   9   3       2713.23       2683.86       492.04 o                         
  15   9   3       4574.86       4114.70       592.69 o                         
  17   9   3        391.99        458.49       285.16 o                         
  19   9   3       1704.29       1582.36       441.72 o                         
 -22  10   3       1005.48       1028.81       452.90 o                         
 -20  10   3        209.77        240.43       329.89 o                         
 -18  10   3          7.22          0.37       114.70 o                         
 -16  10   3        638.55        426.74       117.80 o                         
 -14  10   3       1557.43       1621.25       169.57 o                         
 -12  10   3        399.24        303.47        91.47 o                         
 -10  10   3        112.30        111.36        69.11 o                         
  -8  10   3        260.81        204.02        69.12 o                         
  -6  10   3       1458.20       1329.14       140.64 o                         
  -4  10   3       4445.12       4693.59       242.51 o                         
  -2  10   3       6113.12       6235.90       336.06 o                         
   0  10   3       2908.00       3405.80       183.43 o                         
   2  10   3       2805.83       2829.75       159.05 o                         
   4  10   3        533.83        542.36       218.06 o                         
   6  10   3       1092.29        782.79       257.20 o                         
   8  10   3       1004.32       1012.04       296.34 o                         
  10  10   3        526.95        587.10       268.39 o                         
  12  10   3         60.83        111.83       223.66 o                         
  14  10   3        566.96        497.63       268.39 o                         
  16  10   3        156.96         27.96       251.61 o                         
  20  10   3         77.42        156.56       486.45 o                         
 -21  11   3       1720.11       1319.57       492.04 o                         
 -19  11   3        953.43        766.02       380.21 o                         
 -17  11   3        530.85        432.49       136.87 o                         
 -15  11   3        704.61        537.99       124.45 o                         
 -13  11   3       3125.79       2853.09       225.76 o                         
 -11  11   3       2978.15       2931.74       261.25 o                         
  -9  11   3       2819.55       2676.76       231.46 o                         
  -7  11   3      29497.26      27897.26      1553.89 o                         
  -5  11   3      19110.41      18671.69       805.31 o                         
  -3  11   3       1523.61       1708.65       137.56 o                         
  -1  11   3      10833.32      11322.62       626.24 o                         
   1  11   3       2438.05       2467.71       152.42 o                         
   3  11   3       7798.09       7022.22       743.65 o                         
   5  11   3      11214.93       8917.14       956.13 o                         
   7  11   3       3967.36       2862.23       531.18 o                         
   9  11   3      10018.52       7900.06       922.58 o                         
  11  11   3        612.68        279.57       268.39 o                         
  13  11   3       4147.29       3399.00       631.83 o                         
  15  11   3       1529.58       1062.36       380.21 o                         
  17  11   3        275.93        -39.14       313.12 o                         
  19  11   3       1985.51       1655.05       514.41 o                         
 -20  12   3       4653.85       3561.15       682.15 o                         
 -18  12   3       9022.12       7609.31       889.03 o                         
 -16  12   3       1084.96       1114.36       170.67 o                         
 -14  12   3      17685.42      16803.11      1207.75 o                         
 -12  12   3       5273.28       5140.47       334.15 o                         
 -10  12   3      10761.74      10459.10       612.79 o                         
  -8  12   3      20300.41      22014.54      1568.38 o                         
  -6  12   3       1027.31        849.78       116.98 o                         
  -4  12   3      40802.46      40072.93      1720.87 o                         
  -2  12   3       2936.78       2669.51       234.56 o                         
   0  12   3       6427.49       6186.17       320.18 o                         
   2  12   3      19367.70      18830.10      1565.59 o                         
   4  12   3       1331.66       1168.60       341.07 o                         
   8  12   3       5117.28       3930.18       615.05 o                         
  10  12   3      12733.60       9392.40      1084.73 o                         
  12  12   3      15242.87      11226.38      1174.19 o                         
  14  12   3        123.39         72.69       313.12 o                         
  16  12   3       7731.91       6323.29       872.26 o                         
  18  12   3        962.28        978.49       458.49 o                         
 -21  13   3       1180.47        805.16       609.46 o                         
 -19  13   3        314.59        643.01       486.45 o                         
 -17  13   3       7475.54       6256.20       866.66 o                         
 -15  13   3       1796.16       1729.26       205.95 o                         
 -13  13   3       9215.09       8728.25       641.40 o                         
 -11  13   3      14845.40      14153.36       961.17 o                         
  -9  13   3       1558.00       1164.16       144.58 o                         
  -7  13   3      21393.70      19636.80       981.21 o                         
  -5  13   3        743.12        595.40       103.43 o                         
  -3  13   3      18006.24      18627.29       921.19 o                         
  -1  13   3      17729.19      17939.56       869.79 o                         
   1  13   3        923.03       1123.87       335.48 o                         
   3  13   3      24629.47      22324.15      1895.48 o                         
   5  13   3      22770.43      19271.82      1822.79 o                         
  11  13   3         10.12        -95.05       273.98 o                         
  13  13   3      11740.76       8190.82      1040.00 o                         
  15  13   3       6594.00       4293.62       788.38 o                         
  17  13   3       1030.58        587.10       475.27 o                         
 -20  14   3        333.18       -162.15       575.91 o                         
 -18  14   3        425.86         95.05       469.68 o                         
 -16  14   3       1019.05        721.29       413.76 o                         
 -14  14   3       1596.56       1435.49       188.37 o                         
 -12  14   3        809.20        952.38       159.90 o                         
 -10  14   3      13083.51      12221.17       923.96 o                         
  -8  14   3         47.92         81.08        92.98 o                         
  -6  14   3      11206.66      10957.97       520.35 o                         
  -4  14   3      18189.01      19042.57      1325.16 o                         
  -2  14   3       2330.63       2320.42       251.61 o                         
   2  14   3      11253.57      11254.33      1079.14 o                         
   4  14   3         39.23        -83.87       206.88 o                         
   6  14   3      13032.67      12070.68      1397.85 o                         
   8  14   3       1418.96       1218.92       408.17 o                         
  12  14   3       3773.02       1873.11       536.77 o                         
  14  14   3        190.47        190.11       391.40 o                         
  16  14   3       2432.53       1755.69       592.69 o                         
 -19  15   3        517.67        676.56       615.05 o                         
 -17  15   3       1033.69        687.74       514.41 o                         
 -15  15   3         41.84        -89.46       402.58 o                         
 -13  15   3        788.72       1131.74       186.07 o                         
 -11  15   3        294.80        270.14       130.56 o                         
  -9  15   3         62.99        117.37       109.74 o                         
  -7  15   3        108.39         57.41        95.69 o                         
  -5  15   3         77.19        111.83       117.42 o                         
   3  15   3        244.32        480.86       290.75 o                         
   5  15   3       1307.84       1291.61       408.17 o                         
   7  15   3        396.14        514.41       318.71 o                         
   9  15   3          6.28          5.59       307.53 o                         
  11  15   3        163.17         16.77       346.67 o                         
  13  15   3        353.70        402.58       413.76 o                         
  15  15   3        150.57         89.46       464.08 o                         
 -18  16   3        344.87        497.63       654.19 o                         
 -16  16   3         31.64        212.47       503.22 o                         
 -14  16   3       1707.11       1436.99       508.82 o                         
 -12  16   3       1348.78        911.40       441.72 o                         
 -10  16   3       3449.78       3066.56       333.76 o                         
  -8  16   3       9987.59       8782.94       961.72 o                         
   4  16   3        804.05        978.49       380.21 o                         
   6  16   3       4763.29       4097.92       698.92 o                         
   8  16   3        528.05        710.11       402.58 o                         
  10  16   3       1549.30       1118.28       458.49 o                         
  12  16   3       1942.27       1436.99       542.36 o                         
  14  16   3         43.17       -262.79       475.27 o                         
 -15  17   3       1620.95        251.61       542.36 o                         
 -13  17   3        551.63        369.03       447.31 o                         
 -11  17   3       5591.44       4109.11       715.70 o                         
  -9  17   3        220.13        -95.05       307.53 o                         
   5  17   3       7884.82       6725.87       894.62 o                         
   7  17   3       1035.28        956.13       441.72 o                         
   9  17   3       5301.39       4679.43       805.16 o                         
  11  17   3         94.05        234.84       436.13 o                         
  13  17   3       4226.48       2348.38       726.88 o                         
 -16  18   3        322.66         67.10       659.78 o                         
 -14  18   3       2804.39       2247.74       682.15 o                         
 -12  18   3        988.36        984.08       492.04 o                         
 -10  18   3       4475.33       4567.60       732.47 o                         
   6  18   3      10804.90      10180.79      1196.56 o                         
   8  18   3        185.80        162.15       413.76 o                         
  10  18   3      10334.12       9330.90      1157.42 o                         
  12  18   3       6369.66       4852.76       883.44 o                         
 -13  19   3        335.33        396.99       564.73 o                         
 -11  19   3       1264.30       1386.66       564.73 o                         
   7  19   3       1540.66       1308.38       559.14 o                         
  11  19   3        530.18        313.12       587.10 o                         
   8  20   3         20.42       -273.98       547.96 o                         
  10  20   3        219.41        587.10       643.01 o                         
  -4 -20   4       2379.37       2946.10       369.03 o                         
  -2 -20   4       2407.14       2517.70       272.99 o                         
   0 -20   4       9348.46       9974.75       476.42 o                         
   4 -20   4       7705.09       6742.65       984.08 o                         
  -7 -19   4       3797.34       4019.49       218.74 o                         
  -5 -19   4         23.72         71.08       104.96 o                         
  -3 -19   4       4839.26       5174.50       304.49 o                         
  -1 -19   4       2491.72       2582.34       164.81 o                         
   1 -19   4       2342.60       2716.95       268.11 o                         
   3 -19   4       4523.69       4754.21       369.50 o                         
   5 -19   4         36.93         98.81        92.26 o                         
  11 -19   4       1890.16       1420.21       352.26 o                         
 -10 -18   4        559.34        385.81       223.66 o                         
  -8 -18   4         53.39         -4.42        51.79 o                         
  -6 -18   4        486.67        446.31        98.40 o                         
  -4 -18   4        322.77        368.45       104.21 o                         
  -2 -18   4        136.08         43.52        73.66 o                         
   0 -18   4       1506.74       1347.62       109.72 o                         
   2 -18   4        856.56        672.48        95.85 o                         
   4 -18   4        134.75        180.79        59.91 o                         
   6 -18   4        129.77        430.54       553.55 o                         
   8 -18   4        577.32       1179.78       659.78 o                         
  12 -18   4       1191.91       1095.91       335.48 o                         
 -13 -17   4       1679.03       1806.02       335.48 o                         
 -11 -17   4        449.78        369.03       212.47 o                         
  -9 -17   4       1175.32       1415.72       142.74 o                         
  -7 -17   4       1358.53       1565.73        99.97 o                         
  -5 -17   4        127.26        160.56        76.32 o                         
  -3 -17   4       1621.43       1956.38       121.62 o                         
  -1 -17   4         81.94         68.12        65.35 o                         
   1 -17   4        638.05        714.44        78.86 o                         
   3 -17   4       1046.71       1374.90        99.99 o                         
   5 -17   4         36.55         21.96        42.75 o                         
   7 -17   4       1553.51       2298.06       631.83 o                         
   9 -17   4       2147.47       2728.59       754.84 o                         
  13 -17   4       4587.25       4472.55       547.96 o                         
 -14 -16   4       2150.59       2309.24       363.44 o                         
 -12 -16   4       4773.69       4992.54       514.41 o                         
 -10 -16   4       5463.42       6166.74       542.36 o                         
  -8 -16   4        635.94        728.13        84.38 o                         
  -6 -16   4       5242.23       6538.06       309.46 o                         
  -4 -16   4       3129.68       3308.28       152.67 o                         
  -2 -16   4       2731.67       2841.67       140.09 o                         
   0 -16   4      20503.70      20818.12       625.10 o                         
   2 -16   4        127.50         87.57        51.46 o                         
   4 -16   4      13387.86      14023.54       682.60 o                         
   6 -16   4      10717.29      11792.96      1568.38 o                         
   8 -16   4        708.24       1051.18       575.91 o                         
  10 -16   4       6790.43       6440.71       984.08 o                         
  12 -16   4       1102.03        883.44       246.02 o                         
  14 -16   4       2469.51       2365.15       374.62 o                         
 -15 -15   4       2152.84       1733.33       318.71 o                         
 -13 -15   4      11035.87      12065.08       961.72 o                         
 -11 -15   4        103.59         72.69       156.56 o                         
  -9 -15   4      11673.44      12427.00       497.55 o                         
  -7 -15   4       6118.08       6247.96       220.79 o                         
  -5 -15   4        647.52        699.26        73.28 o                         
  -3 -15   4      15141.90      14880.07       505.01 o                         
  -1 -15   4       5363.22       5300.63       200.19 o                         
   1 -15   4      12844.83      13026.39       410.28 o                         
   3 -15   4      19016.50      19966.70       655.04 o                         
   5 -15   4        530.89        617.00        51.25 o                         
   7 -15   4      16038.90      17264.54      1188.17 o                         
   9 -15   4       5139.26       5997.06       564.73 o                         
  13 -15   4       7153.74       7368.88       665.37 o                         
  15 -15   4        148.10         33.55       206.88 o                         
 -16 -14   4       5088.02       5182.65       553.55 o                         
 -14 -14   4       5273.06       6250.61       564.73 o                         
 -12 -14   4        559.54        581.50       195.70 o                         
 -10 -14   4       5009.46       5441.06       296.68 o                         
  -8 -14   4        114.11         65.28        26.08 o                         
  -6 -14   4       3681.31       4071.14       221.80 o                         
  -4 -14   4       3065.19       2935.15       133.99 o                         
  -2 -14   4       3252.89       3213.14       141.86 o                         
   0 -14   4      12182.34      12140.36       384.63 o                         
   2 -14   4        641.19        624.39        60.96 o                         
   4 -14   4      12103.06      12736.86       463.93 o                         
   6 -14   4       7537.12       7996.90       542.25 o                         
   8 -14   4       1072.40       1338.36       259.56 o                         
  10 -14   4      11166.67      14284.30      1179.78 o                         
  12 -14   4       1755.02       1526.45       279.57 o                         
  14 -14   4       2696.31       2655.91       391.40 o                         
  16 -14   4       1419.42       1045.59       285.16 o                         
 -15 -13   4        550.93        520.00       251.61 o                         
 -13 -13   4       4867.37       5014.91       486.45 o                         
 -11 -13   4       4586.93       4508.82       395.34 o                         
  -9 -13   4        247.28        226.07        28.88 o                         
  -7 -13   4       1771.09       1889.55        98.44 o                         
  -5 -13   4       4749.07       4835.21       197.79 o                         
  -3 -13   4       6243.82       6705.78       226.25 o                         
  -1 -13   4        923.23        771.36        65.39 o                         
   1 -13   4        670.57        683.35        61.20 o                         
   3 -13   4       2942.11       2713.89       119.42 o                         
   5 -13   4        531.72        504.33        75.85 o                         
   7 -13   4       1863.35       2080.59       231.62 o                         
   9 -13   4        149.89         -5.59       201.29 o                         
  11 -13   4       1099.98       1202.78       243.23 o                         
  13 -13   4        273.38        184.52       162.15 o                         
  15 -13   4        455.53        279.57       195.70 o                         
  17 -13   4        153.77        318.71       223.66 o                         
 -16 -12   4       3195.14       3013.20       408.17 o                         
 -14 -12   4        572.02        514.41       195.70 o                         
 -12 -12   4       6755.96       7005.44       547.96 o                         
 -10 -12   4       6693.93       6732.59       246.85 o                         
  -8 -12   4        405.38        394.95        36.75 o                         
  -6 -12   4       7697.91       8586.77       275.17 o                         
  -4 -12   4       7573.99       7693.00       250.34 o                         
  -2 -12   4         97.60         56.57        41.26 o                         
   0 -12   4       3589.70       3588.46       145.16 o                         
   2 -12   4        903.01        884.43        60.39 o                         
   4 -12   4       3650.90       3404.14       142.49 o                         
   6 -12   4       6325.11       6958.23       309.27 o                         
   8 -12   4        163.24        212.72        94.14 o                         
  10 -12   4       4323.11       4627.81       353.05 o                         
  12 -12   4       2946.01       3022.86       276.75 o                         
  14 -12   4        605.03        452.90       201.29 o                         
  16 -12   4       1357.09       1185.37       273.98 o                         
  18 -12   4        181.52        167.74       218.06 o                         
 -15 -11   4        622.56        413.76       190.11 o                         
 -13 -11   4      12169.71      11992.40       911.40 o                         
 -11 -11   4          2.22        -44.52        60.79 o                         
  -9 -11   4      31519.21      32734.67       796.99 o                         
  -7 -11   4      17422.06      17481.63       472.83 o                         
  -5 -11   4        349.42        444.47        45.75 o                         
  -3 -11   4      57044.05      58014.10      1607.08 o                         
  -1 -11   4      14832.77      14104.86       472.95 o                         
   1 -11   4      12457.28      11650.61       349.92 o                         
   3 -11   4      25658.86      26544.58       758.03 o                         
   5 -11   4       1248.11       1384.75        73.06 o                         
   7 -11   4      29415.90      31067.71      1535.04 o                         
   9 -11   4       6986.44       7671.64       366.68 o                         
  11 -11   4       9802.85      10946.31       447.43 o                         
  13 -11   4      12064.95      12888.84       905.80 o                         
  15 -11   4        324.99        212.47       167.74 o                         
 -14 -10   4       4913.69       4668.24       464.08 o                         
 -12 -10   4      11371.04      10760.83       460.50 o                         
 -10 -10   4      25063.21      25805.20       787.63 o                         
  -8 -10   4       1720.29       1656.97        75.15 o                         
  -6 -10   4      49774.65      50440.56      1534.12 o                         
  -4 -10   4      55696.65      55490.05      1527.96 o                         
  -2 -10   4      28528.71      28354.79       901.05 o                         
   0 -10   4      57914.67      55216.88      1553.26 o                         
   2 -10   4        508.50        675.95        46.97 o                         
   4 -10   4      32272.86      32586.50       994.77 o                         
   6 -10   4      39257.13      41713.56      1904.28 o                         
   8 -10   4       2265.67       1718.39       147.11 o                         
  10 -10   4      31811.78      33129.76      1158.51 o                         
  12 -10   4       3723.86       3698.33       218.76 o                         
  14 -10   4      10891.34      12025.10       664.71 o                         
  16 -10   4       6381.97       6021.36       564.73 o                         
  18 -10   4        820.15        889.03       251.61 o                         
 -19  -9   4       5266.62       5082.01       570.32 o                         
 -15  -9   4       1431.47       1560.00       257.20 o                         
 -13  -9   4      21102.92      21549.40       883.42 o                         
 -11  -9   4       2304.87       2152.33        90.91 o                         
  -9  -9   4      27381.88      27189.73       818.36 o                         
  -7  -9   4      37255.28      37082.84      1029.63 o                         
  -5  -9   4         22.94         32.58        34.79 o                         
  -3  -9   4      39956.13      42263.11      1279.06 o                         
  -1  -9   4      17617.01      15916.24       473.33 o                         
   1  -9   4       8734.95       9277.10       320.77 o                         
   3  -9   4      24114.46      23179.65       723.12 o                         
   5  -9   4       1643.44       2053.74       128.81 o                         
   7  -9   4      11940.01      12139.52       681.77 o                         
   9  -9   4      10579.61      11202.36       415.25 o                         
  11  -9   4       3331.14       3293.11       222.10 o                         
  13  -9   4      10033.68      10397.13       519.74 o                         
  15  -9   4        505.11        206.88       156.56 o                         
  17  -9   4       3876.11       3795.99       464.08 o                         
  19  -9   4       1065.72        900.21       262.79 o                         
 -20  -8   4        552.11        626.23       240.43 o                         
 -18  -8   4        130.66         99.21       114.62 o                         
 -16  -8   4       1126.23       1347.52       139.78 o                         
 -14  -8   4        767.80        838.12        57.76 o                         
 -12  -8   4        475.50        413.26        38.49 o                         
 -10  -8   4       3595.63       3796.10       134.79 o                         
  -8  -8   4       1959.03       1861.14       116.22 o                         
  -6  -8   4      15987.88      16964.34       478.74 o                         
  -4  -8   4        261.45        396.15        70.97 o                         
  -2  -8   4       1255.16       1449.57        82.47 o                         
   0  -8   4        333.12        228.59        29.75 o                         
   2  -8   4       1539.83       1761.19        86.69 o                         
   4  -8   4         78.31         96.98        16.44 o                         
   6  -8   4       3837.94       4269.27       222.31 o                         
   8  -8   4       8513.46       9409.47       499.28 o                         
  10  -8   4       4590.35       4604.29       215.58 o                         
  12  -8   4        953.65        945.00       127.82 o                         
  14  -8   4       1879.92       2179.61       153.00 o                         
  16  -8   4        826.18       1006.45       234.84 o                         
  18  -8   4        182.37        178.92       184.52 o                         
  20  -8   4        248.44        201.29       218.06 o                         
 -21  -7   4        168.86        234.84       206.88 o                         
 -19  -7   4       1310.84       1346.01       355.05 o                         
 -17  -7   4       1054.69       1384.04       366.24 o                         
 -15  -7   4        588.18        566.74        75.05 o                         
 -13  -7   4      11975.11      11867.96       379.33 o                         
 -11  -7   4         83.69        115.88        27.38 o                         
  -9  -7   4       6116.47       5914.80       202.18 o                         
  -7  -7   4        804.98        724.68        41.72 o                         
  -5  -7   4       5670.04       6554.32       223.34 o                         
  -3  -7   4      36196.82      39177.12      1462.21 o                         
  -1  -7   4      32942.44      33319.16      1184.63 o                         
   1  -7   4       8435.49      10570.07       373.85 o                         
   3  -7   4       6278.75       5453.03       197.76 o                         
   5  -7   4       1909.82       1959.36       155.74 o                         
   7  -7   4      13062.18      14051.95       498.48 o                         
   9  -7   4       1955.40       2085.73       120.34 o                         
  11  -7   4       5094.72       5560.45       240.03 o                         
  13  -7   4       1566.21       1846.54       180.37 o                         
  15  -7   4        738.39        643.63        98.46 o                         
  17  -7   4        648.57        665.37       206.88 o                         
  19  -7   4       1021.00        900.21       268.39 o                         
 -20  -6   4       5455.47       5747.75       285.12 o                         
 -18  -6   4        379.01        265.74        65.17 o                         
 -16  -6   4       5229.51       5153.97       204.44 o                         
 -14  -6   4       2868.87       2804.94       130.90 o                         
 -12  -6   4      22529.80      21569.72       651.83 o                         
 -10  -6   4      32362.68      30460.20       925.54 o                         
  -8  -6   4        570.61        610.34        36.92 o                         
  -6  -6   4      42046.75      41226.98      1266.46 o                         
  -4  -6   4      51643.01      51384.59      1988.80 o                         
  -2  -6   4      21401.03      19868.58       681.84 o                         
   0  -6   4      60847.23      58332.83      1948.99 o                         
   2  -6   4       4442.22       5290.55       198.91 o                         
   4  -6   4      58525.79      57782.57      1961.77 o                         
   6  -6   4      66859.06      66933.59      2213.09 o                         
   8  -6   4       6104.50       6163.30       245.63 o                         
  10  -6   4      22193.04      22667.93       818.35 o                         
  12  -6   4       1114.47        904.91        92.44 o                         
  14  -6   4      16259.01      17009.34       631.88 o                         
  16  -6   4       7890.28       8244.92       347.81 o                         
  18  -6   4        646.24        374.62       184.52 o                         
  20  -6   4       5712.50       6368.02       648.60 o                         
 -21  -5   4         19.95         88.24        86.42 o                         
 -19  -5   4      11108.08      10669.15       460.54 o                         
 -17  -5   4       4681.35       5234.65       191.81 o                         
 -15  -5   4       2977.37       3035.15       134.45 o                         
 -13  -5   4      25614.18      23685.04       828.73 o                         
 -11  -5   4       1899.88       1677.66        79.19 o                         
  -9  -5   4      60038.41      56144.99      1680.56 o                         
  -7  -5   4      89286.30      87703.37      2646.30 o                         
  -5  -5   4       1895.56       2010.45        69.78 o                         
  -3  -5   4     217795.00     210295.17      9440.17 o                         
  -1  -5   4      24416.52      21887.17       745.59 o                         
   1  -5   4      64797.41      61746.28      3057.55 o                         
   3  -5   4     119484.50     123123.42      4734.10 o                         
   5  -5   4       3438.29       4640.81       187.62 o                         
   7  -5   4     143577.33     150778.53      5800.27 o                         
   9  -5   4      59916.54      65223.85      2236.23 o                         
  11  -5   4      14020.48      14552.61       524.66 o                         
  13  -5   4      24387.20      26371.55       920.25 o                         
  15  -5   4        892.38        951.74       103.27 o                         
  17  -5   4      14403.29      15194.96       650.68 o                         
  19  -5   4       2848.19       2890.19       402.58 o                         
  21  -5   4       2391.39       2572.04       424.95 o                         
 -22  -4   4       1156.26       1023.66       129.75 o                         
 -20  -4   4       5326.45       5677.74       305.53 o                         
 -18  -4   4         51.63         28.91        48.34 o                         
 -16  -4   4       4061.81       4243.22       166.68 o                         
 -14  -4   4       6404.63       6580.32       238.70 o                         
 -12  -4   4       1821.47       2002.22       183.31 o                         
 -10  -4   4      37957.76      36340.20      1223.76 o                         
  -8  -4   4       8166.17       8651.46       304.48 o                         
  -6  -4   4     123609.93     122433.48      4050.66 o                         
  -4  -4   4      75766.27      73600.88      2244.23 o                         
  -2  -4   4       2511.30       2039.03        98.90 o                         
   0  -4   4     162712.62     144159.25      9856.49 o                         
   2  -4   4        587.22        519.91        27.53 o                         
   4  -4   4      65128.32      64156.21      2118.76 o                         
   6  -4   4      63109.93      64408.04      2128.58 o                         
   8  -4   4      36930.16      39495.04      1569.93 o                         
  10  -4   4      62176.48      61720.27      2078.25 o                         
  12  -4   4       5510.95       5589.08       271.97 o                         
  14  -4   4      14995.11      16127.51       592.90 o                         
  16  -4   4       8648.18       8836.72       360.96 o                         
  18  -4   4        169.68        147.04        96.41 o                         
  20  -4   4       3298.11       3013.20       441.72 o                         
 -23  -3   4       1176.51       1178.73       184.69 o                         
 -21  -3   4        350.61        375.96        98.80 o                         
 -19  -3   4       1281.52       1218.37        91.70 o                         
 -17  -3   4        353.67        308.01        52.85 o                         
 -15  -3   4       4001.68       4043.97       156.44 o                         
 -13  -3   4       1685.54       1551.12        90.70 o                         
 -11  -3   4        652.59        698.78        61.91 o                         
  -9  -3   4       9048.72       9072.82       315.82 o                         
  -7  -3   4      25914.57      25951.03       872.22 o                         
  -5  -3   4      20734.44      22406.42       845.75 o                         
  -3  -3   4       8917.78       8756.77       315.90 o                         
  -1  -3   4       4522.61       4213.08       217.45 o                         
   1  -3   4       5411.08       5700.69       208.69 o                         
   3  -3   4      13197.59      14189.18       746.17 o                         
   5  -3   4       5859.93       6383.51       232.95 o                         
   7  -3   4       6046.42       5759.23       230.29 o                         
   9  -3   4       3357.02       3996.26       183.86 o                         
  11  -3   4       1954.60       2061.41       119.50 o                         
  13  -3   4       9138.09       9567.59       366.93 o                         
  15  -3   4          6.83         10.90        60.35 o                         
  17  -3   4       4881.99       5329.68       299.21 o                         
  19  -3   4        118.21        156.39        95.51 o                         
  21  -3   4          3.78        123.01       201.29 o                         
 -24  -2   4        248.41        238.11       152.18 o                         
 -22  -2   4        136.84        283.25       116.59 o                         
 -20  -2   4       2833.69       3177.57       153.97 o                         
 -18  -2   4       2293.46       2163.16       113.18 o                         
 -16  -2   4       3777.68       3834.36       150.63 o                         
 -14  -2   4      22190.51      21923.24       656.34 o                         
 -12  -2   4        103.99        136.71        32.84 o                         
 -10  -2   4      17385.08      17393.54       687.59 o                         
  -8  -2   4       1024.20        985.88        50.09 o                         
  -6  -2   4        260.40        302.52        54.24 o                         
  -4  -2   4       1879.15       1876.56        64.12 o                         
  -2  -2   4       1992.54       1861.71        69.87 o                         
   0  -2   4       1823.29       1342.06        59.66 o                         
   2  -2   4       3092.71       3668.82       197.29 o                         
   4  -2   4      71378.88      75667.65      3536.15 o                         
   6  -2   4       9863.03      10031.90       510.52 o                         
   8  -2   4       2384.50       2452.56       117.17 o                         
  10  -2   4       3376.32       3548.23       154.01 o                         
  12  -2   4       3713.21       3639.36       177.44 o                         
  14  -2   4       2222.32       2471.33       157.96 o                         
  16  -2   4       2307.09       2457.49       155.11 o                         
  18  -2   4        229.12        279.91        93.71 o                         
  20  -2   4        695.48        833.54       130.57 o                         
 -23  -1   4       2255.98       2171.65       195.10 o                         
 -21  -1   4        182.07         76.93        62.47 o                         
 -19  -1   4       9037.96       9599.02       325.39 o                         
 -17  -1   4      16479.74      16892.39       542.14 o                         
 -15  -1   4       5344.03       5147.90       185.46 o                         
 -13  -1   4      61998.80      61846.38      1858.58 o                         
 -11  -1   4      24215.87      24975.64       781.04 o                         
  -9  -1   4      61910.90      61561.35      2006.32 o                         
  -7  -1   4      46403.68      43764.65      1427.62 o                         
  -5  -1   4       3000.89       2891.83       115.30 o                         
  -3  -1   4      42427.97      40748.16      1519.40 o                         
  -1  -1   4       5645.70       5755.49       171.66 o                         
   1  -1   4      13316.03      14485.59       877.85 o                         
   3  -1   4      40436.08      44589.20      2039.67 o                         
   5  -1   4       7242.82       6843.82       419.35 o                         
   7  -1   4     130121.88     130387.53      4328.55 o                         
   9  -1   4      25755.57      27863.28       983.25 o                         
  11  -1   4       5559.10       5585.77       213.18 o                         
  13  -1   4      22939.72      24591.68       862.79 o                         
  15  -1   4        495.44        396.06        77.95 o                         
  17  -1   4      19054.38      19702.32       799.81 o                         
  19  -1   4       1935.04       1784.08       156.20 o                         
  21  -1   4       1674.26       1852.29       161.03 o                         
 -24   0   4        894.10        883.73       179.60 o                         
 -22   0   4       1570.12       1798.27       116.94 o                         
 -20   0   4       8079.94       9184.87       323.46 o                         
 -18   0   4          0.81          8.43        42.33 o                         
 -16   0   4       2674.21       2703.13       119.55 o                         
 -14   0   4      11080.64      10181.23       332.54 o                         
 -12   0   4      34040.07      35649.80      1083.12 o                         
 -10   0   4      86181.43      80537.69      2408.74 o                         
  -8   0   4      18846.80      20842.48       705.91 o                         
  -6   0   4     203043.11     201605.09      9480.19 o                         
  -4   0   4       1322.91       1344.22        53.12 o                         
  -2   0   4     144807.94     159561.83     10656.06 o                         
   0   0   4     655641.81     540043.25     28936.33 o                         
   2   0   4      40376.01      46365.11      2207.75 o                         
   4   0   4     201915.25     196224.14     13492.95 o                         
   6   0   4     164846.94     160828.50      7574.51 o                         
   8   0   4      22304.54      22363.32       772.15 o                         
  10   0   4      32815.63      30174.28      1037.02 o                         
  12   0   4       2108.06       2275.82       120.57 o                         
  14   0   4      20316.09      21465.59      1051.69 o                         
  16   0   4       9659.11       8852.60       398.45 o                         
  18   0   4       1814.93       1912.09       148.04 o                         
  20   0   4       9349.86      10645.28       514.83 o                         
  22   0   4       1422.35       1196.71       167.72 o                         
 -25   1   4        205.92        168.68       187.77 o                         
 -23   1   4       1950.36       2048.85       125.86 o                         
 -21   1   4        242.03        105.26        70.09 o                         
 -19   1   4       8909.34       9153.55       321.45 o                         
 -17   1   4      16662.23      17053.79       541.86 o                         
 -15   1   4       5102.22       4876.38       183.03 o                         
 -13   1   4      62930.09      61576.34      1858.05 o                         
 -11   1   4      25008.87      26207.52       782.01 o                         
  -9   1   4      59416.33      58570.55      1794.10 o                         
  -7   1   4      44578.81      41720.29      1278.49 o                         
  -5   1   4       3777.84       3526.76       117.32 o                         
  -3   1   4      40569.88      38168.91      1518.32 o                         
  -1   1   4       5201.46       5173.18       197.18 o                         
   1   1   4      13616.35      11836.43       600.96 o                         
   3   1   4      39045.55      40921.32      2041.62 o                         
   5   1   4       7083.63       6600.79       357.85 o                         
   7   1   4     129808.09     128724.70      4326.43 o                         
   9   1   4      26620.51      29295.88       989.47 o                         
  11   1   4       4960.55       4673.89       203.71 o                         
  13   1   4      23303.52      24459.33       982.98 o                         
  15   1   4        553.06        391.74        71.36 o                         
  17   1   4      18418.31      18696.97       791.37 o                         
  19   1   4       1879.93       1485.72       133.61 o                         
  21   1   4       1630.27       1609.82       148.71 o                         
  23   1   4       3783.96       3745.67       391.40 o                         
 -24   2   4        215.97        283.34        96.61 o                         
 -22   2   4        140.94        201.27        78.51 o                         
 -20   2   4       2850.84       2973.41       145.58 o                         
 -18   2   4       2055.86       1855.67       104.01 o                         
 -16   2   4       3381.98       3240.44       154.79 o                         
 -14   2   4      21371.03      20220.23       653.25 o                         
 -12   2   4         44.60         32.83        30.27 o                         
 -10   2   4      17313.02      17270.02       533.88 o                         
  -8   2   4        880.64        870.57        43.99 o                         
  -4   2   4       1365.56       1443.87        62.48 o                         
  -2   2   4       1424.42       1325.16       134.19 o                         
   0   2   4       2184.07       1655.17        60.94 o                         
   2   2   4       3226.26       3400.22       128.79 o                         
   4   2   4      70917.80      73665.33      3542.02 o                         
   6   2   4      10100.30      10649.75       537.31 o                         
   8   2   4       2197.62       2350.58       123.18 o                         
  10   2   4       2915.51       3092.20       160.53 o                         
  12   2   4       3879.47       4110.38       191.38 o                         
  14   2   4       2138.28       2053.99       144.51 o                         
  16   2   4       2370.80       2559.76       161.04 o                         
  18   2   4        293.95        322.65        71.08 o                         
  20   2   4        725.52        779.77       103.22 o                         
  22   2   4        316.76        364.84       109.86 o                         
 -25   3   4        106.36        380.21       197.69 o                         
 -23   3   4       1247.86       1204.20        98.35 o                         
 -21   3   4        263.61        268.04        57.78 o                         
 -19   3   4       1306.46       1232.26        80.94 o                         
 -17   3   4        516.89        501.46        49.58 o                         
 -15   3   4       3828.80       3756.04       160.16 o                         
 -13   3   4       2098.50       1957.58        83.38 o                         
 -11   3   4        627.90        644.74        41.34 o                         
  -9   3   4       8583.51       8834.84       283.12 o                         
  -7   3   4      25827.70      25766.10       782.05 o                         
  -5   3   4      20543.44      21290.17       733.83 o                         
  -3   3   4       8988.04       9137.59       355.07 o                         
  -1   3   4       4632.34       4643.17       221.41 o                         
   1   3   4       4214.20       4551.21       253.04 o                         
   3   3   4      13373.08      13717.18       656.31 o                         
   5   3   4       5611.94       5551.68       413.76 o                         
   7   3   4       6060.36       6023.22       254.19 o                         
   9   3   4       3458.31       4013.64       184.83 o                         
  11   3   4       1827.06       2063.69       115.40 o                         
  13   3   4       9141.13       9029.52       398.42 o                         
  15   3   4         27.47         25.06        44.51 o                         
  17   3   4       5093.14       5502.49       301.53 o                         
  19   3   4         71.88         54.54        61.49 o                         
  21   3   4          6.18         42.86        74.26 o                         
  23   3   4         52.77         44.73       150.97 o                         
 -24   4   4        968.51        978.47       104.83 o                         
 -22   4   4       1282.52       1086.34        82.21 o                         
 -20   4   4       5903.23       6338.65       236.10 o                         
 -18   4   4         36.69         14.86        35.11 o                         
 -16   4   4       4103.32       4158.36       165.74 o                         
 -14   4   4       6135.27       5878.47       212.19 o                         
 -12   4   4       1636.86       1925.73        82.85 o                         
 -10   4   4      37018.08      36175.15      1097.04 o                         
  -8   4   4       8368.11       8742.21       275.50 o                         
  -6   4   4     122297.16     120853.11      4690.23 o                         
  -4   4   4      76007.38      79780.12      4752.12 o                         
  -2   4   4       2343.22       1812.72       110.44 o                         
   0   4   4     164585.19     148827.38     13426.31 o                         
   2   4   4        985.83        771.61       167.74 o                         
   4   4   4      65633.73      61630.13      2869.54 o                         
   6   4   4      62232.01      61163.64      3986.09 o                         
   8   4   4      37260.52      39877.23      1914.22 o                         
  10   4   4      61623.45      60665.06      2381.44 o                         
  12   4   4       5035.85       5291.92       245.06 o                         
  14   4   4      15433.49      15911.91       657.71 o                         
  16   4   4       8588.39       8171.90       402.20 o                         
  18   4   4        110.14         37.18        51.93 o                         
  20   4   4       3341.68       3754.76       269.68 o                         
  22   4   4        780.72        821.93       150.97 o                         
 -23   5   4       5614.09       6412.32       283.44 o                         
 -21   5   4         73.13        106.29        54.23 o                         
 -19   5   4      10417.58      10081.43       403.09 o                         
 -17   5   4       4353.51       4721.88       184.17 o                         
 -15   5   4       2664.89       2636.00       115.38 o                         
 -13   5   4      25433.29      24212.76       741.48 o                         
 -11   5   4       1790.57       1509.87        69.14 o                         
  -9   5   4      59416.55      55924.73      1885.29 o                         
  -7   5   4      89741.23      90343.03      3430.16 o                         
  -5   5   4       1541.72       1637.79        99.97 o                         
  -3   5   4     215532.05     190723.12     16881.50 o                         
  -1   5   4      23584.20      21395.01       867.59 o                         
   1   5   4      66371.47      67391.83      3008.37 o                         
   3   5   4     117561.02     121888.14      5764.10 o                         
   5   5   4       3437.57       4446.87       357.85 o                         
   7   5   4     144367.84     147474.94     10096.92 o                         
   9   5   4      60088.52      69706.64      4545.23 o                         
  11   5   4      13616.86      13845.24       997.78 o                         
  13   5   4      25081.68      25268.63      1308.75 o                         
  15   5   4        866.64        726.34        90.96 o                         
  17   5   4      14394.25      14683.74       781.18 o                         
  19   5   4       3027.43       2588.97       206.77 o                         
 -22   6   4       2884.20       2414.80       159.56 o                         
 -20   6   4       5642.12       5747.33       258.05 o                         
 -18   6   4        409.29        383.43        41.41 o                         
 -16   6   4       4940.04       4643.47       194.08 o                         
 -14   6   4       3200.15       2943.05       121.02 o                         
 -12   6   4      22024.15      20449.60       736.69 o                         
 -10   6   4      31613.12      30355.58      1213.77 o                         
  -8   6   4        666.39        658.25        72.03 o                         
  -6   6   4      43481.46      43910.01      1654.63 o                         
  -4   6   4      51141.62      49352.61      2407.41 o                         
  -2   6   4      20744.12      19052.68       772.54 o                         
   0   6   4      60292.03      56847.75      2252.08 o                         
   2   6   4       4428.23       5326.67       286.30 o                         
   4   6   4      61319.06      59841.87      2747.43 o                         
   6   6   4      69042.26      60240.99      4506.09 o                         
   8   6   4       5734.53       5216.20       553.55 o                         
  10   6   4      23350.12      24666.94      1722.15 o                         
  12   6   4       1454.42       1174.19       257.20 o                         
  14   6   4      15545.95      15313.12      1291.61 o                         
  16   6   4       7364.14       6295.34       715.70 o                         
  18   6   4        678.39        660.75        81.08 o                         
  20   6   4       5639.76       5965.45       721.29 o                         
 -23   7   4        106.89        134.19       279.57 o                         
 -21   7   4        220.91        223.70        66.89 o                         
 -19   7   4       1460.29       1343.45       141.23 o                         
 -17   7   4       1000.26       1012.39        81.12 o                         
 -15   7   4        754.66        586.97       189.75 o                         
 -13   7   4      11920.47      11719.95       519.50 o                         
 -11   7   4        125.08         90.28        53.41 o                         
  -9   7   4       6613.39       6552.85       291.25 o                         
  -7   7   4        877.85        722.33        76.03 o                         
  -5   7   4       5430.96       6702.31       351.88 o                         
  -3   7   4      36827.64      38048.85      1511.83 o                         
  -1   7   4      33480.83      36408.14      1378.32 o                         
   1   7   4       8138.81      10472.00       517.94 o                         
   3   7   4       5715.55       4818.76       316.19 o                         
   5   7   4       1826.63       1095.91       257.20 o                         
   7   7   4      12897.40      11740.78      1073.55 o                         
   9   7   4       1446.48       1297.20       290.75 o                         
  11   7   4       5137.19       4752.12       553.55 o                         
  13   7   4       1307.94       1341.93       335.48 o                         
  15   7   4        756.55        849.89       268.39 o                         
  17   7   4        795.12        670.97       279.57 o                         
  19   7   4       1164.05        950.53       380.21 o                         
 -22   8   4        184.65        313.12       296.34 o                         
 -20   8   4        457.39        227.34       124.87 o                         
 -18   8   4        167.76        205.04       105.42 o                         
 -16   8   4       1100.33       1063.69       172.96 o                         
 -14   8   4        663.00        620.83       106.14 o                         
 -12   8   4        554.27        361.75        84.25 o                         
 -10   8   4       3210.33       3317.36       203.60 o                         
  -8   8   4       1710.62       1570.73       129.42 o                         
  -6   8   4      16651.52      16221.03      1119.59 o                         
  -4   8   4        436.11        526.24        62.87 o                         
  -2   8   4       1082.83       1263.65       110.70 o                         
   0   8   4        408.77        323.35        47.17 o                         
   2   8   4       1629.83       1858.94       106.59 o                         
   4   8   4         85.63        103.44        28.77 o                         
   6   8   4       4128.11       3823.95       475.27 o                         
   8   8   4       8734.63       7234.69       782.79 o                         
  10   8   4       4932.52       3991.69       520.00 o                         
  12   8   4        918.48        615.05       246.02 o                         
  14   8   4       1703.18       1520.86       352.26 o                         
  16   8   4        697.66        648.60       285.16 o                         
  18   8   4        192.80        156.56       257.20 o                         
  20   8   4        177.74        134.19       318.71 o                         
 -19   9   4       5203.06       5257.72       451.48 o                         
 -17   9   4       3781.66       3591.24       257.56 o                         
 -15   9   4       1321.60       1467.03       156.12 o                         
 -13   9   4      21084.64      21699.04       905.68 o                         
 -11   9   4       2009.75       2022.77       166.76 o                         
  -9   9   4      28116.97      26220.05      1134.76 o                         
  -7   9   4      36885.02      35891.57      1781.14 o                         
  -5   9   4         99.50         70.67        43.10 o                         
  -3   9   4      39994.57      40668.86      1640.46 o                         
  -1   9   4      17850.34      16977.49       684.02 o                         
   1   9   4       9446.07      10054.13       421.91 o                         
   3   9   4      23630.40      23469.61      1116.92 o                         
   5   9   4       1551.80       1246.88       313.12 o                         
   9   9   4      10038.73       8308.23       922.58 o                         
  13   9   4      10099.91       9213.48       944.94 o                         
  15   9   4        558.85        246.02       246.02 o                         
  17   9   4       4435.49       4785.66       648.60 o                         
  19   9   4       1199.08       1224.51       396.99 o                         
 -22  10   4        872.78        782.79       441.72 o                         
 -20  10   4       6057.92       5965.45       743.65 o                         
 -18  10   4         93.45         -3.89       122.87 o                         
 -16  10   4       9130.33       9253.20       460.59 o                         
 -14  10   4       5077.52       5419.34       433.15 o                         
 -12  10   4      10957.39      10156.60       484.61 o                         
 -10  10   4      25144.82      25309.10      1281.00 o                         
  -8  10   4       1976.10       2065.79       228.60 o                         
  -6  10   4      49248.12      49179.55      2409.38 o                         
  -4  10   4      55930.26      54212.39      2158.15 o                         
  -2  10   4      29205.05      29825.04      1397.63 o                         
   0  10   4      57651.57      57183.63      2206.89 o                         
   2  10   4        360.69        372.15        60.42 o                         
   4  10   4      32768.27      31123.87      2169.46 o                         
   8  10   4       2350.00       1587.95       374.62 o                         
  12  10   4       3693.25       3315.13       581.50 o                         
  14  10   4      10507.48       9034.55      1028.81 o                         
  16  10   4       6214.32       4383.08       670.97 o                         
  18  10   4        878.75        693.33       380.21 o                         
 -21  11   4       1498.32       1185.37       458.49 o                         
 -19  11   4       2221.04       1582.36       430.54 o                         
 -17  11   4       4381.36       4934.04       325.77 o                         
 -15  11   4        748.84        545.03       123.04 o                         
 -13  11   4      13046.92      12292.24       878.21 o                         
 -11  11   4         89.27        158.66        85.83 o                         
  -9  11   4      32126.88      32471.61      1609.16 o                         
  -7  11   4      16819.33      17690.08       895.51 o                         
  -5  11   4        346.26        407.06        77.49 o                         
  -3  11   4      55796.64      57038.53      2763.24 o                         
  -1  11   4      15280.12      15079.73       721.54 o                         
   1  11   4      11586.60      10893.71       494.08 o                         
   3  11   4      24969.62      25030.38      1783.65 o                         
   5  11   4       1219.02       1146.23       313.12 o                         
   9  11   4       7139.99       5641.15       821.93 o                         
  13  11   4      12419.94       8939.50      1073.55 o                         
  15  11   4        368.30        206.88       307.53 o                         
  19  11   4       1951.49       1364.30       531.18 o                         
 -20  12   4       1247.04        821.93       531.18 o                         
 -18  12   4        571.90        385.81       374.62 o                         
 -16  12   4       3141.17       2587.74       239.51 o                         
 -14  12   4        433.28        341.74       120.56 o                         
 -12  12   4       6780.01       5897.58       385.96 o                         
 -10  12   4       6547.95       6001.14       518.75 o                         
  -8  12   4        384.21        379.25       109.16 o                         
  -6  12   4       8469.16       8642.85       404.92 o                         
  -4  12   4       7856.26       7451.10       361.10 o                         
  -2  12   4        197.18         76.53        62.89 o                         
   0  12   4       3948.96       4275.47       216.90 o                         
   2  12   4        845.75        808.09        87.12 o                         
   4  12   4       3911.55       3281.58       497.63 o                         
   6  12   4       6169.56       4841.58       687.74 o                         
  10  12   4       4064.68       2879.00       581.50 o                         
  12  12   4       2885.09       2236.55       531.18 o                         
  14  12   4        696.66        503.22       363.44 o                         
  16  12   4       1359.44        877.85       430.54 o                         
  18  12   4        212.94        413.76       419.35 o                         
 -21  13   4        164.81        190.11       531.18 o                         
 -19  13   4        181.42        251.61       441.72 o                         
 -17  13   4       1053.53        754.84       408.17 o                         
 -15  13   4        591.35        568.13       148.70 o                         
 -13  13   4       5139.23       4962.04       317.63 o                         
 -11  13   4       4733.70       4605.45       385.13 o                         
  -9  13   4        359.48        138.07        90.59 o                         
  -7  13   4       1356.14       1311.39       146.60 o                         
  -5  13   4       4859.23       4912.15       265.20 o                         
  -3  13   4       6080.12       6062.08       377.56 o                         
  -1  13   4        865.30        782.77       111.39 o                         
   1  13   4        728.88        743.45       114.21 o                         
   3  13   4       2988.37       2572.04       480.86 o                         
   5  13   4        531.33        721.29       301.93 o                         
   7  13   4       1705.51       1409.03       391.40 o                         
   9  13   4        199.49        139.78       285.16 o                         
  11  13   4       1200.36        894.62       385.81 o                         
  13  13   4        354.71        273.98       357.85 o                         
  15  13   4        467.40        447.31       396.99 o                         
  17  13   4        112.75        195.70       424.95 o                         
 -20  14   4       1658.99        961.72       637.42 o                         
 -18  14   4         75.85        246.02       447.31 o                         
 -16  14   4       4970.99       3935.77       693.33 o                         
 -14  14   4       5258.55       5434.17       546.95 o                         
 -12  14   4        443.36        291.54       120.79 o                         
 -10  14   4       4433.03       4633.30       336.39 o                         
  -8  14   4         71.70        -94.64        94.64 o                         
  -6  14   4       4811.99       4694.04       263.68 o                         
  -4  14   4       3645.28       3650.61       335.48 o                         
  -2  14   4       3807.88       3719.09       242.94 o                         
   0  14   4      13023.76      13474.11       894.62 o                         
   2  14   4        647.56        447.31       279.57 o                         
   4  14   4      12786.16      11751.97      1274.84 o                         
   6  14   4       7665.07       6776.20       844.30 o                         
   8  14   4       1332.23        916.99       385.81 o                         
  12  14   4       1629.72       1235.70       475.27 o                         
  14  14   4       2977.24       2052.04       592.69 o                         
  16  14   4       1386.50        911.40       514.41 o                         
 -19  15   4       1935.89       1481.72       743.65 o                         
 -17  15   4       2020.36       1968.17       581.50 o                         
 -15  15   4       2209.68       1554.40       514.41 o                         
 -13  15   4      11523.09      12208.59       611.84 o                         
 -11  15   4        210.83        256.01       134.05 o                         
  -9  15   4      11887.77      11460.41       569.76 o                         
  -7  15   4       6995.76       6956.85       354.49 o                         
  -5  15   4        395.25        376.90       116.18 o                         
  -3  15   4      13605.42      14296.47       772.76 o                         
   3  15   4      18704.60      18662.36      1660.64 o                         
   5  15   4        536.88        273.98       296.34 o                         
   7  15   4      16453.22      13401.42      1403.44 o                         
   9  15   4       5151.81       3728.89       715.70 o                         
  11  15   4       3913.73       2292.47       559.14 o                         
  13  15   4       7402.65       5971.04       944.94 o                         
  15  15   4        143.79        268.39       486.45 o                         
 -18  16   4         78.17        -61.51       631.83 o                         
 -16  16   4       3306.43       2689.45       648.60 o                         
 -14  16   4       2320.89       1537.63       497.63 o                         
 -12  16   4       4931.63       4655.82       386.92 o                         
 -10  16   4       5973.93       5771.34       456.73 o                         
  -8  16   4        705.54        741.75       147.17 o                         
  -6  16   4       4727.21       5467.75       404.89 o                         
  -4  16   4       3051.03       3287.17       363.44 o                         
   4  16   4      12953.92      12987.66      1280.43 o                         
   6  16   4      10580.60       9739.07      1107.09 o                         
   8  16   4        649.29        391.40       369.03 o                         
  10  16   4       7056.47       4528.46       810.75 o                         
  12  16   4       1078.64        698.92       475.27 o                         
  14  16   4       2264.34       1067.95       598.28 o                         
 -17  17   4        435.90        402.58       643.01 o                         
 -15  17   4        441.86        100.64       520.00 o                         
 -13  17   4       1420.19       1190.96       492.04 o                         
 -11  17   4        412.92        358.67       214.41 o                         
  -9  17   4       1016.24       1260.78       264.81 o                         
   5  17   4         27.61        -55.91       318.71 o                         
   7  17   4       1499.95       1509.67       503.22 o                         
   9  17   4       2057.08       2124.73       609.46 o                         
  11  17   4        355.31        503.22       559.14 o                         
  13  17   4       4532.02       2940.51       793.98 o                         
 -14  18   4        260.79         16.77       553.55 o                         
 -12  18   4         18.88        201.29       436.13 o                         
 -10  18   4        601.31        329.89       637.42 o                         
   6  18   4        102.35        223.66       396.99 o                         
   8  18   4        619.57        682.15       497.63 o                         
  10  18   4         61.57       -206.88       520.00 o                         
  12  18   4       1252.81       1375.48       665.37 o                         
 -11  19   4        677.25        592.69       503.22 o                         
   7  19   4       4069.38       4411.04      1051.18 o                         
   9  19   4        694.32        564.73       559.14 o                         
  11  19   4       1997.60       2012.90       732.47 o                         
   8  20   4        499.28        520.00       615.05 o                         
  -6 -20   5          4.34         39.14       111.83 o                         
  -4 -20   5        284.70        547.96       257.20 o                         
  -2 -20   5        246.55        150.97       246.02 o                         
   0 -20   5         47.34          8.24       112.63 o                         
   2 -20   5        478.69        687.74       218.06 o                         
  12 -20   5         75.28       -206.88       357.85 o                         
  -9 -19   5       1759.48       2091.18       223.66 o                         
  -7 -19   5         39.58        -30.03        77.78 o                         
  -5 -19   5       4328.92       4731.82       281.21 o                         
  -3 -19   5       1647.25       1904.72       221.30 o                         
  -1 -19   5        799.29       1075.07       114.79 o                         
   1 -19   5       5410.72       6492.50       428.96 o                         
   3 -19   5       2240.10       2451.90       169.53 o                         
   7 -19   5       4534.60       3952.55       861.07 o                         
  13 -19   5        456.58        313.12       352.26 o                         
 -10 -18   5        745.15        693.33       218.06 o                         
  -8 -18   5       4279.94       4454.89       169.94 o                         
  -6 -18   5       9374.29       9680.25       435.49 o                         
  -4 -18   5        820.19        921.63       123.77 o                         
  -2 -18   5      11098.45      12171.21       420.58 o                         
   0 -18   5       3116.36       3445.20       196.11 o                         
   2 -18   5       3091.13       3350.75       398.36 o                         
   4 -18   5       9135.28       9952.46       705.16 o                         
   8 -18   5      10395.67      10287.02      1297.20 o                         
  10 -18   5       3238.48       3874.27       475.27 o                         
  14 -18   5       4794.18       5014.91       782.79 o                         
 -13 -17   5       1787.18       1861.93       324.30 o                         
 -11 -17   5        334.60        352.26       206.88 o                         
  -9 -17   5       5883.17       6035.47       331.83 o                         
  -7 -17   5       2095.73       2344.25       129.10 o                         
  -5 -17   5       9795.15      10237.24       393.79 o                         
  -3 -17   5      10937.61      11573.61       393.70 o                         
  -1 -17   5        887.90        849.50        86.88 o                         
   1 -17   5      11336.52      11601.14       394.59 o                         
   3 -17   5       1097.99       1186.62        97.32 o                         
   5 -17   5       4259.34       4078.52       564.73 o                         
   7 -17   5       3991.00       4192.98       905.80 o                         
   9 -17   5       1707.55       1923.44       665.37 o                         
  11 -17   5       8070.11       8330.60       732.47 o                         
  13 -17   5        814.31         83.87       352.26 o                         
 -12 -16   5       1245.67       1442.58       262.79 o                         
 -10 -16   5        610.56        712.47        69.57 o                         
  -8 -16   5       1342.40       1333.69        78.57 o                         
  -6 -16   5       8504.06       8897.25       336.03 o                         
  -4 -16   5       1349.72       1519.32       110.30 o                         
  -2 -16   5       2173.25       2422.40       137.53 o                         
   0 -16   5       2815.68       2759.10       137.78 o                         
   2 -16   5        990.71        982.05        80.23 o                         
   4 -16   5       2353.29       2603.65       199.01 o                         
   6 -16   5         99.25         78.28       413.76 o                         
   8 -16   5       1484.16       1403.44       620.64 o                         
  10 -16   5        306.38        291.02       173.89 o                         
  12 -16   5        926.16        866.66       234.84 o                         
  14 -16   5        739.41        419.35       246.02 o                         
 -15 -15   5        498.19        296.34       234.84 o                         
 -13 -15   5        768.75        905.80       223.66 o                         
 -11 -15   5        655.52        849.89       195.70 o                         
  -9 -15   5       1632.66       1688.53        79.01 o                         
  -7 -15   5        965.41        868.70        64.61 o                         
  -5 -15   5       2233.01       2707.87       131.66 o                         
  -3 -15   5        122.61        129.93        53.39 o                         
  -1 -15   5        948.06        853.07        76.07 o                         
   1 -15   5        154.90        125.81        64.60 o                         
   3 -15   5       1859.63       1951.38       123.32 o                         
   5 -15   5       1277.05       1181.27        75.63 o                         
   7 -15   5       1733.22       1980.68       328.67 o                         
  11 -15   5         17.41        -16.77       162.15 o                         
  13 -15   5        395.31        134.19       190.11 o                         
  15 -15   5         84.85         44.73       212.47 o                         
 -14 -14   5       1425.18       1492.90       273.98 o                         
 -12 -14   5       9386.68      10231.11       805.16 o                         
 -10 -14   5       1065.68       1112.26        73.44 o                         
  -8 -14   5      10518.88      11726.65       322.62 o                         
  -6 -14   5       8860.77       9407.18       332.03 o                         
  -4 -14   5       1338.26       1441.43       100.02 o                         
  -2 -14   5      13668.57      14579.91       448.82 o                         
   0 -14   5       4092.24       4388.67       170.09 o                         
   2 -14   5       1818.73       1854.53       120.44 o                         
   4 -14   5      14153.25      14845.17       454.95 o                         
   6 -14   5       2685.13       2952.53       207.14 o                         
   8 -14   5       2530.41       3029.40       365.11 o                         
  10 -14   5       1882.35       1794.83       268.39 o                         
  12 -14   5       1241.78       1213.33       246.02 o                         
  14 -14   5       2962.10       2566.44       402.58 o                         
  16 -14   5        292.80        190.11       212.47 o                         
 -15 -13   5       6200.90       5596.41       559.14 o                         
 -13 -13   5       8936.03       9235.84       715.70 o                         
 -11 -13   5       1658.00       1606.48       100.54 o                         
  -9 -13   5      11667.65      11945.82       313.69 o                         
  -7 -13   5       1714.42       1809.19        84.92 o                         
  -5 -13   5      33039.52      33587.00       944.86 o                         
  -3 -13   5       9362.73      10503.20       337.54 o                         
  -1 -13   5      14163.52      13622.93       417.80 o                         
   1 -13   5      34237.73      35568.59      1009.97 o                         
   3 -13   5       2748.69       2961.57       149.07 o                         
   5 -13   5      20691.95      20913.16       607.65 o                         
   7 -13   5      19929.64      22197.04       850.75 o                         
   9 -13   5       2464.73       3002.01       447.31 o                         
  11 -13   5      14082.04      13910.24      1006.45 o                         
  13 -13   5       2951.50       3125.02       380.21 o                         
  15 -13   5       5247.46       5227.38       536.77 o                         
  17 -13   5       3755.34       3734.48       497.63 o                         
 -14 -12   5        956.57        939.35       212.47 o                         
 -12 -12   5      11222.00      11528.31       805.16 o                         
 -10 -12   5      13436.63      13576.24       349.28 o                         
  -8 -12   5       4847.29       4836.95       148.13 o                         
  -6 -12   5      48212.22      46952.52      1306.49 o                         
  -4 -12   5       1531.04       1525.07        85.60 o                         
  -2 -12   5      37596.30      37513.85      1067.31 o                         
   0 -12   5       7061.37       7113.89       232.58 o                         
   2 -12   5       5985.19       6182.47       211.38 o                         
   4 -12   5      29418.67      30616.61       857.27 o                         
   6 -12   5        148.91        196.20        88.43 o                         
   8 -12   5      17764.08      19430.11      1231.20 o                         
  10 -12   5       7658.44       8059.84      1014.56 o                         
  12 -12   5       3516.08       3505.24       385.81 o                         
  14 -12   5       9353.69       9353.26       777.20 o                         
  16 -12   5        136.76         89.46       184.52 o                         
  18 -12   5       3528.91       3723.30       508.82 o                         
 -13 -11   5       4006.16       3840.72       374.62 o                         
 -11 -11   5       1424.40       1298.12        69.00 o                         
  -9 -11   5      12401.52      12854.02       427.20 o                         
  -7 -11   5       1425.68       1415.26        78.88 o                         
  -5 -11   5       3272.39       3464.56       129.68 o                         
  -3 -11   5       6543.66       6635.28       218.79 o                         
  -1 -11   5       5328.14       5178.02       180.71 o                         
   1 -11   5      12585.74      12360.65       387.97 o                         
   3 -11   5       1947.45       2059.42        91.62 o                         
   5 -11   5       8451.28       8815.17       299.11 o                         
   7 -11   5       1647.08       1487.74       199.11 o                         
   9 -11   5       2597.29       2557.25       174.97 o                         
  11 -11   5       9107.64      10616.92       905.80 o                         
  13 -11   5        153.86         55.91       139.78 o                         
  15 -11   5       2147.72       2616.77       363.44 o                         
 -14 -10   5       1358.21       1487.31       246.02 o                         
 -12 -10   5       5080.43       5266.50       181.73 o                         
 -10 -10   5       3873.33       3986.86       140.64 o                         
  -8 -10   5       1055.68       1313.91        70.96 o                         
  -6 -10   5       2417.66       2535.97       145.19 o                         
  -4 -10   5        791.56        794.16        71.81 o                         
  -2 -10   5        428.27        391.67        41.65 o                         
   0 -10   5        472.30        510.81        44.71 o                         
   2 -10   5       1981.56       1837.86        83.20 o                         
   4 -10   5       2541.76       2342.71        98.10 o                         
   6 -10   5       3844.22       4065.63       275.74 o                         
   8 -10   5        677.39        762.45        88.26 o                         
  10 -10   5       2667.53       2912.48       271.81 o                         
  12 -10   5        772.56        669.32       101.47 o                         
  14 -10   5       1511.23       1364.30       257.20 o                         
  16 -10   5       1748.02       1794.83       318.71 o                         
  18 -10   5        447.24        592.69       240.43 o                         
 -19  -9   5       3277.65       3057.93       452.90 o                         
 -15  -9   5       6983.38       6837.70       475.27 o                         
 -13  -9   5       8739.69       8329.87       281.09 o                         
 -11  -9   5       7741.51       7733.17       254.24 o                         
  -9  -9   5       9550.30       9431.20       290.29 o                         
  -7  -9   5         72.11         73.35        19.87 o                         
  -5  -9   5      14951.20      15096.01       530.59 o                         
  -3  -9   5       6280.78       5964.57       288.05 o                         
  -1  -9   5       3060.32       2956.18       120.88 o                         
   1  -9   5      52484.42      54301.07      1527.57 o                         
   3  -9   5       3975.39       4377.55       155.59 o                         
   5  -9   5      39518.29      41998.96      1421.54 o                         
   7  -9   5      22821.13      24472.05      1009.80 o                         
   9  -9   5         64.36         71.98        54.86 o                         
  11  -9   5       7765.83       7926.94       412.24 o                         
  13  -9   5       7164.14       7755.00       329.17 o                         
  15  -9   5       2127.71       2376.34       324.30 o                         
  17  -9   5       3808.64       3594.70       441.72 o                         
  19  -9   5        306.97        184.52       201.29 o                         
 -20  -8   5        210.27        184.52       195.70 o                         
 -16  -8   5       6711.85       6975.75       359.79 o                         
 -14  -8   5       1892.23       1954.16       101.13 o                         
 -12  -8   5      27588.09      26265.56       808.87 o                         
 -10  -8   5       2360.01       2186.75        92.79 o                         
  -8  -8   5      17871.22      18809.62       554.35 o                         
  -6  -8   5      52482.95      48696.53      1358.09 o                         
  -4  -8   5      10142.50      10627.47       450.24 o                         
  -2  -8   5      93808.85      94337.34      3566.81 o                         
   0  -8   5      20927.87      20680.71       745.55 o                         
   2  -8   5      12825.47      11897.39       386.50 o                         
   4  -8   5     110637.13     108619.43      3247.06 o                         
   6  -8   5         34.22         85.64        52.94 o                         
   8  -8   5      19052.16      19094.40       718.92 o                         
  10  -8   5       8302.71       9014.24       355.26 o                         
  12  -8   5       2957.70       2821.03       245.18 o                         
  14  -8   5      24578.48      25497.29       901.22 o                         
  16  -8   5         52.91        -33.55       134.19 o                         
  18  -8   5       6308.66       6927.16       676.56 o                         
  20  -8   5       1462.07       1258.06       324.30 o                         
 -21  -7   5       2090.22       2129.85       154.31 o                         
 -19  -7   5       5054.60       5558.09       466.73 o                         
 -17  -7   5         54.22         96.02        57.23 o                         
 -15  -7   5      34504.09      34888.07      1729.71 o                         
 -13  -7   5      27225.31      27036.34       924.44 o                         
 -11  -7   5      10828.70      10961.15       351.09 o                         
  -9  -7   5      47148.04      46334.76      1396.97 o                         
  -7  -7   5       6107.50       6240.37       199.96 o                         
  -5  -7   5       9784.46       8613.93       282.99 o                         
  -3  -7   5      10753.46       8623.84       355.70 o                         
  -1  -7   5      14234.03      11573.54       431.87 o                         
   1  -7   5      32397.13      29504.17      1140.64 o                         
   3  -7   5      19627.03      21260.98       733.41 o                         
   5  -7   5      44081.74      43146.03      2190.38 o                         
   7  -7   5      30306.83      31017.27      1037.54 o                         
   9  -7   5       2514.25       2576.27       139.17 o                         
  11  -7   5      29354.03      30362.06      1047.49 o                         
  13  -7   5       6481.13       6699.49       355.07 o                         
  15  -7   5       8008.10       8331.27       359.19 o                         
  17  -7   5       8679.02       9750.25       816.34 o                         
  19  -7   5         51.84         61.51       162.15 o                         
 -22  -6   5       1107.02       1341.57       159.35 o                         
 -20  -6   5        290.93        210.99        79.94 o                         
 -18  -6   5        199.20        157.56        61.14 o                         
 -16  -6   5       9583.85       9850.64       349.63 o                         
 -14  -6   5        133.75        136.28        39.25 o                         
 -12  -6   5      10677.55      10077.94       346.87 o                         
 -10  -6   5       1584.01       1419.98        85.55 o                         
  -8  -6   5      27382.71      27129.37       835.09 o                         
  -6  -6   5       3991.57       3388.25       129.94 o                         
  -4  -6   5       1606.50       1454.07        89.58 o                         
  -2  -6   5      70202.62      74273.38      2705.54 o                         
   0  -6   5      51766.91      54569.45      1846.22 o                         
   2  -6   5      28079.83      29506.79      1176.64 o                         
   4  -6   5     170710.84     182305.84      5432.56 o                         
   6  -6   5       1200.19       1213.86        85.75 o                         
   8  -6   5      37795.48      40409.67      1364.87 o                         
  10  -6   5      11528.63      11873.62       446.25 o                         
  12  -6   5        104.18         54.92        58.88 o                         
  14  -6   5       1905.40       2055.10       152.58 o                         
  16  -6   5        356.17        325.91       102.09 o                         
  18  -6   5       2209.41       2365.15       374.62 o                         
  20  -6   5        321.52        357.85       218.06 o                         
 -23  -5   5        121.85         55.74       128.45 o                         
 -21  -5   5        163.36        194.75        90.42 o                         
 -19  -5   5       1841.01       1598.98       128.73 o                         
 -17  -5   5        205.03        212.26        55.33 o                         
 -15  -5   5       1083.21       1028.35        92.14 o                         
 -13  -5   5        613.52        583.95        53.47 o                         
 -11  -5   5        268.63        375.56        37.34 o                         
  -9  -5   5         41.64         72.88        21.69 o                         
  -7  -5   5        996.66       1239.60        56.59 o                         
  -5  -5   5       6467.38       6019.00       196.38 o                         
  -3  -5   5      11375.77      11451.18       407.51 o                         
  -1  -5   5      13925.14      14816.06       607.86 o                         
   1  -5   5      16121.66      16924.23       631.11 o                         
   3  -5   5       1719.50       1868.00        74.90 o                         
   5  -5   5       9625.03      10273.82       433.38 o                         
   7  -5   5      13885.78      16398.45       579.11 o                         
   9  -5   5        845.69       1128.81        88.98 o                         
  11  -5   5        796.52        952.78        90.21 o                         
  13  -5   5        579.97        635.53        82.87 o                         
  15  -5   5        481.92        504.68        88.81 o                         
  17  -5   5         97.71        106.81        95.73 o                         
  19  -5   5        325.12         22.37       229.25 o                         
  21  -5   5        306.29        150.97       363.44 o                         
 -24  -4   5        281.04        237.50       232.04 o                         
 -22  -4   5       2070.47       2188.79       203.56 o                         
 -20  -4   5       1314.90       1594.64       300.74 o                         
 -18  -4   5       2074.51       1996.06       124.69 o                         
 -16  -4   5       2918.96       3063.89       141.39 o                         
 -14  -4   5       2526.00       2536.03       126.81 o                         
 -12  -4   5      33402.63      32685.12      1114.75 o                         
 -10  -4   5      10725.94      10504.35       368.15 o                         
  -8  -4   5       1880.29       1723.22        83.01 o                         
  -6  -4   5      32329.55      29739.85       991.73 o                         
  -4  -4   5       3932.10       4050.22       159.13 o                         
  -2  -4   5      95025.67      90300.72      3559.81 o                         
   0  -4   5      12707.64      11689.49       483.14 o                         
   2  -4   5      16960.64      17458.21       599.10 o                         
   4  -4   5      49761.86      53850.89      2416.88 o                         
   6  -4   5         23.38         -3.06        27.23 o                         
   8  -4   5       3714.83       3643.49       161.03 o                         
  10  -4   5       5977.82       6396.15       258.88 o                         
  12  -4   5       3563.63       3662.98       180.97 o                         
  14  -4   5      19164.07      19731.12       798.30 o                         
  16  -4   5       1519.72       1606.68       138.99 o                         
  18  -4   5       3098.42       3363.68       231.61 o                         
  20  -4   5       2373.52       2203.00       374.62 o                         
 -25  -3   5       2196.53       2197.41       346.67 o                         
 -23  -3   5       3640.85       4269.99       322.06 o                         
 -21  -3   5       1068.06        930.14       121.89 o                         
 -19  -3   5      15365.06      15477.54       498.84 o                         
 -17  -3   5       3460.49       3507.35       148.10 o                         
 -15  -3   5      32782.27      33138.49      1014.48 o                         
 -13  -3   5      22145.39      22029.77       744.33 o                         
 -11  -3   5      10676.59      11776.84       423.51 o                         
  -9  -3   5      49922.57      47631.82      1587.65 o                         
  -7  -3   5      15282.51      15272.25       521.35 o                         
  -5  -3   5     142337.62     143209.30      6590.03 o                         
  -3  -3   5      21244.16      19542.43       582.20 o                         
  -1  -3   5      81527.30      80418.95      3511.89 o                         
   1  -3   5      30268.00      30301.63      1093.27 o                         
   3  -3   5      16861.02      17233.43       797.59 o                         
   5  -3   5      61995.38      63563.81      4277.13 o                         
   7  -3   5      69679.92      71998.34      2422.84 o                         
   9  -3   5       2190.55       2237.05       133.25 o                         
  11  -3   5      36655.28      36394.22      1257.20 o                         
  13  -3   5      20650.35      21796.81       781.71 o                         
  15  -3   5      19345.82      21242.29       757.01 o                         
  17  -3   5      26568.16      27010.55      1198.16 o                         
  19  -3   5          1.63        -25.61        95.73 o                         
  21  -3   5       4515.98       5456.63       575.91 o                         
 -24  -2   5        273.21        100.87       147.91 o                         
 -22  -2   5       5726.80       5737.38       324.59 o                         
 -20  -2   5        833.93       1001.51        92.19 o                         
 -18  -2   5       3093.77       2835.18       134.62 o                         
 -16  -2   5      46079.28      46683.38      1429.86 o                         
 -14  -2   5       3352.31       3152.16       124.47 o                         
 -12  -2   5      57397.54      57457.76      1902.89 o                         
 -10  -2   5      26667.54      26744.99       890.40 o                         
  -8  -2   5      68911.25      68013.43      2290.09 o                         
  -6  -2   5     134961.45     133865.72      4434.80 o                         
  -4  -2   5       7753.52       7678.32       266.98 o                         
  -2  -2   5     394790.41     370125.47     25600.15 o                         
   0  -2   5      53038.38      47789.12      1651.01 o                         
   4  -2   5     121475.88     124514.05      5823.38 o                         
   6  -2   5       4646.62       4684.99       238.55 o                         
   8  -2   5      38300.44      37274.66      1501.09 o                         
  10  -2   5      11209.40      10886.02       498.33 o                         
  12  -2   5      11378.33      10315.84       393.66 o                         
  14  -2   5      18646.82      19572.86       710.23 o                         
  16  -2   5       2714.55       2868.28       168.51 o                         
  18  -2   5       8903.43       9988.21       466.06 o                         
  20  -2   5       2028.12       1961.38       173.68 o                         
 -25  -1   5        943.21        868.91       197.69 o                         
 -23  -1   5       1007.55       1172.23       149.71 o                         
 -21  -1   5        223.21        329.88        69.03 o                         
 -19  -1   5       1977.84       2530.34       134.91 o                         
 -17  -1   5        294.35        265.73        50.88 o                         
 -15  -1   5      20309.28      20571.92       649.84 o                         
 -13  -1   5       2140.00       2094.09       100.05 o                         
 -11  -1   5      21136.65      22976.52       884.51 o                         
  -9  -1   5      30109.51      29398.40       981.98 o                         
  -7  -1   5        601.70        555.59        36.18 o                         
  -5  -1   5      23745.79      24600.57       805.16 o                         
  -3  -1   5       6032.38       5544.23       182.66 o                         
  -1  -1   5        139.72         80.50        10.25 o                         
   1  -1   5      30926.99      29367.03      1772.19 o                         
   3  -1   5      28047.75      33516.59      1595.29 o                         
   5  -1   5       4695.77       4291.62       254.81 o                         
   7  -1   5      33502.84      35222.75      1207.67 o                         
   9  -1   5       2024.56       2255.84       114.83 o                         
  11  -1   5      10372.37       9856.79       388.91 o                         
  13  -1   5       5054.81       4982.13       221.10 o                         
  15  -1   5       6613.51       6913.26       298.28 o                         
  17  -1   5       8575.82       8310.60       389.06 o                         
  19  -1   5        284.53        311.86       102.01 o                         
  21  -1   5       1598.77       1615.83       166.30 o                         
 -26   0   5         75.85        283.71       213.06 o                         
 -24   0   5          0.96          8.39       150.24 o                         
 -22   0   5         23.87         -2.48        65.53 o                         
 -20   0   5        123.38         32.67        57.51 o                         
 -18   0   5        496.58        455.07        56.48 o                         
 -16   0   5       1967.45       1873.10        97.92 o                         
 -14   0   5        843.86        947.17        63.95 o                         
 -12   0   5       2086.11       1718.15        91.41 o                         
 -10   0   5       1102.97       1332.34        67.51 o                         
  -8   0   5       1958.14       2014.16        83.73 o                         
  -6   0   5        879.79       1065.07        48.05 o                         
  -4   0   5         15.34         21.57         9.49 o                         
  -2   0   5         49.11         49.42         8.80 o                         
   0   0   5        135.83        112.09        14.77 o                         
   2   0   5         13.37         12.78        26.84 o                         
   4   0   5         82.49         53.12        31.63 o                         
   6   0   5        623.95        662.22        84.94 o                         
   8   0   5        222.72        277.52        42.19 o                         
  10   0   5        180.71        134.65        35.07 o                         
  12   0   5         11.33          6.42        45.21 o                         
  14   0   5        222.38        168.14        64.56 o                         
  16   0   5       1091.85       1267.37       117.85 o                         
  18   0   5        119.96        230.97        82.04 o                         
  20   0   5        267.42        475.50       137.57 o                         
  22   0   5        203.16        313.12       146.29 o                         
 -25   1   5        942.29        700.25       198.93 o                         
 -23   1   5        997.30        996.72        97.41 o                         
 -21   1   5        396.19        350.24        65.00 o                         
 -19   1   5       1955.53       2155.26       117.96 o                         
 -17   1   5        210.50        225.86        46.89 o                         
 -15   1   5      20392.60      21058.81       650.22 o                         
 -13   1   5       2666.43       2691.40       106.32 o                         
 -11   1   5      20153.83      22043.07       687.48 o                         
  -9   1   5      30028.32      28799.69       880.60 o                         
  -7   1   5        604.30        676.95        39.48 o                         
  -5   1   5      22771.50      23333.62       805.14 o                         
  -3   1   5       6404.64       5995.44       198.46 o                         
  -1   1   5        126.57        149.55        16.19 o                         
   1   1   5      30826.53      29309.57      1579.27 o                         
   3   1   5      28011.29      32815.47      1601.12 o                         
   5   1   5       5080.59       5109.96       363.44 o                         
   7   1   5      34219.41      35673.24      1398.71 o                         
   9   1   5       2070.54       2320.00       110.52 o                         
  11   1   5      11151.79      10789.51       386.11 o                         
  13   1   5       4931.17       4973.09       242.19 o                         
  15   1   5       7216.80       7552.74       334.34 o                         
  17   1   5       8556.44       8147.00       381.71 o                         
  19   1   5        350.13        398.36        90.70 o                         
  21   1   5       1699.55       2170.14       246.02 o                         
  23   1   5        231.44        155.19       160.80 o                         
 -26   2   5        148.90        559.14       307.53 o                         
 -24   2   5        284.54        182.47        92.76 o                         
 -22   2   5       5596.19       5969.14       237.12 o                         
 -20   2   5        641.93        786.43        71.93 o                         
 -18   2   5       3097.33       2970.85       130.49 o                         
 -16   2   5      46203.70      47303.04      1434.37 o                         
 -14   2   5       3046.33       2847.20       122.11 o                         
 -12   2   5      55923.61      55990.22      1705.02 o                         
 -10   2   5      25824.05      25752.93       797.53 o                         
  -8   2   5      70025.57      68970.38      2050.66 o                         
  -6   2   5     137247.83     132508.59      5134.25 o                         
  -4   2   5       7987.69       7839.91       268.34 o                         
  -2   2   5     396653.31     385571.56     24001.33 o                         
   0   2   5      53302.10      52309.26      2320.43 o                         
   2   2   5       2056.87       2130.01        84.77 o                         
   4   2   5     120627.67     121992.48      5831.22 o                         
   6   2   5       4566.05       4629.29       276.00 o                         
   8   2   5      38904.22      38924.64      1301.81 o                         
  10   2   5      11427.00      11207.72       460.31 o                         
  12   2   5      11756.52      10352.29       439.38 o                         
  14   2   5      18785.37      19844.00       804.54 o                         
  16   2   5       2647.90       2504.06       219.98 o                         
  18   2   5       8658.94       9924.22       495.38 o                         
  20   2   5       1775.85       1879.11       201.73 o                         
  22   2   5        648.85        794.98       134.25 o                         
 -25   3   5       2298.89       1930.14       262.72 o                         
 -23   3   5       3643.38       4175.89       199.07 o                         
 -21   3   5        772.02        615.84        71.12 o                         
 -19   3   5      15196.23      14981.37       495.02 o                         
 -17   3   5       3375.16       3325.96       140.47 o                         
 -15   3   5      33006.28      33015.13      1013.87 o                         
 -13   3   5      21168.96      21311.42       668.24 o                         
 -11   3   5      11296.06      12288.76       381.12 o                         
  -9   3   5      50185.84      47051.48      1422.48 o                         
  -7   3   5      15181.91      15292.91       521.26 o                         
  -5   3   5     142159.75     133922.55      9314.12 o                         
  -3   3   5      17721.20      16727.74      1269.24 o                         
  -1   3   5      81621.50      82050.88      3135.96 o                         
   1   3   5      26869.08      26372.37      1093.27 o                         
   3   3   5      16984.45      15391.62       548.37 o                         
   5   3   5      61378.23      58369.93      2894.96 o                         
   7   3   5      69087.52      71875.54      4891.90 o                         
   9   3   5       2031.08       1908.47       110.55 o                         
  11   3   5      36581.21      36488.87      1437.88 o                         
  13   3   5      21245.17      21935.50       884.00 o                         
  15   3   5      18947.39      20488.40       899.10 o                         
  17   3   5      26918.06      27487.87      1099.50 o                         
  19   3   5         19.64        -14.83        63.92 o                         
  21   3   5       4165.49       4812.57       264.61 o                         
 -24   4   5        194.90        240.84       108.79 o                         
 -22   4   5       1947.21       2102.86       122.85 o                         
 -20   4   5       1174.92       1321.26        84.73 o                         
 -18   4   5       2012.17       1905.80       111.18 o                         
 -16   4   5       2506.45       2631.39       120.80 o                         
 -14   4   5       2886.91       3056.85       115.78 o                         
 -12   4   5      33937.58      32975.38      1000.95 o                         
 -10   4   5      10794.32      10520.15       332.45 o                         
  -8   4   5       1516.58       1287.22        62.74 o                         
  -6   4   5      31996.62      28872.65      1411.46 o                         
  -4   4   5       3959.48       4450.18       301.93 o                         
  -2   4   5      95884.79      93758.10      3565.09 o                         
   0   4   5      14686.54      13584.22       597.01 o                         
   2   4   5      16972.37      17444.51       830.28 o                         
   4   4   5      49466.95      48141.95      1954.18 o                         
   6   4   5          8.59         11.96         9.25 o                         
   8   4   5       3398.07       3302.19       164.53 o                         
  10   4   5       5732.54       6219.74       277.91 o                         
  12   4   5       3773.89       3609.54       178.73 o                         
  14   4   5      18661.40      18775.64       992.59 o                         
  16   4   5       1463.92       1488.37       106.22 o                         
  18   4   5       2918.74       3489.89       290.75 o                         
  20   4   5       2278.16       2396.18       179.96 o                         
  22   4   5        228.91        150.97       134.19 o                         
 -23   5   5         83.22         91.58        61.84 o                         
 -21   5   5        214.04        183.97        49.97 o                         
 -19   5   5       1765.51       1531.93        89.57 o                         
 -17   5   5        165.21        185.74        45.89 o                         
 -15   5   5       1004.53        974.45        60.70 o                         
 -13   5   5        607.30        589.59        66.29 o                         
 -11   5   5        187.49        232.71        35.44 o                         
  -9   5   5         42.25         45.80        33.90 o                         
  -7   5   5        878.20        871.05        81.99 o                         
  -5   5   5       6659.01       6735.24       380.21 o                         
  -3   5   5      11272.60      11489.17       816.34 o                         
  -1   5   5      13885.47      15098.70       721.54 o                         
   1   5   5      16189.87      17372.16       814.46 o                         
   3   5   5       1618.93       1696.12       148.47 o                         
   5   5   5       9863.98      10450.79       539.96 o                         
   7   5   5      13614.92      15698.96       812.82 o                         
   9   5   5        960.86       1179.25       159.35 o                         
  11   5   5        807.70        919.04        92.15 o                         
  13   5   5        486.13        536.23        77.09 o                         
  15   5   5        449.17        401.82        78.28 o                         
  17   5   5         73.07        -36.74        62.30 o                         
  19   5   5        360.12        346.67        89.46 o                         
 -22   6   5        952.50       1047.68        80.61 o                         
 -20   6   5        223.41        257.83        63.68 o                         
 -18   6   5        176.27        161.09        37.31 o                         
 -16   6   5       9130.65       9107.03       316.04 o                         
 -14   6   5        118.69         82.63        28.06 o                         
 -12   6   5      10172.14       9254.99       357.94 o                         
 -10   6   5       1275.00       1271.75       105.22 o                         
  -8   6   5      27445.44      28304.45      1096.49 o                         
  -6   6   5       4650.86       3832.55       173.23 o                         
  -4   6   5       1643.88       1489.72       128.59 o                         
  -2   6   5      71349.93      78869.80      5031.68 o                         
   0   6   5      53288.19      55008.27      2424.75 o                         
   2   6   5      28535.00      30407.45      1417.40 o                         
   4   6   5     171184.38     181775.73      8551.07 o                         
   6   6   5       1117.88       1302.79       268.39 o                         
   8   6   5      38039.18      36720.28      2811.91 o                         
  10   6   5      11085.74      11360.57       972.90 o                         
  12   6   5        164.76         -5.59       150.97 o                         
  14   6   5       1078.28       1207.74       313.12 o                         
  16   6   5        301.21        224.60        53.98 o                         
  18   6   5       2357.86       2446.49       178.16 o                         
  20   6   5        260.30        326.77        75.77 o                         
 -23   7   5       1153.73       1118.28       352.26 o                         
 -21   7   5       2055.72       2069.63       247.57 o                         
 -19   7   5       4847.94       4651.13       230.72 o                         
 -17   7   5        100.38         38.87        43.09 o                         
 -15   7   5      34734.44      36040.37      1438.63 o                         
 -13   7   5      27184.50      26897.48      1099.66 o                         
 -11   7   5      11016.77      11016.95       479.83 o                         
  -9   7   5      46535.32      46518.22      1827.88 o                         
  -7   7   5       6022.50       5910.66       277.51 o                         
  -5   7   5       9616.50       8541.33       624.83 o                         
  -3   7   5       8554.65       7096.49       405.24 o                         
  -1   7   5      15200.58      13257.00       647.22 o                         
   1   7   5      31164.69      27506.54      1367.98 o                         
   3   7   5      19200.32      20988.24      1012.15 o                         
   5   7   5      42910.38      41031.24      2828.68 o                         
   7   7   5      30640.59      24566.29      2152.68 o                         
   9   7   5       1950.57       1889.89       380.21 o                         
  11   7   5      28825.26      27109.81      2186.23 o                         
  13   7   5       6658.76       6194.69       665.37 o                         
  15   7   5       8394.86       8950.68       827.52 o                         
  17   7   5       8996.03       8894.77       900.21 o                         
  19   7   5         72.77         72.69       262.79 o                         
 -22   8   5       3575.23       2734.19       492.04 o                         
 -20   8   5        276.00        369.39       131.09 o                         
 -18   8   5       5656.38       5933.87       339.32 o                         
 -16   8   5       6323.88       7049.61       434.85 o                         
 -14   8   5       1963.88       1880.07       161.99 o                         
 -12   8   5      27508.73      26480.63      1077.00 o                         
 -10   8   5       3221.47       2961.09       163.71 o                         
  -8   8   5      17411.86      16303.24       751.87 o                         
  -6   8   5      54981.00      50215.83      2350.08 o                         
  -4   8   5      10155.03      10086.23       434.70 o                         
  -2   8   5      92986.09      89522.24      4370.42 o                         
   0   8   5      21429.08      21333.88       863.11 o                         
   2   8   5      12771.91      11517.43       790.67 o                         
   4   8   5     111832.44     107803.15      5099.88 o                         
   6   8   5         21.48         27.96       134.19 o                         
   8   8   5      19827.84      15055.91      1414.62 o                         
  10   8   5       8117.69       7950.39       816.34 o                         
  12   8   5       3083.82       2990.83       447.31 o                         
  14   8   5      25148.88      22821.79      1906.66 o                         
  16   8   5        106.94        134.19       234.84 o                         
  20   8   5       1333.90       1543.22       766.02 o                         
 -23   9   5        299.04        766.02       559.14 o                         
 -21   9   5       1544.32       1520.86       396.99 o                         
 -19   9   5       3351.13       3371.05       258.53 o                         
 -17   9   5        396.01        298.60       110.68 o                         
 -15   9   5       6978.83       6345.55       346.69 o                         
 -13   9   5       8626.50       8627.39       407.22 o                         
 -11   9   5       7918.30       7537.75       365.38 o                         
  -9   9   5       9028.61       8123.67       409.62 o                         
  -7   9   5         16.57        -20.94        47.08 o                         
  -5   9   5      14382.00      13865.88       628.29 o                         
  -3   9   5       6848.03       6184.36       332.11 o                         
  -1   9   5       2891.16       2727.80       160.45 o                         
   1   9   5      54406.39      56460.88      2166.32 o                         
   3   9   5       4144.75       4090.24       381.70 o                         
   5   9   5      39400.50      39985.65      2767.73 o                         
   9   9   5        165.23        173.33       167.74 o                         
  11   9   5       8256.02       6619.64       760.43 o                         
  13   9   5       7222.76       6211.47       760.43 o                         
  15   9   5       2194.76       1856.34       447.31 o                         
  17   9   5       3552.90       3482.87       626.23 o                         
  19   9   5        376.47        234.84       346.67 o                         
 -22  10   5        560.85        542.36       396.99 o                         
 -20  10   5         63.42         78.28       290.75 o                         
 -18  10   5        329.87        367.82       135.50 o                         
 -16  10   5        133.43        126.08       129.75 o                         
 -14  10   5       1413.62       1280.29       148.94 o                         
 -12  10   5       5130.91       4886.96       353.35 o                         
 -10  10   5       3617.80       3474.88       293.01 o                         
  -8  10   5        979.34        897.33       106.72 o                         
  -6  10   5       2436.62       2173.07       195.51 o                         
  -4  10   5        876.21        910.51        91.81 o                         
  -2  10   5        546.04        506.37        76.42 o                         
   0  10   5        404.55        586.86        72.18 o                         
   2  10   5       1973.85       1924.32       157.72 o                         
   4  10   5       2429.93       2078.24       126.79 o                         
   6  10   5       4006.12       3466.10       508.82 o                         
   8  10   5        699.15        827.52       301.93 o                         
  10  10   5       2770.94       1861.93       441.72 o                         
  12  10   5        880.79        749.25       324.30 o                         
  14  10   5       1530.74       1067.95       363.44 o                         
  16  10   5       1876.58       1504.08       436.13 o                         
  18  10   5        515.04        430.54       369.03 o                         
 -21  11   5        104.13         72.69       385.81 o                         
 -19  11   5        498.34        777.20       363.44 o                         
 -17  11   5        804.19        633.69       144.89 o                         
 -15  11   5       2038.88       1674.60       177.55 o                         
 -13  11   5       3946.63       3035.97       237.22 o                         
 -11  11   5       1694.34       1355.73       143.95 o                         
  -9  11   5      12217.16      12350.25       678.05 o                         
  -7  11   5       1091.68       1055.88       128.05 o                         
  -5  11   5       2956.53       3119.53       191.75 o                         
  -3  11   5       6431.00       6433.21       365.70 o                         
  -1  11   5       5299.41       5462.22       419.35 o                         
   1  11   5      13698.59      13957.37       560.34 o                         
   3  11   5       2047.81       1825.69       163.50 o                         
   7  11   5       1963.35       1425.80       391.40 o                         
   9  11   5       2530.25       1772.47       441.72 o                         
  13  11   5        171.10        246.02       301.93 o                         
  15  11   5       2132.17       1945.80       475.27 o                         
  17  11   5       1301.13        721.29       413.76 o                         
 -22  12   5       2561.90       1263.65       581.50 o                         
 -20  12   5       1837.47       1738.92       520.00 o                         
 -18  12   5       2588.91       2091.18       497.63 o                         
 -16  12   5       6759.55       6562.26       472.78 o                         
 -14  12   5        814.33        770.11       143.95 o                         
 -12  12   5      10022.22       9976.67       754.38 o                         
 -10  12   5      13550.44      13639.14       729.39 o                         
  -8  12   5       4656.21       4421.42       284.86 o                         
  -6  12   5      49566.45      46156.24      2004.54 o                         
  -4  12   5       1636.81       1871.37       170.54 o                         
  -2  12   5      38650.08      38294.64      1826.60 o                         
   0  12   5       6837.75       6649.94       334.75 o                         
   2  12   5       6217.13       6258.08       434.46 o                         
   4  12   5      29677.09      24269.95      2242.14 o                         
   6  12   5        145.32         22.37       212.47 o                         
  10  12   5       7569.61       5238.57       782.79 o                         
  12  12   5       3310.49       2348.38       547.96 o                         
  14  12   5       9693.79       8045.44       995.27 o                         
  16  12   5        133.55         16.77       385.81 o                         
 -21  13   5       1226.15       1129.46       587.10 o                         
 -19  13   5       3858.40       3270.40       648.60 o                         
 -17  13   5        295.61         67.10       352.26 o                         
 -15  13   5       6399.20       6267.64       624.62 o                         
 -13  13   5       9033.47       8535.50       599.85 o                         
 -11  13   5       1617.22       1781.20       198.43 o                         
  -9  13   5      11835.92      11832.83      1059.57 o                         
  -7  13   5       2000.97       2145.72       210.54 o                         
  -5  13   5      31361.99      31452.88      1624.97 o                         
  -3  13   5      10070.54      11415.70       575.25 o                         
  -1  13   5      13645.40      13779.65       699.77 o                         
   1  13   5      33721.31      35531.50      1439.75 o                         
   3  13   5       2780.73       2102.36       480.86 o                         
   5  13   5      21271.61      15967.31      1722.15 o                         
   9  13   5       2607.39       1817.20       458.49 o                         
  11  13   5      15145.02      10795.84      1213.33 o                         
  13  13   5       3113.30       1660.64       531.18 o                         
  15  13   5       5414.47       3052.34      1067.95 o                         
  17  13   5       4010.54       2689.45       721.29 o                         
 -20  14   5        240.85        234.84       637.42 o                         
 -18  14   5        640.33        749.25       492.04 o                         
 -16  14   5        811.74        726.88       402.58 o                         
 -14  14   5       1526.52       1447.04       209.28 o                         
 -12  14   5      10044.19      10345.36       514.04 o                         
 -10  14   5       1214.51       1178.08       149.31 o                         
  -8  14   5      10440.80      10309.45       523.19 o                         
  -6  14   5       8478.81       8886.74       437.01 o                         
  -4  14   5       1348.42       1274.84       212.47 o                         
  -2  14   5      13525.15      14865.26       757.06 o                         
   0  14   5       4314.68       4408.22       273.74 o                         
   2  14   5       2237.24       1856.34       447.31 o                         
   4  14   5      14498.43      12121.00      1274.84 o                         
   6  14   5       2820.89       2119.13       497.63 o                         
   8  14   5       2263.58       1800.43       469.68 o                         
  10  14   5       1506.81        693.33       402.58 o                         
  12  14   5       1290.00        844.30       441.72 o                         
  16  14   5        241.35        279.57       469.68 o                         
 -21  15   5        135.08       -570.32      1012.04 o                         
 -19  15   5        174.09       -150.97       575.91 o                         
 -17  15   5        213.52        279.57       469.68 o                         
 -15  15   5        454.88        441.72       402.58 o                         
 -13  15   5        680.88        598.67       163.69 o                         
 -11  15   5        536.23        413.41       143.00 o                         
  -9  15   5       1526.33       1760.84       182.31 o                         
  -7  15   5        911.00        923.66       147.86 o                         
  -5  15   5       2398.42       2460.78       310.32 o                         
  -3  15   5        134.13         91.84       134.19 o                         
  -1  15   5       1035.78        840.46       126.28 o                         
   3  15   5       1882.76       1515.26       430.54 o                         
   5  15   5       1372.82        967.31       391.40 o                         
   7  15   5       1654.18       2035.26       531.18 o                         
   9  15   5        803.87        246.02       363.44 o                         
  11  15   5         12.27       -178.92       363.44 o                         
  15  15   5         99.37        -39.14       497.63 o                         
 -18  16   5       1045.81        654.19       654.19 o                         
 -16  16   5         50.44        542.36       520.00 o                         
 -14  16   5        624.49        508.82       447.31 o                         
 -12  16   5       1374.80       1200.63       191.50 o                         
 -10  16   5        713.98        666.40       186.10 o                         
  -8  16   5       1339.99       1112.35       157.18 o                         
  -6  16   5       8775.64       7628.67       505.66 o                         
  -4  16   5       1373.06       1401.30       173.83 o                         
  -2  16   5       2586.55       2745.37       307.53 o                         
   4  16   5       2376.54       2203.00       547.96 o                         
   6  16   5         80.55        -83.87       307.53 o                         
   8  16   5       1409.67       1263.65       441.72 o                         
  10  16   5        304.60        -50.32       391.40 o                         
  12  16   5        890.38        609.46       514.41 o                         
  14  16   5        618.31        357.85       542.36 o                         
 -17  17   5         46.39        626.23       693.33 o                         
 -15  17   5       2610.98       2197.41       637.42 o                         
 -13  17   5       1701.95       1677.41       514.41 o                         
 -11  17   5        149.13        296.89       161.87 o                         
  -9  17   5       5456.34       5758.55       474.93 o                         
  -7  17   5       2032.36       2408.87       252.20 o                         
  -5  17   5      10177.72       9548.96       810.75 o                         
   3  17   5       1117.09       1056.77       447.31 o                         
   5  17   5       4266.82       3717.71       710.11 o                         
   7  17   5       3813.11       2946.10       637.42 o                         
   9  17   5       1799.00       1448.17       547.96 o                         
  11  17   5       8524.18       6921.57      1079.14 o                         
  13  17   5        894.87        559.14       564.73 o                         
 -14  18   5        665.61        296.34       531.18 o                         
 -10  18   5        698.14        821.93       402.58 o                         
   4  18   5       9079.68       8771.76      1101.50 o                         
   6  18   5         92.91         33.55       419.35 o                         
   8  18   5      10810.75       9453.91      1800.43 o                         
  10  18   5       3247.47       2974.06       754.84 o                         
   5  19   5       1147.94       2398.70      1028.81 o                         
   7  19   5       4377.62       3639.43       754.84 o                         
   9  19   5         65.44         61.51       536.77 o                         
   8  20   5          4.34       -251.61       710.11 o                         
  -6 -20   6         99.70        106.24       117.42 o                         
   0 -20   6        491.82        445.60       121.80 o                         
   8 -20   6       4601.63       5210.61       581.50 o                         
  10 -20   6        389.60        106.24       363.44 o                         
  -9 -19   6       2465.47       1979.35       206.88 o                         
  -7 -19   6       1532.54       1639.43       150.70 o                         
  -5 -19   6       6622.64       6834.42       344.93 o                         
  -3 -19   6        412.51        392.69       121.40 o                         
  -1 -19   6       6067.59       6338.45       322.82 o                         
   1 -19   6       1874.84       2000.20       160.98 o                         
   3 -19   6       1659.91       1821.54       159.17 o                         
   5 -19   6       6531.88       5193.83       821.93 o                         
   7 -19   6       1019.10        833.12       682.15 o                         
   9 -19   6       3115.05       3141.80       447.31 o                         
  11 -19   6       1488.86       1056.77       307.53 o                         
  13 -19   6        423.75        402.58       301.93 o                         
 -10 -18   6        163.42        114.45        75.38 o                         
  -8 -18   6        587.22        574.09        60.44 o                         
  -6 -18   6        334.81        507.74       105.18 o                         
  -4 -18   6         23.11        123.44       127.36 o                         
  -2 -18   6        320.28        397.31        78.87 o                         
   0 -18   6         83.55         13.77        76.70 o                         
   2 -18   6        159.75        135.75        69.21 o                         
   4 -18   6          8.88         24.87        52.13 o                         
   6 -18   6        476.74        889.03       547.96 o                         
   8 -18   6        843.79        736.63       210.41 o                         
  10 -18   6        432.07        486.45       223.66 o                         
  12 -18   6       1123.20        916.99       341.07 o                         
  14 -18   6        266.26        380.21       313.12 o                         
 -11 -17   6       2275.78       2706.23       352.26 o                         
  -9 -17   6        918.49       1034.07        65.00 o                         
  -7 -17   6        587.37        748.22        85.05 o                         
  -5 -17   6       3380.60       3855.23       225.99 o                         
  -3 -17   6        663.43        541.73        82.96 o                         
  -1 -17   6        866.97       1091.85       109.39 o                         
   1 -17   6        526.45        563.63        83.93 o                         
   3 -17   6       1089.93       1287.92       135.30 o                         
   5 -17   6       1172.32       1270.04       159.35 o                         
   7 -17   6         82.63       -285.16       452.90 o                         
   9 -17   6        565.46        431.63       185.29 o                         
  11 -17   6        981.67        833.12       257.20 o                         
 -14 -16   6       4631.28       4304.80       492.04 o                         
 -12 -16   6       6189.05       6792.97       575.91 o                         
 -10 -16   6       3528.82       3666.84       287.31 o                         
  -8 -16   6      11949.16      12605.85       445.87 o                         
  -6 -16   6        708.35        714.98        90.99 o                         
  -4 -16   6       7418.69       8022.00       281.39 o                         
  -2 -16   6      12019.30      12604.30       405.13 o                         
   0 -16   6        308.08        228.07        56.69 o                         
   2 -16   6      12859.79      13503.35       423.25 o                         
   4 -16   6        925.26        850.50        80.64 o                         
   6 -16   6       5399.21       5070.82       766.02 o                         
   8 -16   6       3960.82       4210.59       369.06 o                         
  10 -16   6         54.54         57.56       149.64 o                         
  12 -16   6       1843.71       1308.38       273.98 o                         
  14 -16   6       1808.04       1515.26       369.03 o                         
 -13 -15   6        497.94        402.58       184.52 o                         
 -11 -15   6      19472.55      19792.55       773.03 o                         
  -9 -15   6       8351.21       9460.46       307.09 o                         
  -7 -15   6       5932.71       5924.81       212.07 o                         
  -5 -15   6      18241.58      18814.02       561.90 o                         
  -3 -15   6        307.33        388.35        58.08 o                         
  -1 -15   6      17249.50      17363.82       528.83 o                         
   1 -15   6       8761.81       9364.48       310.42 o                         
   3 -15   6       4136.54       4317.06       171.76 o                         
   5 -15   6      11786.74      13255.01       499.15 o                         
   7 -15   6         11.34       -111.83       352.26 o                         
   9 -15   6       6392.17       6141.79       458.73 o                         
  11 -15   6       2448.11       2460.21       346.67 o                         
  13 -15   6        755.96        726.88       240.43 o                         
  15 -15   6       4289.28       4573.19       536.77 o                         
 -14 -14   6       1870.40       1755.69       285.16 o                         
 -12 -14   6       8605.02       8805.31       676.56 o                         
 -10 -14   6        296.93        364.63        38.95 o                         
  -8 -14   6      16265.06      16933.18       432.84 o                         
  -6 -14   6       3050.27       3254.69       141.39 o                         
  -4 -14   6       6003.27       6313.72       217.57 o                         
  -2 -14   6       8679.91       8761.14       294.33 o                         
   0 -14   6       2173.72       2094.17       108.98 o                         
   2 -14   6      15201.25      15488.95       493.09 o                         
   4 -14   6       1055.21       1061.39        66.52 o                         
   6 -14   6       9310.73      10192.01       506.80 o                         
   8 -14   6       7680.64       8150.60       529.92 o                         
  10 -14   6        167.87        363.44       156.56 o                         
  12 -14   6       6108.44       6166.74       559.14 o                         
  14 -14   6       1102.53        821.93       234.84 o                         
  16 -14   6       1376.91       1258.06       296.34 o                         
 -13 -13   6        860.35       1084.73       206.88 o                         
 -11 -13   6       4140.22       4381.56       152.45 o                         
  -9 -13   6        766.98        824.84        46.01 o                         
  -7 -13   6        689.01        827.99        59.05 o                         
  -5 -13   6       1023.58        912.27        73.93 o                         
  -3 -13   6        341.78        226.84        46.83 o                         
  -1 -13   6       6190.75       6270.31       214.47 o                         
   1 -13   6       1665.64       1770.59        98.85 o                         
   3 -13   6       3466.71       3856.01       148.69 o                         
   5 -13   6       3689.55       3784.88       146.79 o                         
   7 -13   6          0.74        -94.06        94.06 o                         
   9 -13   6       1716.83       2005.31       262.79 o                         
  11 -13   6        689.53        732.47       190.11 o                         
  13 -13   6        352.21        391.40       190.11 o                         
  15 -13   6        398.59        279.57       195.70 o                         
  17 -13   6         89.39         83.87       218.06 o                         
 -12 -12   6       1664.96       1730.08        97.76 o                         
 -10 -12   6       1005.38       1078.24        63.40 o                         
  -8 -12   6       1121.29       1079.67        56.73 o                         
  -6 -12   6        870.37       1029.15        69.62 o                         
  -4 -12   6       7254.09       7437.80       242.07 o                         
  -2 -12   6       7269.00       7523.30       247.21 o                         
   0 -12   6        992.86       1003.34        94.74 o                         
   2 -12   6       1103.41        989.51        97.91 o                         
   4 -12   6        818.64        792.47        51.25 o                         
   6 -12   6        913.70        743.37       164.45 o                         
   8 -12   6       5393.03       5417.75       261.48 o                         
  10 -12   6        699.58        636.66       140.50 o                         
  12 -12   6       1567.60       1649.46       273.98 o                         
  14 -12   6       2777.54       2314.83       352.26 o                         
  16 -12   6         55.57         72.69       190.11 o                         
  18 -12   6        157.96        139.78       223.66 o                         
 -13 -11   6        734.06        706.06        59.12 o                         
 -11 -11   6      15957.61      15912.77       532.71 o                         
  -9 -11   6        516.59        543.85        52.88 o                         
  -7 -11   6      16476.44      16571.10       473.79 o                         
  -5 -11   6      39282.15      39277.57      1371.77 o                         
  -3 -11   6       2774.86       3040.78       133.57 o                         
  -1 -11   6      42769.85      42249.12      1310.69 o                         
   1 -11   6      15633.10      15711.56       462.01 o                         
   3 -11   6      13749.31      14186.91       427.10 o                         
   5 -11   6      42431.93      45757.75      1377.26 o                         
   7 -11   6        717.00        952.58       113.62 o                         
   9 -11   6      15213.83      15071.63       617.59 o                         
  11 -11   6      11217.06      12531.40       768.51 o                         
  13 -11   6        159.29         50.32       134.19 o                         
  15 -11   6       9479.39      10331.76       799.57 o                         
  17 -11   6       2015.69       1431.39       385.81 o                         
 -14 -10   6       8940.85       9012.61       440.82 o                         
 -12 -10   6       8009.07       7998.66       257.60 o                         
 -10 -10   6       5079.20       5361.32       175.57 o                         
  -8 -10   6      46076.27      45201.97      1402.77 o                         
  -6 -10   6       4459.08       4298.44       155.56 o                         
  -4 -10   6      68547.34      70388.61      2382.50 o                         
  -2 -10   6      42573.50      41445.08      1656.16 o                         
   0 -10   6       6134.14       6131.54       198.74 o                         
   2 -10   6      43166.28      43389.57      1182.64 o                         
   4 -10   6       6300.57       6937.56       239.06 o                         
   6 -10   6      29870.30      31316.74      1094.26 o                         
   8 -10   6      18891.09      20591.57       747.03 o                         
  10 -10   6        895.92        769.77       108.06 o                         
  12 -10   6      29395.78      31812.42      2163.59 o                         
  14 -10   6       4350.01       4852.76       480.86 o                         
  16 -10   6       6429.92       6787.38       626.23 o                         
  18 -10   6       5710.76       6334.48       631.83 o                         
 -17  -9   6        978.28       1101.50       145.38 o                         
 -15  -9   6       8054.07       8308.88       419.09 o                         
 -13  -9   6        378.06        353.13        86.61 o                         
 -11  -9   6      15768.83      15480.09       536.40 o                         
  -9  -9   6       3773.02       3786.17       170.04 o                         
  -7  -9   6       9380.36       9627.14       315.44 o                         
  -5  -9   6      51138.55      49902.29      1696.96 o                         
  -3  -9   6       1680.81       1807.53       114.30 o                         
  -1  -9   6      56200.86      54445.93      1925.52 o                         
   1  -9   6      17817.71      18386.73       535.51 o                         
   3  -9   6       6980.73       7458.83       245.29 o                         
   5  -9   6      17716.74      18245.82       632.79 o                         
   7  -9   6         42.76         34.21        47.43 o                         
   9  -9   6      21305.72      22116.79       870.00 o                         
  11  -9   6      11331.12      11790.03       506.76 o                         
  13  -9   6       2031.69       2517.24       216.35 o                         
  15  -9   6       4907.87       5154.70       492.04 o                         
  17  -9   6        526.71        430.54       195.70 o                         
  19  -9   6       1817.97       2130.32       385.81 o                         
 -20  -8   6        108.34         71.36        77.55 o                         
 -18  -8   6        493.31        518.30        79.07 o                         
 -16  -8   6        186.33        212.47        57.23 o                         
 -14  -8   6       1846.05       1909.59       130.38 o                         
 -12  -8   6       1566.26       1729.51       131.37 o                         
 -10  -8   6        529.27        504.12        66.98 o                         
  -8  -8   6      13011.87      13302.43       389.48 o                         
  -6  -8   6      16161.53      17829.23       551.35 o                         
  -4  -8   6      11848.47      13210.04       562.24 o                         
  -2  -8   6       8359.19       8918.82       401.02 o                         
   0  -8   6       3497.79       3247.68       144.79 o                         
   2  -8   6      12585.91      12993.84       470.93 o                         
   4  -8   6       2150.91       3058.88       108.41 o                         
   6  -8   6      10354.54      11174.99       408.65 o                         
   8  -8   6       1896.87       2232.52       188.04 o                         
  10  -8   6         53.82          9.43        53.95 o                         
  12  -8   6       2095.37       2222.86       151.42 o                         
  14  -8   6         19.73        -18.37        84.11 o                         
  16  -8   6        893.58        726.88       218.06 o                         
  18  -8   6       1558.11       1235.70       441.72 o                         
 -21  -7   6       1250.54       1439.11       298.35 o                         
 -19  -7   6        339.89        353.48        80.18 o                         
 -17  -7   6        551.57        597.97        84.94 o                         
 -15  -7   6       1839.38       1621.83        97.68 o                         
 -13  -7   6        304.54        331.59        70.21 o                         
 -11  -7   6      20948.29      20988.40       855.32 o                         
  -9  -7   6        553.71        478.92        46.00 o                         
  -7  -7   6         38.66          2.53        31.67 o                         
  -5  -7   6       7944.59       7154.94       275.50 o                         
  -3  -7   6        857.21        844.10        75.07 o                         
  -1  -7   6      11290.50      14120.81       595.37 o                         
   1  -7   6       2602.98       3398.32       253.07 o                         
   3  -7   6       2240.38       2240.07        92.71 o                         
   5  -7   6      15966.46      15685.42       566.37 o                         
   7  -7   6        881.72        908.66        97.65 o                         
   9  -7   6       4651.04       4454.83       204.38 o                         
  11  -7   6       2527.29       2527.54       154.21 o                         
  13  -7   6        383.08        406.81        83.41 o                         
  15  -7   6       1880.19       1912.17       217.35 o                         
  17  -7   6        501.07        408.17       184.52 o                         
  19  -7   6        293.27        206.88       212.47 o                         
 -24  -6   6       1126.01       1280.43       257.20 o                         
 -22  -6   6       1579.03       2061.67       301.93 o                         
 -20  -6   6       1533.75       1589.97       240.33 o                         
 -18  -6   6       7835.88       8440.48       523.93 o                         
 -16  -6   6        763.96        723.38        69.12 o                         
 -14  -6   6      19954.46      20501.21       680.58 o                         
 -12  -6   6       9744.10       9543.08       330.96 o                         
 -10  -6   6       6945.91       7330.62       314.94 o                         
  -8  -6   6      20796.25      19349.09       677.85 o                         
  -6  -6   6       2225.56       1910.19       122.46 o                         
  -4  -6   6      86390.88      81499.88      3183.51 o                         
  -2  -6   6      33679.64      30407.51      1257.51 o                         
   0  -6   6       1267.68       1200.22        71.76 o                         
   2  -6   6       7450.28       5323.33       193.99 o                         
   4  -6   6       5628.56       5473.29       245.86 o                         
   6  -6   6      40309.86      39258.18      1306.71 o                         
   8  -6   6      16675.98      16414.94       562.23 o                         
  10  -6   6       2044.11       2101.53       131.10 o                         
  12  -6   6      28367.09      30036.05       999.94 o                         
  14  -6   6       5362.21       5577.10       258.71 o                         
  16  -6   6       3835.43       4214.71       281.23 o                         
  18  -6   6       4455.46       4433.41       503.22 o                         
  20  -6   6        135.51        341.07       223.66 o                         
 -23  -5   6        101.72        356.62       134.25 o                         
 -21  -5   6       9417.41       9925.10       447.95 o                         
 -19  -5   6       4529.36       4829.98       253.66 o                         
 -17  -5   6       6157.67       5563.29       216.60 o                         
 -15  -5   6      23390.43      24170.76       831.64 o                         
 -13  -5   6         73.80         92.66        35.34 o                         
 -11  -5   6      23724.76      22542.82       742.87 o                         
  -9  -5   6        610.65        543.21        47.62 o                         
  -7  -5   6     103357.40     110039.59      5163.14 o                         
  -5  -5   6     100722.91      93394.21      3213.36 o                         
  -3  -5   6      19673.01      21010.67       870.58 o                         
  -1  -5   6     193336.08     188088.53     10432.68 o                         
   1  -5   6      50260.66      48292.57      1753.77 o                         
   3  -5   6      12677.80      11399.22       399.38 o                         
   5  -5   6      79130.19      80977.06      3075.96 o                         
   7  -5   6       6892.43       7808.76       294.22 o                         
   9  -5   6      25374.59      24832.16       855.26 o                         
  11  -5   6      34695.28      36447.71      1241.13 o                         
  13  -5   6       6924.80       7921.22       336.99 o                         
  15  -5   6      13840.31      14509.68       629.96 o                         
  17  -5   6        202.60        231.45       139.18 o                         
  19  -5   6       2715.19       2476.98       520.00 o                         
 -24  -4   6        924.51       1026.51       179.86 o                         
 -22  -4   6       4833.97       5435.81       520.00 o                         
 -20  -4   6       1334.01       1322.41       208.90 o                         
 -18  -4   6      10285.94      10416.24       344.64 o                         
 -16  -4   6       1028.89       1132.65        87.97 o                         
 -14  -4   6      26923.62      27096.97       951.21 o                         
 -12  -4   6      17711.09      17663.80       630.37 o                         
 -10  -4   6      11942.56      12622.49       436.06 o                         
  -8  -4   6      61499.94      58133.19      2266.83 o                         
  -6  -4   6      11397.02      10939.83       429.28 o                         
  -4  -4   6      11329.80      10322.38       369.00 o                         
  -2  -4   6      82313.05      79133.05      3090.45 o                         
   0  -4   6      15760.53      17338.83       731.99 o                         
   2  -4   6      53630.29      51519.07      1747.95 o                         
   4  -4   6       7321.13       7672.63       393.24 o                         
   6  -4   6      15401.67      14289.57       493.00 o                         
   8  -4   6      57045.96      62827.25      2120.88 o                         
  10  -4   6         60.45         45.38        42.99 o                         
  12  -4   6      30018.85      32499.01      1115.32 o                         
  14  -4   6       4970.88       5180.06       237.20 o                         
  16  -4   6       2130.75       2655.35       242.55 o                         
  18  -4   6       6115.12       7108.27       704.51 o                         
  20  -4   6        482.50        329.89       223.66 o                         
 -25  -3   6        265.82        144.94       209.68 o                         
 -23  -3   6         91.99         80.60       150.97 o                         
 -21  -3   6       4079.89       4483.58       330.20 o                         
 -19  -3   6       1673.39       1614.24       104.25 o                         
 -17  -3   6        634.23        656.33        83.74 o                         
 -15  -3   6       6738.43       6929.61       257.14 o                         
 -13  -3   6       1918.30       2223.64       103.21 o                         
 -11  -3   6        174.35        209.59        34.00 o                         
  -9  -3   6       2347.70       2213.26       111.37 o                         
  -7  -3   6      10386.15      10856.34       371.07 o                         
  -5  -3   6      20174.34      21299.12       724.07 o                         
  -3  -3   6      18759.99      18505.54       568.75 o                         
  -1  -3   6      99186.23      98209.36      4534.50 o                         
   1  -3   6       4805.46       4809.78       198.23 o                         
   3  -3   6       2279.95       3004.34       182.69 o                         
   5  -3   6       1430.86       1446.44       126.28 o                         
   7  -3   6        733.15        711.76        75.28 o                         
   9  -3   6       7388.56       8019.88       306.47 o                         
  11  -3   6       6002.66       5948.20       248.97 o                         
  13  -3   6       1023.65       1136.35       100.30 o                         
  15  -3   6        299.09        486.33        81.92 o                         
  17  -3   6        630.34        632.11       123.95 o                         
  19  -3   6        275.12        377.42       153.76 o                         
  21  -3   6          8.25       -167.74       190.11 o                         
 -26  -2   6         31.24         12.75       197.57 o                         
 -24  -2   6        670.45        568.79       170.01 o                         
 -22  -2   6         70.64         32.25        98.93 o                         
 -20  -2   6        745.91        908.47        92.15 o                         
 -18  -2   6        877.66        993.76        95.23 o                         
 -16  -2   6       2306.92       2476.33       114.14 o                         
 -14  -2   6       3483.83       3328.62       149.55 o                         
 -12  -2   6      13057.90      12653.07       439.62 o                         
 -10  -2   6        282.74        307.89        34.19 o                         
  -8  -2   6       4225.12       3813.06       209.55 o                         
  -6  -2   6       6180.38       5801.34       288.62 o                         
  -4  -2   6      15545.28      15602.80       540.96 o                         
  -2  -2   6      14628.81      14031.15       479.45 o                         
   0  -2   6       4235.41       4114.37       212.25 o                         
   2  -2   6       7409.85       9248.24       469.69 o                         
   4  -2   6       5458.61       6552.54       475.27 o                         
   6  -2   6      20611.29      22400.68      1190.96 o                         
   8  -2   6      11180.42      11650.32       420.55 o                         
  10  -2   6       2191.78       2208.41       122.69 o                         
  12  -2   6       5367.84       5466.67       236.11 o                         
  14  -2   6       8966.12       9197.43       393.76 o                         
  16  -2   6        337.08        302.97        78.39 o                         
  18  -2   6        836.18        892.00       189.16 o                         
  20  -2   6         24.65        -80.45       132.40 o                         
 -27  -1   6        186.52        206.88       335.48 o                         
 -25  -1   6        369.14        480.62       212.47 o                         
 -23  -1   6        645.62        393.95       124.07 o                         
 -21  -1   6       7799.32       8656.99       314.63 o                         
 -19  -1   6        457.30        393.63        67.02 o                         
 -17  -1   6       4660.29       4723.59       178.97 o                         
 -15  -1   6      30457.12      31565.37       960.97 o                         
 -13  -1   6       1110.91        963.11        76.74 o                         
 -11  -1   6      37028.68      35346.53      1190.26 o                         
  -9  -1   6      39067.84      38778.05      1300.69 o                         
  -7  -1   6      33350.35      33336.18      1131.55 o                         
  -5  -1   6      66826.52      65549.21      2202.02 o                         
  -3  -1   6      34265.36      33512.55      1003.75 o                         
  -1  -1   6      69299.71      65359.51      1774.01 o                         
   1  -1   6      33125.27      32199.47      1494.44 o                         
   3  -1   6      20132.00      21862.58      1037.80 o                         
   5  -1   6      72042.08      77347.57      3670.62 o                         
   7  -1   6        123.19        173.33        55.35 o                         
   9  -1   6      13436.16      13161.10       472.14 o                         
  11  -1   6      26086.79      26231.33      1072.52 o                         
  13  -1   6       1276.44       1470.01       105.82 o                         
  15  -1   6       8832.64       8443.37       333.76 o                         
  17  -1   6        894.74        937.08       116.35 o                         
  19  -1   6       2599.87       2560.30       202.38 o                         
  21  -1   6        824.49        894.62       285.16 o                         
 -26   0   6        713.71        441.72       313.12 o                         
 -24   0   6       1320.43       1352.50       201.17 o                         
 -22   0   6       2471.41       3129.69       181.04 o                         
 -20   0   6        936.37        844.48        82.16 o                         
 -18   0   6       4678.28       4849.66       187.57 o                         
 -16   0   6        353.77        247.62        45.95 o                         
 -14   0   6      34302.20      32884.14      1006.48 o                         
 -12   0   6      40489.78      40330.34      1221.16 o                         
 -10   0   6       7431.04       8068.82       288.59 o                         
  -8   0   6      76122.96      72471.30      2420.09 o                         
  -6   0   6       6756.70       6570.62       230.63 o                         
  -4   0   6       3118.21       3120.88       112.51 o                         
  -2   0   6     112908.89     116072.02      4352.31 o                         
   0   0   6      13483.53      13331.00       462.67 o                         
   2   0   6      14712.57      13217.65       666.12 o                         
   4   0   6       6538.21       7532.23       403.22 o                         
   6   0   6       6414.46       6332.58       351.88 o                         
   8   0   6      43986.34      46108.56      1804.12 o                         
  10   0   6       4044.81       4337.27       187.70 o                         
  12   0   6      45255.25      48680.07      1662.22 o                         
  14   0   6        825.11        843.90        83.98 o                         
  16   0   6      15313.26      17095.12       718.61 o                         
  18   0   6       9158.76       9874.39       453.66 o                         
  20   0   6         33.55         35.72        98.29 o                         
  22   0   6       7141.41       8822.08       721.29 o                         
 -27   1   6        187.80        603.87       374.62 o                         
 -25   1   6        353.70        855.48       290.75 o                         
 -23   1   6        710.23        635.61       103.14 o                         
 -21   1   6       8344.67       9021.80       358.01 o                         
 -19   1   6        301.36        334.74        54.40 o                         
 -17   1   6       4372.28       4466.08       175.92 o                         
 -15   1   6      29575.34      30976.78       959.41 o                         
 -13   1   6       1040.90        783.02        53.46 o                         
 -11   1   6      37139.03      35118.57      1068.12 o                         
  -9   1   6      38365.83      38606.98      1302.06 o                         
  -7   1   6      34010.22      33841.02      1128.74 o                         
  -5   1   6      68122.03      66509.23      2202.02 o                         
  -3   1   6      34304.60      33189.19      1001.55 o                         
  -1   1   6      69737.90      64591.70      2177.30 o                         
   1   1   6      33129.09      29943.94      1506.26 o                         
   3   1   6      20246.46      20436.22      1190.68 o                         
   5   1   6      74262.73      76762.38      3670.58 o                         
   7   1   6        125.71        205.77        57.23 o                         
   9   1   6      12901.43      12705.58       468.39 o                         
  11   1   6      26009.52      26639.92       922.11 o                         
  13   1   6        710.06        856.58        84.06 o                         
  15   1   6       7675.11       7560.38       366.83 o                         
  17   1   6        653.31        698.85       101.55 o                         
  19   1   6       2952.92       3229.70       203.52 o                         
  21   1   6        614.15        536.30       119.55 o                         
  23   1   6        444.36        422.53       172.75 o                         
 -26   2   6         41.07         61.51       285.16 o                         
 -24   2   6        699.21        579.91       144.59 o                         
 -22   2   6         94.05         52.48        79.59 o                         
 -20   2   6        795.54        907.68        75.77 o                         
 -18   2   6        881.18       1044.65        73.63 o                         
 -16   2   6       2043.15       2105.53       107.70 o                         
 -14   2   6       3649.18       3619.54       136.45 o                         
 -12   2   6      12899.15      12401.41       396.11 o                         
 -10   2   6        391.36        374.43        41.36 o                         
  -8   2   6       4575.91       3937.67       132.94 o                         
  -6   2   6       6313.59       5816.87       235.53 o                         
  -4   2   6      16610.67      16453.98       542.34 o                         
  -2   2   6      14718.88      14514.24       576.17 o                         
   0   2   6       4372.49       4460.41       253.41 o                         
   2   2   6       7423.20       8875.30       526.26 o                         
   4   2   6       5205.21       6235.85       352.52 o                         
   6   2   6      20235.23      21407.90      1088.81 o                         
   8   2   6      10784.12      11244.89       485.47 o                         
  10   2   6       2383.45       2254.80       113.96 o                         
  12   2   6       5573.28       5370.33       256.20 o                         
  14   2   6       8934.74       9401.47       510.30 o                         
  16   2   6        557.88        579.86        82.87 o                         
  18   2   6        738.05        751.21       101.17 o                         
  20   2   6          8.96         74.44        84.72 o                         
  22   2   6         94.18        223.66       167.74 o                         
 -25   3   6        255.91        492.04       285.16 o                         
 -23   3   6         91.07         84.56        73.85 o                         
 -21   3   6       3953.29       4026.92       187.14 o                         
 -19   3   6       1862.48       1891.94       102.47 o                         
 -17   3   6        568.00        581.50        57.03 o                         
 -15   3   6       6360.32       6479.86       231.32 o                         
 -13   3   6       1758.94       1990.88        90.06 o                         
 -11   3   6        461.00        498.12        35.03 o                         
  -9   3   6       2046.01       2074.94        81.98 o                         
  -7   3   6      10476.20      10619.60       333.46 o                         
  -5   3   6      21669.67      21664.61       650.59 o                         
  -3   3   6      18944.69      18586.73       889.58 o                         
  -1   3   6      99181.12      94625.65      4538.46 o                         
   1   3   6       5331.74       5265.80       307.69 o                         
   3   3   6       2513.78       2910.51       170.42 o                         
   5   3   6       1760.16       1852.01        94.54 o                         
   7   3   6        857.79       1115.03       127.18 o                         
   9   3   6       7351.37       7665.02       339.60 o                         
  11   3   6       6066.90       5703.69       282.28 o                         
  13   3   6        730.90        895.28       113.49 o                         
  15   3   6        138.85        325.45        65.83 o                         
  17   3   6        554.83        573.92        83.25 o                         
  19   3   6        153.11        215.27        83.03 o                         
  21   3   6          6.49        -94.64        94.64 o                         
 -24   4   6        932.24        887.90        97.65 o                         
 -22   4   6       4766.32       5086.18       232.16 o                         
 -20   4   6       1399.14       1336.00        85.15 o                         
 -18   4   6      10333.23      10023.75       357.24 o                         
 -16   4   6       1110.60       1136.63        70.05 o                         
 -14   4   6      28514.99      28374.06       856.73 o                         
 -12   4   6      18451.62      18743.57       568.16 o                         
 -10   4   6      11784.35      12366.51       392.18 o                         
  -8   4   6      62234.61      58897.59      1756.58 o                         
  -6   4   6      10998.92      10771.14       440.08 o                         
  -4   4   6      11544.30      11383.11       432.50 o                         
  -2   4   6      81377.39      80338.58      3755.62 o                         
   0   4   6      16115.25      17329.57       826.32 o                         
   2   4   6      53433.66      53019.48      2450.90 o                         
   4   4   6       7294.03       6864.56       300.21 o                         
   6   4   6      15034.97      12945.61       551.86 o                         
   8   4   6      57487.93      62366.16      2997.06 o                         
  10   4   6         48.08         -4.47        33.55 o                         
  12   4   6      30397.23      31177.81      1266.00 o                         
  14   4   6       4638.00       4676.74       237.42 o                         
  16   4   6       2345.29       2629.59       207.58 o                         
  18   4   6       6169.77       5918.57       292.24 o                         
  20   4   6        421.77        354.67        78.95 o                         
  22   4   6       2389.74       2895.78       318.71 o                         
 -23   5   6         94.33        117.13        63.19 o                         
 -21   5   6       9354.23       9475.23       337.84 o                         
 -19   5   6       4361.44       4717.66       186.56 o                         
 -17   5   6       6681.68       6190.77       217.90 o                         
 -15   5   6      24234.82      24064.85       748.92 o                         
 -13   5   6         79.17        139.22        26.17 o                         
 -11   5   6      22628.98      20967.64       667.30 o                         
  -9   5   6        395.14        327.91        38.93 o                         
  -7   5   6     103619.95     109489.31      4233.98 o                         
  -5   5   6     101313.95     100628.26      3719.62 o                         
  -3   5   6      19744.20      22300.00      1037.84 o                         
  -1   5   6     190600.56     183462.78      9764.51 o                         
   1   5   6      50428.52      48572.60      2280.89 o                         
   3   5   6      12241.75      11186.12       541.66 o                         
   5   5   6      78327.37      76219.08      3712.13 o                         
   7   5   6       6803.71       7172.45       315.25 o                         
   9   5   6      26520.71      23702.12       970.64 o                         
  11   5   6      35122.15      34433.64      1752.44 o                         
  13   5   6       7230.96       7180.45       426.97 o                         
  15   5   6      14112.72      13436.31       740.74 o                         
  17   5   6        169.41        104.64        72.68 o                         
  19   5   6       3053.20       3038.27       229.02 o                         
 -22   6   6       1606.67       1703.51       111.79 o                         
 -20   6   6       1600.99       1437.94        90.99 o                         
 -18   6   6       7865.85       8293.87       333.12 o                         
 -16   6   6        746.49        706.84        52.91 o                         
 -14   6   6      19830.68      18915.97       612.24 o                         
 -12   6   6       9679.86       8973.16       430.88 o                         
 -10   6   6       7221.79       7613.55       334.64 o                         
  -8   6   6      21359.48      20617.48       802.74 o                         
  -6   6   6       2593.57       2470.62       119.44 o                         
  -4   6   6      87649.88      82834.45      5106.26 o                         
  -2   6   6      33939.25      32914.40      1266.71 o                         
   0   6   6       1389.59       1397.73        85.69 o                         
   2   6   6       7097.26       4776.16       256.99 o                         
   4   6   6       5586.25       5345.30       305.64 o                         
   6   6   6      40109.87      35699.22      3773.90 o                         
   8   6   6      15511.81      14227.70       624.84 o                         
  10   6   6       2213.50       1982.60       134.38 o                         
  12   6   6      27968.58      26310.07      1124.55 o                         
  14   6   6       5409.92       4970.61       317.51 o                         
  16   6   6       3941.73       3683.39       251.25 o                         
  18   6   6       4562.99       4527.76       539.57 o                         
  20   6   6        106.32        115.44       100.64 o                         
 -23   7   6        421.60        581.50       313.12 o                         
 -21   7   6       1300.68       1083.30       102.40 o                         
 -19   7   6        288.26        285.96       110.62 o                         
 -17   7   6        582.38        721.07        94.36 o                         
 -15   7   6       1894.37       1747.38       156.39 o                         
 -13   7   6        352.85        433.55        81.44 o                         
 -11   7   6      21451.02      22005.18       880.19 o                         
  -9   7   6        816.13        746.78       104.85 o                         
  -7   7   6        133.76        106.51        42.96 o                         
  -5   7   6       7928.22       7661.70       518.64 o                         
  -3   7   6        883.74       1005.71       162.15 o                         
  -1   7   6      11662.92      14656.51       601.63 o                         
   1   7   6       2388.34       3215.86       182.73 o                         
   3   7   6       2282.85       2048.77       114.89 o                         
   5   7   6      16306.48      15558.18       745.27 o                         
   7   7   6        966.18        944.94       262.79 o                         
   9   7   6       4704.85       4343.94       514.41 o                         
  13   7   6        541.62        587.10       246.02 o                         
  15   7   6       1647.31       1587.95       391.40 o                         
  17   7   6        458.92        441.72       296.34 o                         
  19   7   6        342.91         95.05       262.79 o                         
 -22   8   6        321.51        251.61       279.57 o                         
 -20   8   6        103.81         71.08       118.16 o                         
 -18   8   6        302.36        154.40       107.38 o                         
 -16   8   6        128.41        -25.05        81.20 o                         
 -14   8   6       1906.27       2110.40       166.12 o                         
 -12   8   6       1509.97       1477.16       134.01 o                         
 -10   8   6        580.34        545.67        82.43 o                         
  -8   8   6      13875.57      13235.53       558.42 o                         
  -6   8   6      16600.30      17022.90      1065.14 o                         
  -4   8   6      11897.85      13372.90       544.48 o                         
  -2   8   6       8383.08       9004.59       402.40 o                         
   0   8   6       3579.92       3491.72       173.28 o                         
   2   8   6      13025.00      13457.35       640.50 o                         
   4   8   6       2232.03       3204.95       286.78 o                         
   6   8   6      10391.28       8336.19       911.40 o                         
   8   8   6       1540.24       1252.47       341.07 o                         
  10   8   6         52.53        -61.51       162.15 o                         
  12   8   6       2021.12       1683.01       391.40 o                         
  14   8   6         37.49       -173.33       184.52 o                         
  16   8   6        999.27        911.40       341.07 o                         
  18   8   6       1528.98       1308.38       408.17 o                         
 -23   9   6        253.75        335.48       357.85 o                         
 -21   9   6       4080.03       4483.73       609.46 o                         
 -19   9   6       1974.26       2083.38       206.51 o                         
 -17   9   6       1128.16       1031.77       141.74 o                         
 -15   9   6       8519.86       8302.23       410.62 o                         
 -13   9   6        403.44        235.53        83.79 o                         
 -11   9   6      15328.32      14550.34       647.56 o                         
  -9   9   6       3025.60       2805.01       235.22 o                         
  -7   9   6       9278.07       8998.67       532.85 o                         
  -5   9   6      51383.94      49451.00      2038.60 o                         
  -3   9   6       1584.50       1704.39       204.09 o                         
  -1   9   6      57571.64      59968.19      2240.79 o                         
   1   9   6      18274.91      18772.86      1173.91 o                         
   3   9   6       6328.53       6529.02       359.79 o                         
   5   9   6      17433.61      17005.89       848.06 o                         
   7   9   6         93.94        123.01       190.11 o                         
  11   9   6      11380.66       9487.46      1000.86 o                         
  13   9   6       2202.92       1554.40       419.35 o                         
  15   9   6       4613.83       3762.44       609.46 o                         
  19   9   6       1883.15       1945.80       553.55 o                         
 -22  10   6       1495.92       1738.92       480.86 o                         
 -20  10   6        442.09        480.86       329.89 o                         
 -18  10   6       5243.31       5735.54       349.93 o                         
 -16  10   6        462.15        243.23       130.47 o                         
 -14  10   6       8903.46       8946.31       557.63 o                         
 -12  10   6       7855.09       6760.74       369.71 o                         
 -10  10   6       4943.49       4923.76       412.10 o                         
  -8  10   6      47118.40      47011.09      2211.70 o                         
  -6  10   6       4317.95       3697.99       274.82 o                         
  -4  10   6      68872.23      69701.99      3344.44 o                         
  -2  10   6      41949.40      40925.08      1980.41 o                         
   0  10   6       5661.32       5831.89       287.15 o                         
   2  10   6      42800.85      39581.66      1946.61 o                         
   4  10   6       6606.62       6807.08       431.64 o                         
  10  10   6        681.33        374.62       279.57 o                         
  14  10   6       4842.49       3941.36       682.15 o                         
  16  10   6       6342.44       5518.14       788.38 o                         
  18  10   6       5671.09       5277.71       838.71 o                         
 -21  11   6       1249.75       1135.05       536.77 o                         
 -19  11   6       1871.63       1738.92       424.95 o                         
 -17  11   6       1118.43       1015.76       162.22 o                         
 -15  11   6       6652.39       6747.11       645.51 o                         
 -13  11   6        694.10        624.58       134.04 o                         
 -11  11   6      15681.10      16568.86       848.06 o                         
  -9  11   6       1004.39        819.46       104.19 o                         
  -7  11   6      16229.20      15473.32       771.30 o                         
  -5  11   6      40013.90      39924.55      1571.00 o                         
  -3  11   6       2906.45       3100.64       207.54 o                         
  -1  11   6      42332.23      42614.50      1703.68 o                         
   1  11   6      15405.97      15129.58       658.97 o                         
   3  11   6      14308.01      14115.84       713.87 o                         
   5  11   6      43641.57      43536.90      2130.64 o                         
   9  11   6      15417.75      10874.12      1224.51 o                         
  13  11   6         34.49         27.96       279.57 o                         
  15  11   6       8796.44       6787.38       956.13 o                         
  17  11   6       2069.12       1604.73       508.82 o                         
 -22  12   6        192.33         67.10       503.22 o                         
 -20  12   6       1112.72        961.72       447.31 o                         
 -18  12   6       2368.08       1923.44       486.45 o                         
 -16  12   6        469.55        632.00       149.30 o                         
 -14  12   6        797.96        848.38       147.91 o                         
 -12  12   6       1564.58       1498.72       163.79 o                         
 -10  12   6       1191.28       1327.88       170.65 o                         
  -8  12   6        652.38        586.37       100.39 o                         
  -6  12   6        684.09        784.18       103.41 o                         
  -4  12   6       7418.16       7086.33       413.15 o                         
  -2  12   6       7437.87       7625.49       413.15 o                         
   0  12   6       1088.84       1287.87       112.87 o                         
   2  12   6       1181.80        977.17        97.79 o                         
   4  12   6        740.60        697.58        80.99 o                         
   6  12   6       1052.46        799.57       318.71 o                         
   8  12   6       5550.20       4170.61       721.29 o                         
  10  12   6        678.09        240.43       301.93 o                         
  12  12   6       1859.83       1632.68       480.86 o                         
  14  12   6       2927.73       2974.06       626.23 o                         
  16  12   6         98.43        128.60       396.99 o                         
 -21  13   6         96.27        475.27       531.18 o                         
 -19  13   6        176.65        139.78       430.54 o                         
 -17  13   6        322.18        257.20       357.85 o                         
 -15  13   6       2985.88       2730.23       239.46 o                         
 -13  13   6        934.57        846.04       145.85 o                         
 -11  13   6       4146.32       4282.37       350.58 o                         
  -9  13   6        702.48        631.29       115.11 o                         
  -7  13   6        603.05        759.60       112.89 o                         
  -5  13   6       1077.09       1048.90       158.97 o                         
  -3  13   6        368.88        250.49        88.37 o                         
  -1  13   6       6230.77       5984.04       444.51 o                         
   1  13   6       1658.67       1739.60       148.84 o                         
   3  13   6       3567.33       3608.64       209.11 o                         
   5  13   6       3819.43       3108.25       575.91 o                         
   7  13   6          1.30         72.69       257.20 o                         
   9  13   6       1856.74       1358.71       452.90 o                         
  11  13   6        649.76        916.99       402.58 o                         
  13  13   6        236.87        318.71       369.03 o                         
  15  13   6        263.45        106.24       396.99 o                         
 -20  14   6        253.88       -251.61       559.14 o                         
 -18  14   6       2117.59       2197.41       575.91 o                         
 -16  14   6       1454.69       1101.50       419.35 o                         
 -14  14   6       1774.92       1810.46       206.94 o                         
 -12  14   6       8353.01       7958.89       539.29 o                         
 -10  14   6        302.89        218.36       107.87 o                         
  -8  14   6      16683.31      17134.74       736.87 o                         
  -6  14   6       3029.00       2985.80       340.79 o                         
  -4  14   6       6258.94       5644.28       385.29 o                         
  -2  14   6       7810.28       7773.94       468.40 o                         
   0  14   6       2264.39       2492.03       190.26 o                         
   2  14   6      14893.56      14216.34       654.09 o                         
   4  14   6       1167.70       1045.59       363.44 o                         
   6  14   6       8781.92       6988.67       944.94 o                         
   8  14   6       7363.89       5070.82       844.30 o                         
  10  14   6        212.92        184.52       346.67 o                         
  12  14   6       6543.07       4383.08       844.30 o                         
  14  14   6       1271.81        793.98       475.27 o                         
 -19  15   6        509.13        570.32       603.87 o                         
 -17  15   6       1424.39        905.80       525.59 o                         
 -15  15   6       7177.39       6328.89       849.89 o                         
 -13  15   6        472.28        481.23       154.59 o                         
 -11  15   6      19007.90      18683.88       861.17 o                         
  -9  15   6       8684.57       9212.44       464.17 o                         
  -7  15   6       5438.89       5587.25       381.39 o                         
  -5  15   6      17826.01      18452.76       966.67 o                         
  -3  15   6        250.28        433.43       110.49 o                         
  -1  15   6      17333.39      17740.89       891.40 o                         
   1  15   6       9022.22       9519.55       577.14 o                         
   3  15   6       4116.54       3879.86       682.15 o                         
   5  15   6      11819.72      10091.33      1196.56 o                         
   7  15   6         50.49        128.60       335.48 o                         
   9  15   6       6135.03       4539.64       838.71 o                         
  11  15   6       2548.50       2091.18       598.28 o                         
  13  15   6        756.02       1297.20       547.96 o                         
 -18  16   6       2547.11       1560.00       698.92 o                         
 -16  16   6        437.64        525.59       508.82 o                         
 -14  16   6       4498.29       3661.80       933.76 o                         
 -12  16   6       6167.54       6144.18       395.86 o                         
 -10  16   6       3700.99       3189.20       280.05 o                         
  -8  16   6      12481.29      11933.58       699.67 o                         
  -6  16   6        745.82        907.85       163.76 o                         
  -4  16   6       7141.47       7331.09       464.45 o                         
  -2  16   6      12837.46      13242.13       687.81 o                         
   2  16   6      12742.33      11930.89      1274.84 o                         
   4  16   6        697.61        575.91       385.81 o                         
   6  16   6       5721.39       5188.24       793.98 o                         
   8  16   6       4123.24       3320.72       704.51 o                         
  10  16   6         44.75        -72.69       408.17 o                         
  12  16   6       1779.19        771.61       542.36 o                         
 -15  17   6       1073.05        603.87       542.36 o                         
 -13  17   6         59.59         83.87       413.76 o                         
 -11  17   6       2262.81       2257.34       241.50 o                         
  -9  17   6        871.29        726.88       285.16 o                         
  -7  17   6        626.94        583.91       155.24 o                         
  -5  17   6       3562.99       3894.05       690.54 o                         
  -3  17   6        638.20        503.22       173.33 o                         
   3  17   6       1068.21        626.23       408.17 o                         
   5  17   6       1186.28       1196.56       480.86 o                         
   7  17   6         78.58        -89.46       380.21 o                         
  11  17   6       1050.10        838.71       542.36 o                         
 -12  18   6        504.68        575.91       436.13 o                         
 -10  18   6        164.81        145.38       246.02 o                         
  -8  18   6        603.00        544.43       179.82 o                         
  -6  18   6        386.44        497.63       223.66 o                         
   4  18   6         11.68        117.42       396.99 o                         
   6  18   6        485.79        486.45       480.86 o                         
   8  18   6        854.54        749.25       525.59 o                         
  10  18   6        438.90        290.75       553.55 o                         
   5  19   6       6841.61       6491.04      1000.86 o                         
   7  19   6       1026.33        771.61       547.96 o                         
   9  19   6       2983.76       2499.35      1235.70 o                         
   6  20   6       2065.54       2326.01       849.89 o                         
   0 -20   7          0.17        -22.37       162.15 o                         
   6 -20   7         80.95        117.42       335.48 o                         
  -9 -19   7        470.92        536.77       117.42 o                         
  -7 -19   7       6339.89       6950.79       319.77 o                         
  -5 -19   7        326.52        595.38       163.19 o                         
  -3 -19   7       6364.20       7343.24       441.49 o                         
  -1 -19   7       4624.75       5625.72       341.98 o                         
   1 -19   7        127.69        179.32       108.26 o                         
   3 -19   7       2631.64       3088.28       198.31 o                         
   5 -19   7        568.15        424.95       587.10 o                         
   7 -19   7        317.59        357.85       206.88 o                         
   9 -19   7       1479.43       1481.72       301.93 o                         
  11 -19   7        259.28        492.04       279.57 o                         
  13 -19   7       1219.38       1040.00       520.00 o                         
 -10 -18   7       8515.86      10361.31      1467.74 o                         
  -8 -18   7       5385.66       6179.65       223.70 o                         
  -6 -18   7       2196.57       2343.73       168.72 o                         
  -4 -18   7       9816.12      10336.82       461.58 o                         
  -2 -18   7        188.74        143.42        75.54 o                         
   0 -18   7       9790.84      10980.36       793.98 o                         
   2 -18   7       4633.88       4656.66       332.02 o                         
   4 -18   7       2363.86       2555.28       197.69 o                         
   6 -18   7       8294.96       7543.19       835.91 o                         
   8 -18   7        736.86        501.70       196.09 o                         
  10 -18   7       2970.85       2862.23       430.54 o                         
  12 -18   7       2874.10       3169.75       486.45 o                         
  14 -18   7        619.31        620.64       318.71 o                         
 -11 -17   7       4778.37       5307.39       290.18 o                         
  -9 -17   7        216.73        162.49        52.14 o                         
  -7 -17   7      11354.22      11586.38       425.05 o                         
  -5 -17   7       3335.09       3209.25       199.05 o                         
  -3 -17   7       5871.30       5848.46       227.40 o                         
  -1 -17   7       8492.98       8888.09       318.68 o                         
   1 -17   7        111.49         86.89        67.92 o                         
   3 -17   7       6221.77       6443.63       505.44 o                         
   5 -17   7       2306.96       2329.33       174.10 o                         
   7 -17   7       2302.76       1984.29       371.83 o                         
   9 -17   7       4589.70       5011.78       426.52 o                         
  11 -17   7          3.76       -190.11       195.70 o                         
  13 -17   7       3307.49       2811.91       525.59 o                         
 -12 -16   7        383.59        436.32       111.39 o                         
 -10 -16   7       2875.11       3232.25       139.25 o                         
  -8 -16   7       3117.23       3393.38       138.06 o                         
  -6 -16   7        413.24        375.63        91.20 o                         
  -4 -16   7       4999.32       5419.82       208.22 o                         
  -2 -16   7       1212.45       1351.62        92.12 o                         
   0 -16   7       2372.87       2510.92       130.63 o                         
   2 -16   7       3759.83       3509.96       179.17 o                         
   4 -16   7        345.12        211.69        60.46 o                         
   6 -16   7       1936.57       1764.92       238.72 o                         
   8 -16   7          0.75        -89.46       452.90 o                         
  10 -16   7       1547.23       1309.56       230.57 o                         
  12 -16   7       1027.76        849.89       257.20 o                         
  14 -16   7        241.46        402.58       290.75 o                         
 -11 -15   7        364.26        400.53        55.17 o                         
  -9 -15   7        822.58        786.86        57.09 o                         
  -7 -15   7        431.21        478.99        55.03 o                         
  -5 -15   7         34.31          6.84        48.07 o                         
  -3 -15   7        771.26        829.14        71.04 o                         
  -1 -15   7        491.69        496.77        70.43 o                         
   1 -15   7        928.28       1006.38        75.26 o                         
   3 -15   7        228.52        231.75        64.61 o                         
   5 -15   7        533.09        568.98       116.29 o                         
   7 -15   7        683.03        493.82       144.77 o                         
   9 -15   7         89.14        -24.91       127.81 o                         
  11 -15   7        586.04        648.60       201.29 o                         
  13 -15   7          0.91         44.73       184.52 o                         
  15 -15   7        160.37         55.91       218.06 o                         
 -12 -14   7         97.56         11.63        37.79 o                         
 -10 -14   7       5707.78       6061.98       224.89 o                         
  -8 -14   7       6963.05       7141.29       220.47 o                         
  -6 -14   7       1102.90       1032.51        75.13 o                         
  -4 -14   7       9946.42      10397.17       334.52 o                         
  -2 -14   7        353.33        303.65        51.21 o                         
   0 -14   7       6566.59       7018.87       239.84 o                         
   2 -14   7       1760.97       2229.02       114.58 o                         
   4 -14   7       2947.77       2831.56       124.11 o                         
   6 -14   7       4879.77       5514.73       377.43 o                         
   8 -14   7        199.83        223.66       134.19 o                         
  10 -14   7       2938.30       3046.74       352.26 o                         
  12 -14   7       2229.42       2387.52       346.67 o                         
  14 -14   7        970.79        883.44       246.02 o                         
  16 -14   7       1917.70       1694.19       335.48 o                         
 -13 -13   7       7143.96       7293.25       381.52 o                         
 -11 -13   7       5808.89       5728.18       461.29 o                         
  -9 -13   7       1056.17       1081.93        58.56 o                         
  -7 -13   7      24526.28      23873.65       599.65 o                         
  -5 -13   7       2175.86       2408.58       108.67 o                         
  -3 -13   7      28342.13      27427.08       788.96 o                         
  -1 -13   7      22744.70      22879.87       670.96 o                         
   1 -13   7       2934.99       2739.76       121.65 o                         
   3 -13   7      33352.04      35516.73       978.76 o                         
   5 -13   7       9114.80       9111.44       293.60 o                         
   7 -13   7       7350.59       8008.26       389.78 o                         
   9 -13   7      13966.32      14150.11      1006.45 o                         
  11 -13   7        609.78        693.33       184.52 o                         
  13 -13   7       6507.55       6932.75       609.46 o                         
  15 -13   7       1374.35       1146.23       262.79 o                         
  17 -13   7       1763.54       1481.72       335.48 o                         
 -12 -12   7        648.01        788.81        70.84 o                         
 -10 -12   7      18490.58      19037.22       542.65 o                         
  -8 -12   7      18612.54      18502.84       576.01 o                         
  -6 -12   7       5601.62       5691.62       237.30 o                         
  -4 -12   7      47808.26      46135.38      1414.56 o                         
  -2 -12   7        587.20        534.08        52.07 o                         
   0 -12   7      32365.56      31869.32      1000.97 o                         
   2 -12   7      24505.04      25144.12       717.62 o                         
   4 -12   7       2693.31       2918.67       118.54 o                         
   6 -12   7      28348.34      28450.33      1151.23 o                         
   8 -12   7       7606.13       8004.05       335.31 o                         
  10 -12   7       6954.26       7680.11       470.20 o                         
  12 -12   7      11336.04      11142.50       833.12 o                         
  14 -12   7        419.64        575.91       201.29 o                         
  16 -12   7       5210.17       5272.11       547.96 o                         
  18 -12   7        847.91        520.00       262.79 o                         
 -15 -11   7       1507.15       1576.77       156.56 o                         
 -13 -11   7       2326.72       2411.00       140.31 o                         
 -11 -11   7       6731.06       6880.37       240.24 o                         
  -9 -11   7         11.02         -4.30        26.41 o                         
  -7 -11   7      20339.51      20473.33       588.94 o                         
  -5 -11   7       9286.78       9492.32       371.23 o                         
  -3 -11   7      12430.80      13272.60       492.80 o                         
  -1 -11   7      17093.32      18316.52       542.87 o                         
   1 -11   7       1025.33       1127.06        65.71 o                         
   3 -11   7       6751.42       7481.29       243.54 o                         
   5 -11   7       4215.99       4418.34       154.04 o                         
   7 -11   7       5206.25       5572.75       390.61 o                         
   9 -11   7       8460.72       9400.36       391.40 o                         
  11 -11   7        237.69        129.58       157.56 o                         
  13 -11   7       3272.46       3544.38       385.81 o                         
  15 -11   7        646.35        670.97       223.66 o                         
  17 -11   7        586.09        514.41       240.43 o                         
 -16 -10   7         93.68        134.19        89.46 o                         
 -14 -10   7        572.87        603.87        89.46 o                         
 -12 -10   7        172.97        120.19        37.46 o                         
 -10 -10   7        596.00        527.48        65.01 o                         
  -8 -10   7         38.07          8.76        23.08 o                         
  -6 -10   7        502.18        562.64        46.18 o                         
  -4 -10   7        543.72        576.43       147.48 o                         
  -2 -10   7        203.33        176.66        33.95 o                         
   0 -10   7        341.35        414.72        47.38 o                         
   2 -10   7        269.07        256.69        35.01 o                         
   4 -10   7       4090.60       4983.29       161.17 o                         
   6 -10   7       3932.04       3572.30       182.23 o                         
   8 -10   7        140.59        177.06        83.34 o                         
  10 -10   7        410.79        394.53        83.25 o                         
  12 -10   7        832.76        894.26       170.19 o                         
  14 -10   7        539.63        536.77       190.11 o                         
  16 -10   7         43.70        -61.51       167.74 o                         
  18 -10   7        125.29         50.32       195.70 o                         
 -21  -9   7        639.34        670.97       156.56 o                         
 -19  -9   7        137.69        134.19        75.12 o                         
 -17  -9   7       2146.73       1979.12       152.18 o                         
 -15  -9   7        494.41        598.03        73.06 o                         
 -13  -9   7      23194.41      23099.05       802.79 o                         
 -11  -9   7       9100.61       9354.82       337.39 o                         
  -9  -9   7       6151.79       6888.18       237.68 o                         
  -7  -9   7      22758.38      21988.21       629.54 o                         
  -5  -9   7        404.77        318.71        44.39 o                         
  -3  -9   7      22412.00      22031.19       914.59 o                         
  -1  -9   7      19852.64      20865.91       860.56 o                         
   1  -9   7       4993.39       5120.33       235.42 o                         
   3  -9   7      53186.36      52597.86      1462.34 o                         
   5  -9   7       8570.20       9179.06       299.97 o                         
   7  -9   7      12962.33      12494.89       475.18 o                         
   9  -9   7       7665.41       7822.67       327.04 o                         
  11  -9   7        514.87        403.64        85.25 o                         
  13  -9   7       9239.98       9118.43       704.51 o                         
  15  -9   7       2307.26       2376.34       341.07 o                         
  17  -9   7        571.05        536.77       223.66 o                         
  19  -9   7       2496.49       2471.39       419.35 o                         
 -22  -8   7        100.09        206.39       112.63 o                         
 -20  -8   7       3363.50       3524.55       211.49 o                         
 -18  -8   7       3042.02       3596.01       219.40 o                         
 -16  -8   7       6081.84       5939.29       419.35 o                         
 -14  -8   7      17620.72      17740.59       623.86 o                         
 -12  -8   7        470.31        601.88        54.05 o                         
 -10  -8   7      44354.51      44753.41      1500.91 o                         
  -8  -8   7      17051.94      17486.91       555.09 o                         
  -6  -8   7      12984.02      13303.12       429.48 o                         
  -4  -8   7      55268.07      53557.88      2137.37 o                         
  -2  -8   7       7229.48       8381.83       382.77 o                         
   0  -8   7      39495.78      38009.22      1130.83 o                         
   2  -8   7      41896.69      43623.69      1462.79 o                         
   4  -8   7      38693.85      39706.31      1200.92 o                         
   6  -8   7      65782.20      69053.50      2293.22 o                         
   8  -8   7       1598.87       1639.73       117.37 o                         
  10  -8   7      17377.54      17781.97       633.39 o                         
  12  -8   7      16636.45      18055.73       660.72 o                         
  14  -8   7       2472.35       2616.77       335.48 o                         
  16  -8   7      13810.32      14083.01      1101.50 o                         
  18  -8   7        691.37        587.10       285.16 o                         
 -23  -7   7       1584.95       1605.22       276.77 o                         
 -21  -7   7       2448.12       2703.70       318.20 o                         
 -19  -7   7        418.21        373.79        90.68 o                         
 -17  -7   7       8549.20       9309.90       484.32 o                         
 -15  -7   7       5600.68       5513.71       218.26 o                         
 -13  -7   7      13541.28      14203.42       488.07 o                         
 -11  -7   7      39952.05      41899.53      1414.97 o                         
  -9  -7   7        280.57        278.69        42.77 o                         
  -7  -7   7      73253.91      71349.89      2383.02 o                         
  -5  -7   7      14099.02      13786.92       446.05 o                         
  -3  -7   7      25844.63      23489.68       957.57 o                         
  -1  -7   7      18134.41      15820.42       702.76 o                         
   1  -7   7       2181.57       2305.84        97.42 o                         
   3  -7   7      92614.02      94267.11      3181.28 o                         
   5  -7   7      15478.85      15044.61       623.48 o                         
   7  -7   7      39571.36      40137.03      1375.06 o                         
   9  -7   7      24679.21      25769.72       895.77 o                         
  11  -7   7        889.72        978.85       101.28 o                         
  13  -7   7      16826.55      17152.57       622.20 o                         
  15  -7   7        858.81        827.52       218.06 o                         
  17  -7   7       3516.76       3768.03       447.31 o                         
  19  -7   7       3971.63       4338.35       514.41 o                         
 -24  -6   7       1220.78       1266.96       223.36 o                         
 -22  -6   7         55.09         88.99       116.18 o                         
 -20  -6   7        992.56       1003.19       121.80 o                         
 -18  -6   7       2064.36       2119.90       168.00 o                         
 -16  -6   7       1020.39       1115.17       135.58 o                         
 -14  -6   7      11810.63      11504.66       421.14 o                         
 -12  -6   7        602.72        588.83        51.57 o                         
 -10  -6   7      18939.49      18917.99       658.99 o                         
  -8  -6   7       8659.83       8113.84       287.79 o                         
  -6  -6   7      30731.90      32257.73      1011.16 o                         
  -4  -6   7       8767.47       7898.97       295.82 o                         
  -2  -6   7       8699.55       9768.75       420.17 o                         
   0  -6   7      30450.16      32167.40      1256.35 o                         
   2  -6   7      33435.77      35406.53      1200.02 o                         
   4  -6   7       5942.50       5395.82       236.14 o                         
   6  -6   7      35949.22      38684.71      1315.75 o                         
   8  -6   7       1049.28       1306.40        97.88 o                         
  10  -6   7       7116.50       7777.86       304.94 o                         
  12  -6   7      16957.57      18857.28       665.59 o                         
  14  -6   7        216.46         76.08        73.93 o                         
  16  -6   7       8961.94      10222.59       601.76 o                         
  18  -6   7       1469.70       1269.24       290.75 o                         
  20  -6   7        700.21        782.79       285.16 o                         
 -25  -5   7        227.59        190.11       329.89 o
[truncated: 819,883 more chars]
